# Supplementary material for: Florigen activation complex forms via multifaceted assembly in Arabidopsis
Source: Nature. 2025 Nov 12;648(8094):686–95. doi: 10.1038/s41586-025-09704-6 (PMC12711580; doi:10.1038/s41586-025-09704-6)
Supplement: Supplementary file 3 — Source data for flowering phenotypes of transgenic plants and for graphs presented in this study. [file 41586_2025_9704_MOESM3_ESM.xlsx]

## Sheet: Content
Supplementary Table 1	Source data for flowering phenotypes of transgenic plants and for graphs presented in this study.
Sheet-1	Flowering time of T1 transgenic plants of gFT::FT; ft-10, gFT::FT-mVenus; ft-10, gFT::FT-VHV; ft-10, and FD::FT; ft-10, FD::FT-mVenus; ft-10, FD::FT-VHV; ft-10.
Sheet-2	Flowering time of T3 homozygous transgenic plants of gFT::FT-mVenus#11; ft-10, gFT::FT-VHV#13; ft-10, and gFT::FT-VHV#13; Col-0.
Sheet-3	Flowering time of T1 plants of gFT::FT-ALFA; ft-10, gFT::FT-ALFA (Mu1); ft-10, gFT::FT-ALFA(Mu2); ft-10 and of gFD::FT-ALFA; ft-10, gFD::FT-ALFA (Mu1); ft-10, gFD::FT-ALFA (Mu2); ft-10.
Sheet-4	Flowering time of T3 homozygous transgenic plants of gFD::FT-ALFA;ft-10, gFD::FT-ALFA (Mu1); ft-10, and gFD::FT-ALFA(Mu2); ft-10 .
Sheet-5	Flowering time of T1 plants of gFD::3HA3Flag-FD; fd-3, gFD::3HA3Flag-FDT282E; fd-3, and gFD::3HA3Flag-FDT282A; fd-3.
Sheet-6	Flowering time of T3 homozygous plants of gFD::3HA3Flag-FD; fd-3, gFD::3HA3Flag-FDT282E; fd-3, and gFD::3HA3Flag-FDT282A; fd-3.
Sheet-7	Flowering time of T3 homozygous plants of gFD::2HAmVenus-FD; fd-3 and gFD::2HAmVenus-FDT282A; fd-3.
Sheet-8	Flowering time of T1 and T3 homozygous transgenic plants of gFD::3HA3Flag-FD(Mu1); fd-3.
Sheet-9	Flowering time of T1 plants of gFD::3HA3Flag-FD; fd-3 (Mu2), (Mu3), (Mu4), (Mu5), (Mu6).
Sheet-10	Flowering time of T3 T3 homozygous plants of gFD::3HA3Flag-FD; fd-3 (Mu3).
Sheet-11	Flowering time of T1 plants of gFD::3HA3Flag-FD; fd-3 (Mu7), (Mu8).
Sheet-12	Flowering time of T1 plants of gFD::2HAmVQ-FD (Mu9).
Sheet-13	Original data of ChIP-qPCR analysis of purified FT-SII proteins binding to the SEP3 promoter in nuclear extracts from 10-day-old LD-grown gFD::3HA-mCherry-FD; fd-3 seedlings.
Sheet-14	Source data behind Figure 4
Sheet-15	Original data of normalized expression values of GRF1 to GRF10, FD and FD target genes in shoot apical meristems dissected from Col-0 plants grown for 7, 10, 13 and 16 long days (LDs).
Sheet-16	Source data behind Extended Data Fig. 5
Sheet-17	Source data behind Extended Data Fig. 7
Sheet-18	Source data behind Extended Data Fig. 9

## Sheet: Sheet-1
Flowering phenotype of T1 transgenic plants of FT constructs in LDs.
RLN, rosette leaf number; CLN, cauline leaf number; TLN, total leaf number.						Related to Extended Data Fig. 1b
Genotype	Line number	RLN	CLN	TLN
gFT::FT; ft-10	1	8	2	10
gFT::FT; ft-10	2	10	2	12
gFT::FT; ft-10	3	9	2	11
gFT::FT; ft-10	4	11	3	14
gFT::FT; ft-10	5	8	2	10
gFT::FT; ft-10	6	10	3	13
gFT::FT; ft-10	7	13	3	16
gFT::FT; ft-10	8	14	3	17
gFT::FT; ft-10	9	12	3	15
gFT::FT; ft-10	10	15	4	19
gFT::FT; ft-10	11	12	4	16
gFT::FT; ft-10	12	14	4	18
gFT::FT; ft-10	13	15	4	19
gFT::FT; ft-10	14	16	4	20
gFT::FT; ft-10	15	15	4	19
gFT::FT; ft-10	16	7	2	9
gFT::FT; ft-10	17	17	4	21
gFT::FT; ft-10	18	16	4	20
gFT::FT; ft-10	19	19	4	23
gFT::FT-mVenus; ft-10	1	10	3	13
gFT::FT-mVenus; ft-10	2	11	4	15
gFT::FT-mVenus; ft-10	3	12	4	16
gFT::FT-mVenus; ft-10	4	13	4	17
gFT::FT-mVenus; ft-10	5	14	5	19
gFT::FT-mVenus; ft-10	6	13	4	17
gFT::FT-mVenus; ft-10	7	14	5	19
gFT::FT-mVenus; ft-10	8	14	5	19
gFT::FT-mVenus; ft-10	9	16	5	21
gFT::FT-mVenus; ft-10	10	17	5	22
gFT::FT-mVenus; ft-10	11	14	5	19
gFT::FT-mVenus; ft-10	12	13	5	18
gFT::FT-mVenus; ft-10	13	18	5	23
gFT::FT-mVenus; ft-10	14	19	5	24
gFT::FT-mVenus; ft-10	15	22	6	28
gFT::FT-mVenus; ft-10	16	15	4	19
gFT::FT-mVenus; ft-10	17	20	6	26
gFT::FT-mVenus; ft-10	18	16	4	20
gFT::FT-mVenus; ft-10	19	19	5	24
gFT::FT-VHV; ft-10	1	37	10	47
gFT::FT-VHV; ft-10	2	36	12	48
gFT::FT-VHV; ft-10	3	38	11	49
gFT::FT-VHV; ft-10	4	39	11	50
gFT::FT-VHV; ft-10	5	36	12	48
gFT::FT-VHV; ft-10	6	39	12	51
gFT::FT-VHV; ft-10	7	41	13	54
gFT::FT-VHV; ft-10	8	41	11	52
gFT::FT-VHV; ft-10	9	42	12	54
gFT::FT-VHV; ft-10	10	41	12	53
gFT::FT-VHV; ft-10	11	38	12	50
gFT::FT-VHV; ft-10	12	37	11	48
gFT::FT-VHV; ft-10	13	39	12	51
gFT::FT-VHV; ft-10	14	36	12	48
gFT::FT-VHV; ft-10	15	43	13	56
gFT::FT-VHV; ft-10	16	45	12	57
gFT::FT-VHV; ft-10	17	41	11	52
gFT::FT-VHV; ft-10	18	40	12	52
gFT::FT-VHV; ft-10	19	38	12	50
gFD::FT; ft-10	1	10	3	13
gFD::FT; ft-10	2	10	3	13
gFD::FT; ft-10	3	10	2	12
gFD::FT; ft-10	4	10	3	13
gFD::FT; ft-10	5	12	4	16
gFD::FT; ft-10	6	11	4	15
gFD::FT; ft-10	7	13	4	17
gFD::FT; ft-10	8	12	4	16
gFD::FT; ft-10	9	11	3	14
gFD::FT; ft-10	10	11	2	13
gFD::FT; ft-10	11	11	2	13
gFD::FT; ft-10	12	11	3	14
gFD::FT; ft-10	13	13	3	16
gFD::FT; ft-10	14	13	2	15
gFD::FT; ft-10	15	15	3	18
gFD::FT; ft-10	16	14	3	17
gFD::FT-mVenus; ft-10	1	11	3	14
gFD::FT-mVenus; ft-10	2	11	3	14
gFD::FT-mVenus; ft-10	3	10	2	12
gFD::FT-mVenus; ft-10	4	11	2	13
gFD::FT-mVenus; ft-10	5	11	2	13
gFD::FT-mVenus; ft-10	6	14	4	18
gFD::FT-mVenus; ft-10	7	11	2	13
gFD::FT-mVenus; ft-10	8	12	3	15
gFD::FT-mVenus; ft-10	9	14	3	17
gFD::FT-mVenus; ft-10	10	12	3	15
gFD::FT-mVenus; ft-10	11	13	3	16
gFD::FT-mVenus; ft-10	12	13	3	16
gFD::FT-mVenus; ft-10	13	16	3	19
gFD::FT-mVenus; ft-10	14	14	3	17
gFD::FT-mVenus; ft-10	15	12	3	15
gFD::FT-mVenus; ft-10	16	15	4	19
gFD::FT-VHV; ft-10	1	12	3	15
gFD::FT-VHV; ft-10	2	14	3	17
gFD::FT-VHV; ft-10	3	17	4	21
gFD::FT-VHV; ft-10	4	11	2	13
gFD::FT-VHV; ft-10	5	13	3	16
gFD::FT-VHV; ft-10	6	16	3	19
gFD::FT-VHV; ft-10	7	12	3	15
gFD::FT-VHV; ft-10	8	14	3	17
gFD::FT-VHV; ft-10	9	15	4	19
gFD::FT-VHV; ft-10	10	14	4	18
gFD::FT-VHV; ft-10	11	16	4	20
gFD::FT-VHV; ft-10	12	12	3	15
gFD::FT-VHV; ft-10	13	17	4	21
gFD::FT-VHV; ft-10	14	15	3	18
gFD::FT-VHV; ft-10	15	13	3	16
Col-0	1	12	2	14
Col-0	2	13	3	16
Col-0	3	12	4	16
Col-0	4	12	4	16
Col-0	5	14	3	17
Col-0	6	14	4	18
Col-0	7	15	5	20
Col-0	8	14	4	18
Col-0	9	16	4	20
Col-0	10	16	6	22
Col-0	11	13	4	17
Col-0	12	13	3	16
Col-0	13	11	3	14
Col-0	14	12	3	15
ft-10	1	35	9	44
ft-10	2	40	11	51
ft-10	3	40	9	49
ft-10	4	41	10	51
ft-10	5	39	9	48
ft-10	6	40	10	50
ft-10	7	40	10	50
ft-10	8	42	12	54
ft-10	9	40	13	53
ft-10	10	41	12	53
ft-10	11	43	12	55
ft-10	12	40	11	51
ft-10	13	44	13	57
ft-10	14	41	12	53

## Sheet: Sheet-2
Flowering phenotype of T3 homozygous transgenic plants of FT constructs in LDs.
RLN, rosette leaf number; CLN, cauline leaf number; TLN, total leaf number.						Related to Extended Data Fig. 1c
Genotype	Line number	RLN	CLN	TLN
gFT::FT-mVenus; ft-10	11	13	5	18
gFT::FT-mVenus; ft-10	11	13	5	18
gFT::FT-mVenus; ft-10	11	14	6	20
gFT::FT-mVenus; ft-10	11	16	7	23
gFT::FT-mVenus; ft-10	11	14	4	18
gFT::FT-mVenus; ft-10	11	12	5	17
gFT::FT-mVenus; ft-10	11	15	6	21
gFT::FT-mVenus; ft-10	11	15	6	21
gFT::FT-mVenus; ft-10	11	14	5	19
gFT::FT-mVenus; ft-10	11	14	6	20
gFT::FT-mVenus; ft-10	11	15	7	22
gFT::FT-VHV; ft-10	13	38	12	50
gFT::FT-VHV; ft-10	13	39	11	50
gFT::FT-VHV; ft-10	13	41	10	51
gFT::FT-VHV; ft-10	13	34	12	46
gFT::FT-VHV; ft-10	13	42	13	55
gFT::FT-VHV; ft-10	13	42	14	56
gFT::FT-VHV; ft-10	13	46	12	58
gFT::FT-VHV; ft-10	13	42	12	54
gFT::FT-VHV; ft-10	13	43	11	54
gFT::FT-VHV; ft-10	13	45	12	57
gFT::FT-VHV; ft-10	13	46	13	59
gFT::FT-VHV; ft-10	13	43	11	54
gFT::FT-VHV; ft-10	13	44	12	56
gFT::FT-VHV; ft-10	13	42	11	53
gFT::FT-VHV; Col-0	13	17	4	21
gFT::FT-VHV; Col-0	13	18	5	23
gFT::FT-VHV; Col-0	13	16	5	21
gFT::FT-VHV; Col-0	13	17	5	22
gFT::FT-VHV; Col-0	13	17	5	22
gFT::FT-VHV; Col-0	13	20	6	26
gFT::FT-VHV; Col-0	13	18	5	23
gFT::FT-VHV; Col-0	13	15	5	20
gFT::FT-VHV; Col-0	13	19	6	25
gFT::FT-VHV; Col-0	13	17	5	22
gFT::FT-VHV; Col-0	13	16	5	21
gFT::FT-VHV; Col-0	13	18	5	23
Col-0	1	11	4	15
Col-0	2	12	3	15
Col-0	3	14	4	18
Col-0	4	13	4	17
Col-0	5	13	4	17
Col-0	6	11	4	15
Col-0	7	13	3	16
Col-0	8	15	4	19
Col-0	9	15	4	19
Col-0	10	14	4	18
Col-0	11	12	3	15
Col-0	12	13	4	17
ft-10	1	37	10	47
ft-10	2	40	10	50
ft-10	3	39	9	48
ft-10	4	42	11	53
ft-10	5	38	9	47
ft-10	6	40	9	49
ft-10	7	41	10	51
ft-10	8	41	12	53
ft-10	9	37	11	48
ft-10	10	36	9	45
ft-10	11	42	12	54
ft-10	12	39	11	50
ft-10	13	43	12	55

## Sheet: Sheet-3
Flowering phenotype of T1 plants of gFT::FT-ALFA; ft-10, gFT::FT-ALFA (Mu1); ft-10, and gFT::FT-ALFA (Mu2); ft-10 in LDs.
RLN, rosette leaf number; CLN, cauline leaf number; TLN, total leaf number.						Related to Figure 3o
Genotype	Line number	RLN	CLN	TLN
gFT::FT-ALFA; ft-10	1	6	2	8
gFT::FT-ALFA; ft-10	2	6	2	8
gFT::FT-ALFA; ft-10	3	5	2	7
gFT::FT-ALFA; ft-10	4	7	2	9
gFT::FT-ALFA; ft-10	5	8	2	10
gFT::FT-ALFA; ft-10	6	7	2	9
gFT::FT-ALFA; ft-10	7	6	1	7
gFT::FT-ALFA; ft-10	8	9	2	11
gFT::FT-ALFA; ft-10	9	8	2	10
gFT::FT-ALFA; ft-10	10	10	2	12
gFT::FT-ALFA; ft-10	11	12	3	15
gFT::FT-ALFA; ft-10	12	11	3	14
gFT::FT-ALFA; ft-10	13	7	2	9
gFT::FT-ALFA; ft-10	14	14	3	17
gFT::FT-ALFA; ft-10	15	13	3	16
gFT::FT-ALFA; ft-10	16	15	3	18
gFT::FT-ALFA; ft-10	17	9	2	11
gFT::FT-ALFA; ft-10	18	9	3	12
gFT::FT-ALFA; ft-10	19	12	3	15
gFT::FT-ALFA; ft-10	20	17	4	21
gFT::FT-ALFA; ft-10	21	18	3	21
gFT::FT-ALFA; ft-10	22	13	3	16
gFT::FT-ALFA; ft-10	23	8	2	10
gFT::FT-ALFA; ft-10	24	9	2	11
gFT::FT-ALFA; ft-10	25	8	2	10
gFT::FT-ALFA; ft-10	26	7	2	9
gFT::FT-ALFA; ft-10	27	9	2	11
gFT::FT-ALFA; ft-10	28	5	1	6
gFT::FT-ALFA; ft-10	29	6	2	8
gFT::FT-ALFA; ft-10	30	9	2	11
gFT::FT-ALFA; ft-10	31	13	3	16
gFT::FT-ALFA; ft-10 (Mu1)	1	39	9	48
gFT::FT-ALFA; ft-10 (Mu1)	2	38	8	46
gFT::FT-ALFA; ft-10 (Mu1)	3	43	9	52
gFT::FT-ALFA; ft-10 (Mu1)	4	42	8	50
gFT::FT-ALFA; ft-10 (Mu1)	5	40	8	48
gFT::FT-ALFA; ft-10 (Mu1)	6	41	9	50
gFT::FT-ALFA; ft-10 (Mu1)	7	40	8	48
gFT::FT-ALFA; ft-10 (Mu1)	8	43	9	52
gFT::FT-ALFA; ft-10 (Mu1)	9	46	8	54
gFT::FT-ALFA; ft-10 (Mu1)	10	40	8	48
gFT::FT-ALFA; ft-10 (Mu1)	11	42	10	52
gFT::FT-ALFA; ft-10 (Mu1)	12	40	8	48
gFT::FT-ALFA; ft-10 (Mu1)	13	40	8	48
gFT::FT-ALFA; ft-10 (Mu1)	14	39	8	47
gFT::FT-ALFA; ft-10 (Mu1)	15	40	8	48
gFT::FT-ALFA; ft-10 (Mu1)	16	44	9	53
gFT::FT-ALFA; ft-10 (Mu1)	17	41	8	49
gFT::FT-ALFA; ft-10 (Mu1)	18	39	8	47
gFT::FT-ALFA; ft-10 (Mu1)	19	40	9	49
gFT::FT-ALFA; ft-10 (Mu1)	20	42	10	52
gFT::FT-ALFA; ft-10 (Mu2)	1	15	4	19
gFT::FT-ALFA; ft-10 (Mu2)	2	21	5	26
gFT::FT-ALFA; ft-10 (Mu2)	3	15	4	19
gFT::FT-ALFA; ft-10 (Mu2)	4	21	5	26
gFT::FT-ALFA; ft-10 (Mu2)	5	17	4	21
gFT::FT-ALFA; ft-10 (Mu2)	6	21	5	26
gFT::FT-ALFA; ft-10 (Mu2)	7	32	7	39
gFT::FT-ALFA; ft-10 (Mu2)	8	20	4	24
gFT::FT-ALFA; ft-10 (Mu2)	9	28	5	33
gFT::FT-ALFA; ft-10 (Mu2)	10	21	7	28
gFT::FT-ALFA; ft-10 (Mu2)	11	25	6	31
gFT::FT-ALFA; ft-10 (Mu2)	12	23	5	28
gFT::FT-ALFA; ft-10 (Mu2)	13	16	4	20
gFT::FT-ALFA; ft-10 (Mu2)	14	22	5	27
gFT::FT-ALFA; ft-10 (Mu2)	15	15	3	18
gFT::FT-ALFA; ft-10 (Mu2)	16	22	4	26
gFT::FT-ALFA; ft-10 (Mu2)	17	32	7	39
gFT::FT-ALFA; ft-10 (Mu2)	18	20	5	25
gFT::FT-ALFA; ft-10 (Mu2)	19	22	5	27
gFT::FT-ALFA; ft-10 (Mu2)	20	16	4	20
gFT::FT-ALFA; ft-10 (Mu2)	21	23	6	29
gFT::FT-ALFA; ft-10 (Mu2)	22	20	4	24
gFT::FT-ALFA; ft-10 (Mu2)	23	27	5	32
gFT::FT-ALFA; ft-10 (Mu2)	24	23	5	28
gFT::FT-ALFA; ft-10 (Mu2)	25	24	5	29
gFT::FT-ALFA; ft-10 (Mu2)	26	20	4	24
gFT::FT-ALFA; ft-10 (Mu2)	27	31	7	38
gFT::FT-ALFA; ft-10 (Mu2)	28	11	5	16
gFT::FT-ALFA; ft-10 (Mu2)	29	16	5	21
gFT::FT-ALFA; ft-10 (Mu2)	30	25	6	31
gFT::FT-ALFA; ft-10 (Mu2)	31	26	6	32
gFT::FT-ALFA; ft-10 (Mu2)	32	21	5	26
gFT::FT-ALFA; ft-10 (Mu2)	33	23	8	31
gFT::FT-ALFA; ft-10 (Mu2)	34	16	3	19
gFT::FT-ALFA; ft-10 (Mu2)	35	24	7	31
gFT::FT-ALFA; ft-10 (Mu2)	36	17	4	21
gFT::FT-ALFA; ft-10 (Mu2)	37	18	3	21
gFT::FT-ALFA; ft-10 (Mu2)	38	17	4	21
gFT::FT-ALFA; ft-10 (Mu2)	39	14	4	18
gFT::FT-ALFA; ft-10 (Mu2)	40	18	4	22
gFT::FT-ALFA; ft-10 (Mu2)	41	25	6	31
ft-10	1	36	9	45
ft-10	2	38	9	47
ft-10	3	38	9	47
ft-10	4	40	11	51
ft-10	5	40	9	49
ft-10	6	41	10	51
ft-10	7	39	9	48
ft-10	8	40	10	50
ft-10	9	40	10	50
ft-10	10	42	12	54
ft-10	11	40	13	53
ft-10	12	41	12	53
ft-10	13	43	12	55
ft-10	14	40	11	51
ft-10	15	44	13	57
ft-10	16	41	12	53
ft-10	17	40	10	50
ft-10	18	42	11	53
Col-0	1	12	3	15
Col-0	2	13	3	16
Col-0	3	12	4	16
Col-0	4	12	4	16
Col-0	5	14	3	17
Col-0	6	14	4	18
Col-0	7	15	5	20
Col-0	8	14	4	18
Col-0	9	16	4	20
Col-0	10	16	5	21
Col-0	11	13	4	17
Col-0	12	13	3	16
Col-0	13	11	3	14
Col-0	14	12	3	15
Col-0	15	13	3	16
Col-0	16	15	5	20
Col-0	17	14	4	18
Col-0	18	15	4	19
FD::FT-ALFA; ft-10	1	5	1	6
FD::FT-ALFA; ft-10	2	4	1	5
FD::FT-ALFA; ft-10	3	5	1	6
FD::FT-ALFA; ft-10	4	5	0	5
FD::FT-ALFA; ft-10	5	4	0	4
FD::FT-ALFA; ft-10	6	4	1	5
FD::FT-ALFA; ft-10	7	5	1	6
FD::FT-ALFA; ft-10	8	6	1	7
FD::FT-ALFA; ft-10	9	5	0	5
FD::FT-ALFA; ft-10	10	7	0	7
FD::FT-ALFA; ft-10	11	5	1	6
FD::FT-ALFA; ft-10	12	5	0	5
FD::FT-ALFA; ft-10	13	3	1	4
FD::FT-ALFA; ft-10	14	4	1	5
FD::FT-ALFA; ft-10	15	7	1	8
FD::FT-ALFA; ft-10	16	6	0	6
FD::FT-ALFA; ft-10	17	4	0	4
FD::FT-ALFA; ft-10	18	3	1	4
FD::FT-ALFA; ft-10	19	4	0	4
FD::FT-ALFA; ft-10	20	5	0	5
FD::FT-ALFA; ft-10	21	4	1	5
FD::FT-ALFA; ft-10	22	4	1	5
FD::FT-ALFA; ft-10	23	5	0	5
FD::FT-ALFA; ft-10 (Mu1)	1	40	8	48
FD::FT-ALFA; ft-10 (Mu1)	2	35	7	42
FD::FT-ALFA; ft-10 (Mu1)	3	32	5	37
FD::FT-ALFA; ft-10 (Mu1)	4	33	10	43
FD::FT-ALFA; ft-10 (Mu1)	5	36	7	43
FD::FT-ALFA; ft-10 (Mu1)	6	39	6	45
FD::FT-ALFA; ft-10 (Mu1)	7	38	8	46
FD::FT-ALFA; ft-10 (Mu1)	8	38	8	46
FD::FT-ALFA; ft-10 (Mu1)	9	34	5	39
FD::FT-ALFA; ft-10 (Mu1)	10	41	7	48
FD::FT-ALFA; ft-10 (Mu1)	11	35	6	41
FD::FT-ALFA; ft-10 (Mu1)	12	36	7	43
FD::FT-ALFA; ft-10 (Mu1)	13	39	7	46
FD::FT-ALFA; ft-10 (Mu1)	14	41	8	49
FD::FT-ALFA; ft-10 (Mu1)	15	38	7	45
FD::FT-ALFA; ft-10 (Mu1)	16	39	7	46
FD::FT-ALFA; ft-10 (Mu1)	17	41	8	49
FD::FT-ALFA; ft-10 (Mu1)	18	38	7	45
FD::FT-ALFA; ft-10 (Mu1)	19	39	7	46
FD::FT-ALFA; ft-10 (Mu1)	20	42	7	49
FD::FT-ALFA; ft-10 (Mu1)	21	39	6	45
FD::FT-ALFA; ft-10 (Mu1)	22	38	5	43
FD::FT-ALFA; ft-10 (Mu1)	23	35	6	41
FD::FT-ALFA; ft-10 (Mu2)	1	10	2	12
FD::FT-ALFA; ft-10 (Mu2)	2	8	0	8
FD::FT-ALFA; ft-10 (Mu2)	3	12	0	12
FD::FT-ALFA; ft-10 (Mu2)	4	9	1	10
FD::FT-ALFA; ft-10 (Mu2)	5	9	0	9
FD::FT-ALFA; ft-10 (Mu2)	6	13	1	14
FD::FT-ALFA; ft-10 (Mu2)	7	7	1	8
FD::FT-ALFA; ft-10 (Mu2)	8	8	1	9
FD::FT-ALFA; ft-10 (Mu2)	9	8	1	9
FD::FT-ALFA; ft-10 (Mu2)	10	12	2	14
FD::FT-ALFA; ft-10 (Mu2)	11	7	1	8
FD::FT-ALFA; ft-10 (Mu2)	12	10	0	10
FD::FT-ALFA; ft-10 (Mu2)	13	11	3	14
FD::FT-ALFA; ft-10 (Mu2)	14	12	1	13
FD::FT-ALFA; ft-10 (Mu2)	15	11	1	12
FD::FT-ALFA; ft-10 (Mu2)	16	8	1	9
FD::FT-ALFA; ft-10 (Mu2)	17	7	1	8
FD::FT-ALFA; ft-10 (Mu2)	18	9	1	10
FD::FT-ALFA; ft-10 (Mu2)	19	9	1	10
FD::FT-ALFA; ft-10 (Mu2)	20	13	0	13
FD::FT-ALFA; ft-10 (Mu2)	21	10	2	12
FD::FT-ALFA; ft-10 (Mu2)	22	9	1	10
FD::FT-ALFA; ft-10 (Mu2)	23	7	2	9
FD::FT-ALFA; ft-10 (Mu2)	24	7	1	8
FD::FT-ALFA; ft-10 (Mu2)	25	12	1	13
FD::FT-ALFA; ft-10 (Mu2)	26	8	1	9
FD::FT-ALFA; ft-10 (Mu2)	27	7	0	7
FD::FT-ALFA; ft-10 (Mu2)	28	7	1	8
FD::FT-ALFA; ft-10 (Mu2)	29	8	1	9

## Sheet: Sheet-4
Flowering phenotype of T3 homozygous plants of gFD::FT-ALFA; ft-10, gFD::FT-ALFA (Mu1); ft-10, and gFD::FT-ALFA (Mu2); ft-10 in LDs.
RLN, rosette leaf number; CLN, cauline leaf number; TLN, total leaf number.						Related to Figure 3o			Western blotting analysis of the abundance of FT-ALFA WT and mutant proteins in total protein extractions of FD::FT-ALFA WT and mutant homozygous plants in 8 LD-grown seedlings.
Genotype	Line number	RLN	CLN	TLN
FD::FT-ALFA; ft-10	14	4	1	5
FD::FT-ALFA; ft-10	14	5	1	6
FD::FT-ALFA; ft-10	14	4	2	6
FD::FT-ALFA; ft-10	14	5	1	6
FD::FT-ALFA; ft-10	14	5	2	7
FD::FT-ALFA; ft-10	14	6	1	7
FD::FT-ALFA; ft-10	14	5	2	7
FD::FT-ALFA; ft-10	14	5	2	7
FD::FT-ALFA; ft-10	14	6	1	7
FD::FT-ALFA; ft-10	14	6	1	7
FD::FT-ALFA; ft-10	14	5	1	6
FD::FT-ALFA; ft-10	14	5	1	6
FD::FT-ALFA; ft-10	14	7	1	8
FD::FT-ALFA; ft-10	14	7	1	8
FD::FT-ALFA; ft-10	14	6	1	7
FD::FT-ALFA; ft-10 (Mu1)	10	43	8	51
FD::FT-ALFA; ft-10 (Mu1)	10	39	9	48
FD::FT-ALFA; ft-10 (Mu1)	10	40	8	48
FD::FT-ALFA; ft-10 (Mu1)	10	42	10	52
FD::FT-ALFA; ft-10 (Mu1)	10	37	7	44
FD::FT-ALFA; ft-10 (Mu1)	10	36	7	43
FD::FT-ALFA; ft-10 (Mu1)	10	40	10	50
FD::FT-ALFA; ft-10 (Mu1)	10	37	7	44
FD::FT-ALFA; ft-10 (Mu1)	10	39	10	49
FD::FT-ALFA; ft-10 (Mu1)	10	39	10	49
FD::FT-ALFA; ft-10 (Mu1)	10	35	7	42
FD::FT-ALFA; ft-10 (Mu1)	10	43	9	52
FD::FT-ALFA; ft-10 (Mu1)	10	43	8	51
FD::FT-ALFA; ft-10 (Mu1)	10	39	9	48
FD::FT-ALFA; ft-10 (Mu1)	10	40	7	47
FD::FT-ALFA; ft-10 (Mu2)	28	8	2	10
FD::FT-ALFA; ft-10 (Mu2)	28	8	1	9
FD::FT-ALFA; ft-10 (Mu2)	28	9	1	10
FD::FT-ALFA; ft-10 (Mu2)	28	8	2	10
FD::FT-ALFA; ft-10 (Mu2)	28	9	1	10
FD::FT-ALFA; ft-10 (Mu2)	28	8	2	10
FD::FT-ALFA; ft-10 (Mu2)	28	8	2	10
FD::FT-ALFA; ft-10 (Mu2)	28	8	2	10
FD::FT-ALFA; ft-10 (Mu2)	28	9	1	10
FD::FT-ALFA; ft-10 (Mu2)	28	8	1	9
FD::FT-ALFA; ft-10 (Mu2)	28	9	1	10
FD::FT-ALFA; ft-10 (Mu2)	28	9	1	10
FD::FT-ALFA; ft-10 (Mu2)	28	8	1	9
FD::FT-ALFA; ft-10 (Mu2)	28	9	1	10
FD::FT-ALFA; ft-10 (Mu2)	28	9	2	11
FD::FT-ALFA; ft-10 (Mu2)	28	8	1	9

## Sheet: Sheet-5
Flowering phenotype of T1 plants of gFD::3HA3Flag-FD; fd-3, gFD::3HA3Flag-FDT282E; fd-3, and gFD::3HA3Flag-FDT282A; fd-3 in LDs.
RLN, rosette leaf number; CLN, cauline leaf number; TLN, total leaf number.					Related to Extended Data Fig. 6b
Genotype	Line number	RLN	CLN	TLN
gFD::3HA3Flag-FD; fd-3	1	12	4	16
gFD::3HA3Flag-FD; fd-3	2	14	4	18
gFD::3HA3Flag-FD; fd-3	3	14	4	18
gFD::3HA3Flag-FD; fd-3	4	13	4	17
gFD::3HA3Flag-FD; fd-3	5	14	4	18
gFD::3HA3Flag-FD; fd-3	6	12	3	15
gFD::3HA3Flag-FD; fd-3	7	15	5	20
gFD::3HA3Flag-FD; fd-3	8	13	5	18
gFD::3HA3Flag-FD; fd-3	9	12	3	15
gFD::3HA3Flag-FD; fd-3	10	16	5	21
gFD::3HA3Flag-FD; fd-3	11	12	4	16
gFD::3HA3Flag-FD; fd-3	12	13	4	17
gFD::3HA3Flag-FD; fd-3	13	13	4	17
gFD::3HA3Flag-FD; fd-3	14	14	5	19
gFD::3HA3Flag-FD; fd-3	15	12	4	16
gFD::3HA3Flag-FD; fd-3	16	14	4	18
gFD::3HA3Flag-FD; fd-3	17	11	4	15
gFD::3HA3Flag-FD; fd-3	18	13	4	17
gFD::3HA3Flag-FD; fd-3	19	14	4	18
gFD::3HA3Flag-FD; fd-3	20	18	4	22
gFD::3HA3Flag-FD; fd-3	21	16	5	21
gFD::3HA3Flag-FD; fd-3	22	15	5	20
gFD::3HA3Flag-FD; fd-3	23	13	4	17
gFD::3HA3Flag-FD; fd-3	24	14	5	19
gFD::3HA3Flag-FD; fd-3	25	16	5	21
gFD::3HA3Flag-FD; fd-3	26	14	5	19
gFD::3HA3Flag-FD; fd-3	27	14	5	19
gFD::3HA3Flag-FD; fd-3	28	16	5	21
gFD::3HA3Flag-FDT282E; fd-3	1	15	4	19
gFD::3HA3Flag-FDT282E; fd-3	2	13	4	17
gFD::3HA3Flag-FDT282E; fd-3	3	15	4	19
gFD::3HA3Flag-FDT282E; fd-3	4	14	4	18
gFD::3HA3Flag-FDT282E; fd-3	5	15	5	20
gFD::3HA3Flag-FDT282E; fd-3	6	16	5	21
gFD::3HA3Flag-FDT282E; fd-3	7	11	3	14
gFD::3HA3Flag-FDT282E; fd-3	8	10	5	15
gFD::3HA3Flag-FDT282E; fd-3	9	12	3	15
gFD::3HA3Flag-FDT282E; fd-3	10	10	4	14
gFD::3HA3Flag-FDT282E; fd-3	11	17	5	22
gFD::3HA3Flag-FDT282E; fd-3	12	16	4	20
gFD::3HA3Flag-FDT282E; fd-3	13	12	5	17
gFD::3HA3Flag-FDT282E; fd-3	14	13	5	18
gFD::3HA3Flag-FDT282E; fd-3	15	16	4	20
gFD::3HA3Flag-FDT282E; fd-3	16	14	4	18
gFD::3HA3Flag-FDT282E; fd-3	17	13	5	18
gFD::3HA3Flag-FDT282E; fd-3	18	15	5	20
gFD::3HA3Flag-FDT282E; fd-3	19	16	5	21
gFD::3HA3Flag-FDT282E; fd-3	20	17	5	22
gFD::3HA3Flag-FDT282E; fd-3	21	16	5	21
gFD::3HA3Flag-FDT282E; fd-3	22	18	5	23
gFD::3HA3Flag-FDT282E; fd-3	23	16	5	21
gFD::3HA3Flag-FDT282E; fd-3	24	15	5	20
FD::3HA3Flag-FDT282A; fd-3	1	22	6	28
FD::3HA3Flag-FDT282A; fd-3	2	22	8	30
FD::3HA3Flag-FDT282A; fd-3	3	25	7	32
FD::3HA3Flag-FDT282A; fd-3	4	21	5	26
FD::3HA3Flag-FDT282A; fd-3	5	18	4	22
FD::3HA3Flag-FDT282A; fd-3	6	21	5	26
FD::3HA3Flag-FDT282A; fd-3	7	25	6	31
FD::3HA3Flag-FDT282A; fd-3	8	26	7	33
FD::3HA3Flag-FDT282A; fd-3	9	24	8	32
FD::3HA3Flag-FDT282A; fd-3	10	22	7	29
FD::3HA3Flag-FDT282A; fd-3	11	24	6	30
FD::3HA3Flag-FDT282A; fd-3	12	24	6	30
FD::3HA3Flag-FDT282A; fd-3	13	19	7	26
FD::3HA3Flag-FDT282A; fd-3	14	20	7	27
FD::3HA3Flag-FDT282A; fd-3	15	26	7	33
FD::3HA3Flag-FDT282A; fd-3	16	24	7	31
FD::3HA3Flag-FDT282A; fd-3	17	24	5	29
FD::3HA3Flag-FDT282A; fd-3	18	24	6	30
FD::3HA3Flag-FDT282A; fd-3	19	23	5	28
FD::3HA3Flag-FDT282A; fd-3	20	23	6	29
FD::3HA3Flag-FDT282A; fd-3	21	22	5	27
fd-3	1	21	5	26
fd-3	2	23	6	29
fd-3	3	20	5	25
fd-3	4	23	6	29
fd-3	5	25	7	32
fd-3	6	21	6	27
fd-3	7	22	6	28
fd-3	8	28	8	36
fd-3	9	26	7	33
fd-3	10	25	7	32
fd-3	11	26	7	33
fd-3	12	28	6	34
fd-3	13	24	6	30
fd-3	14	29	8	37
fd-3	15	26	7	33
fd-3	16	27	8	35
fd-3	17	24	7	31
fd-3	18	24	6	30
fd-3	19	24	6	30
fd-3	20	28	8	36
fd-3	21	27	7	34
fd-3	22	27	7	34
fd-3	23	24	7	31
fd-3	24	23	6	30
Col-0	1	14	3	17
Col-0	2	11	3	14
Col-0	3	15	3	18
Col-0	4	14	4	18
Col-0	5	14	3	17
Col-0	6	14	4	18
Col-0	7	14	3	17
Col-0	8	15	3	18
Col-0	9	13	4	17
Col-0	10	16	4	20
Col-0	11	13	3	16
Col-0	12	14	4	18
Col-0	13	14	4	18
Col-0	14	14	4	18
Col-0	15	14	4	18
Col-0	16	15	3	18
Col-0	17	14	4	18
Col-0	18	14	4	18
Col-0	19	14	4	18
Col-0	20	12	3	15
Col-0	21	15	4	19
Col-0	22	17	5	22
Col-0	23	16	4	20

## Sheet: Sheet-6
Flowering phenotype of T3 homozygous plants of gFD::3HA3Flag-FD; fd-3, gFD::3HA3Flag-FDT282E; fd-3, and gFD::3HA3Flag-FDT282A; fd-3 in LDs.
RLN, rosette leaf number; CLN, cauline leaf number; TLN, total leaf number.					Related to Extended Data Fig. 7a
Genotype	Line number	RLN	CLN	TLN
gFD::3HA3Flag-FD; fd-3	5	11	4	15
gFD::3HA3Flag-FD; fd-3	5	14	4	18
gFD::3HA3Flag-FD; fd-3	5	12	3	15
gFD::3HA3Flag-FD; fd-3	5	13	3	16
gFD::3HA3Flag-FD; fd-3	5	14	4	18
gFD::3HA3Flag-FD; fd-3	5	13	5	18
gFD::3HA3Flag-FD; fd-3	5	13	4	17
gFD::3HA3Flag-FD; fd-3	5	14	3	17
gFD::3HA3Flag-FD; fd-3	5	14	4	18
gFD::3HA3Flag-FD; fd-3	5	13	3	16
gFD::3HA3Flag-FD; fd-3	5	12	4	16
gFD::3HA3Flag-FD; fd-3	5	13	3	16
gFD::3HA3Flag-FD; fd-3	5	13	3	16
gFD::3HA3Flag-FD; fd-3	5	12	4	16
gFD::3HA3Flag-FD; fd-3	5	12	5	17
gFD::3HA3Flag-FD; fd-3	5	13	4	17
gFD::3HA3Flag-FDT282E; fd-3	64	14	4	18
gFD::3HA3Flag-FDT282E; fd-3	64	13	5	18
gFD::3HA3Flag-FDT282E; fd-3	64	14	4	18
gFD::3HA3Flag-FDT282E; fd-3	64	14	4	18
gFD::3HA3Flag-FDT282E; fd-3	64	14	4	18
gFD::3HA3Flag-FDT282E; fd-3	64	11	4	15
gFD::3HA3Flag-FDT282E; fd-3	64	13	4	17
gFD::3HA3Flag-FDT282E; fd-3	64	14	4	18
gFD::3HA3Flag-FDT282E; fd-3	64	11	3	14
gFD::3HA3Flag-FDT282E; fd-3	64	12	3	15
gFD::3HA3Flag-FDT282E; fd-3	64	15	5	20
gFD::3HA3Flag-FDT282E; fd-3	64	13	4	17
gFD::3HA3Flag-FDT282E; fd-3	64	14	4	18
gFD::3HA3Flag-FDT282E; fd-3	64	16	4	20
gFD::3HA3Flag-FDT282A; fd-3	27	24	6	30
gFD::3HA3Flag-FDT282A; fd-3	27	22	6	28
gFD::3HA3Flag-FDT282A; fd-3	27	25	7	32
gFD::3HA3Flag-FDT282A; fd-3	27	22	6	28
gFD::3HA3Flag-FDT282A; fd-3	27	21	5	26
gFD::3HA3Flag-FDT282A; fd-3	27	21	6	27
gFD::3HA3Flag-FDT282A; fd-3	27	25	7	32
gFD::3HA3Flag-FDT282A; fd-3	27	22	6	28
gFD::3HA3Flag-FDT282A; fd-3	27	21	5	26
gFD::3HA3Flag-FDT282A; fd-3	27	23	6	29
gFD::3HA3Flag-FDT282A; fd-3	27	23	7	30
gFD::3HA3Flag-FDT282A; fd-3	27	24	6	30
fd-3	1	26	7	33
fd-3	2	25	7	32
fd-3	3	26	6	32
fd-3	4	27	6	33
fd-3	5	26	6	32
fd-3	6	23	6	29
fd-3	7	26	7	33
fd-3	8	26	7	33
fd-3	9	25	6	31
fd-3	10	29	7	36
fd-3	11	28	6	34
fd-3	12	26	6	32
Col-0	1	15	4	19
Col-0	2	15	4	19
Col-0	3	15	4	19
Col-0	4	15	3	18
Col-0	5	14	4	18
Col-0	6	14	4	18
Col-0	7	12	3	15
Col-0	8	14	4	18
Col-0	9	15	4	19
Col-0	10	14	4	18
Col-0	11	15	4	19

## Sheet: Sheet-7
Flowering phenotype of T3 homozygous plants of gFD::2HAmVenus-FD; fd-3 and gFD::2HAmVenus-FD (T282A); fd-3 in LDs.
RLN, rosette leaf number; CLN, cauline leaf number; TLN, total leaf number.						Related to Extended Data Fig. 7d−g
Genotype	Line number	RLN	CLN	TLN
gFD::2HAmVQ-FD; fd-3	16	10	5	15
gFD::2HAmVQ-FD; fd-3	16	10	5	15
gFD::2HAmVQ-FD; fd-3	16	9	5	14
gFD::2HAmVQ-FD; fd-3	16	8	5	13
gFD::2HAmVQ-FD; fd-3	16	10	3	13
gFD::2HAmVQ-FD; fd-3	16	9	5	14
gFD::2HAmVQ-FD; fd-3	16	9	4	13
gFD::2HAmVQ-FD; fd-3	16	11	5	16
gFD::2HAmVQ-FD; fd-3	16	10	5	15
gFD::2HAmVQ-FD; fd-3	16	11	5	16
gFD::2HAmVQ-FD; fd-3	16	11	4	15
gFD::2HAmVQ-FD; fd-3	16	8	4	12
gFD::2HAmVQ-FD; fd-3	16	10	5	15
gFD::2HAmVQ-FD; fd-3	16	12	4	16
gFD::2HAmVQ-FD; fd-3	16	9	4	13
gFD::2HAmVenus-FD; fd-3	22	13	5	18
gFD::2HAmVenus-FD; fd-3	22	12	5	17
gFD::2HAmVenus-FD; fd-3	22	12	4	16
gFD::2HAmVenus-FD; fd-3	22	12	5	17
gFD::2HAmVenus-FD; fd-3	22	12	4	16
gFD::2HAmVenus-FD; fd-3	22	12	4	16
gFD::2HAmVenus-FD; fd-3	22	12	3	15
gFD::2HAmVenus-FD; fd-3	22	13	5	18
gFD::2HAmVenus-FD; fd-3	22	13	5	18
gFD::2HAmVenus-FD; fd-3	22	13	4	17
gFD::2HAmVenus-FD; fd-3	22	12	4	16
gFD::2HAmVenus-FD; fd-3	22	13	3	16
gFD::2HAmVenus-FD; fd-3	22	13	5	18
gFD::2HAmVenus-FD; fd-3	22	13	4	17
gFD::2HAmVenus-FD; fd-3	22	12	4	16
gFD::2HAmVenus-FD; fd-3	19	11	4	15
gFD::2HAmVenus-FD; fd-3	19	10	4	14
gFD::2HAmVenus-FD; fd-3	19	10	3	13
gFD::2HAmVenus-FD; fd-3	19	10	4	14
gFD::2HAmVenus-FD; fd-3	19	12	4	16
gFD::2HAmVenus-FD; fd-3	19	13	5	18
gFD::2HAmVenus-FD; fd-3	19	12	4	16
gFD::2HAmVenus-FD; fd-3	19	9	3	12
gFD::2HAmVenus-FD; fd-3	19	11	5	16
gFD::2HAmVenus-FD; fd-3	19	9	4	13
gFD::2HAmVenus-FD; fd-3	19	12	4	16
gFD::2HAmVenus-FD; fd-3	19	12	4	16
gFD::2HAmVenus--FDT282A; fd-3	3	20	6	26
gFD::2HAmVenus--FDT282A; fd-3	3	21	5	26
gFD::2HAmVenus--FDT282A; fd-3	3	23	5	28
gFD::2HAmVenus--FDT282A; fd-3	3	20	7	27
gFD::2HAmVenus--FDT282A; fd-3	3	22	7	29
gFD::2HAmVenus--FDT282A; fd-3	3	21	4	25
gFD::2HAmVenus--FDT282A; fd-3	3	20	6	26
gFD::2HAmVenus--FDT282A; fd-3	3	23	6	29
gFD::2HAmVenus--FDT282A; fd-3	3	19	4	23
gFD::2HAmVenus--FDT282A; fd-3	3	20	5	25
gFD::2HAmVenus--FDT282A; fd-3	3	22	5	27
gFD::2HAmVenus--FDT282A; fd-3	9	24	7	31
gFD::2HAmVenus--FDT282A; fd-3	9	26	6	32
gFD::2HAmVenus--FDT282A; fd-3	9	25	7	32
gFD::2HAmVenus--FDT282A; fd-3	9	26	7	33
gFD::2HAmVenus--FDT282A; fd-3	9	25	8	33
gFD::2HAmVenus--FDT282A; fd-3	9	20	6	26
gFD::2HAmVenus--FDT282A; fd-3	9	26	6	32
gFD::2HAmVenus--FDT282A; fd-3	9	20	6	26
gFD::2HAmVenus--FDT282A; fd-3	9	24	6	30
gFD::2HAmVenus--FDT282A; fd-3	9	24	7	31
gFD::2HAmVenus--FDT282A; fd-3	9	24	6	30
gFD::2HAmVenus--FDT282A; fd-3	9	24	6	30
gFD::2HAmVenus--FDT282A; fd-3	9	24	6	30
fd-3	1	26	7	33
fd-3	2	25	7	32
fd-3	3	26	6	32
fd-3	4	27	6	33
fd-3	5	26	6	32
fd-3	6	23	6	29
fd-3	7	26	7	33
fd-3	8	26	7	33
fd-3	9	25	6	31
fd-3	10	29	7	36
fd-3	11	28	6	34
fd-3	12	26	6	32
Col-0	1	15	4	19
Col-0	2	15	4	19
Col-0	3	15	4	19
Col-0	4	15	3	18
Col-0	5	14	4	18
Col-0	6	14	4	18
Col-0	7	12	3	15
Col-0	8	14	4	18
Col-0	9	15	4	19
Col-0	10	14	4	18
Col-0	11	15	4	19

## Sheet: Sheet-8
Flowering phenotype of T1 plants of gFD::3HA3Flag-FD; fd-3 (Mu1) in LDs.								Flowering phenotype of T3 plants of gFD::3HA3Flag-FD; fd-3 (Mu1) in LDs.
RLN, rosette leaf number; CLN, cauline leaf number; TLN, total leaf number.					Related to Extended Data Fig. 5			RLN, rosette leaf number; CLN, cauline leaf number; TLN, total leaf number.
Genotype	Line number	RLN	CLN	TLN				Genotype	Line number	RLN	CLN	TLN
gFD::3HA3Flag-FD (Mu1); fd-3	1	20	5	25				gFD::3HA3Flag-FD (Mu1); fd-3	17	28	7	35
gFD::3HA3Flag-FD (Mu1); fd-3	2	25	6	31				gFD::3HA3Flag-FD (Mu1); fd-3	17	27	7	34
gFD::3HA3Flag-FD (Mu1); fd-3	3	22	6	28				gFD::3HA3Flag-FD (Mu1); fd-3	17	28	7	35
gFD::3HA3Flag-FD (Mu1); fd-3	4	23	4	27				gFD::3HA3Flag-FD (Mu1); fd-3	17	30	7	37
gFD::3HA3Flag-FD (Mu1); fd-3	5	23	6	29				gFD::3HA3Flag-FD (Mu1); fd-3	17	27	6	33
gFD::3HA3Flag-FD (Mu1); fd-3	6	24	5	29				gFD::3HA3Flag-FD (Mu1); fd-3	17	26	6	32
gFD::3HA3Flag-FD (Mu1); fd-3	7	24	6	30				gFD::3HA3Flag-FD (Mu1); fd-3	17	27	7	34
gFD::3HA3Flag-FD (Mu1); fd-3	8	27	6	33				gFD::3HA3Flag-FD (Mu1); fd-3	17	27	7	34
gFD::3HA3Flag-FD (Mu1); fd-3	9	24	5	29				gFD::3HA3Flag-FD (Mu1); fd-3	17	28	7	35
gFD::3HA3Flag-FD (Mu1); fd-3	10	25	6	31				gFD::3HA3Flag-FD (Mu1); fd-3	17	29	7	36
gFD::3HA3Flag-FD (Mu1); fd-3	11	26	6	32				gFD::3HA3Flag-FD (Mu1); fd-3	17	26	5	31
gFD::3HA3Flag-FD (Mu1); fd-3	12	27	6	33				gFD::3HA3Flag-FD (Mu1); fd-3	17	27	6	33
gFD::3HA3Flag-FD (Mu1); fd-3	13	23	6	29				gFD::3HA3Flag-FD (Mu1); fd-3	17	26	7	33
gFD::3HA3Flag-FD (Mu1); fd-3	14	24	6	30				gFD::3HA3Flag-FD (Mu1); fd-3	17	28	7	35
gFD::3HA3Flag-FD (Mu1); fd-3	15	23	6	29
gFD::3HA3Flag-FD (Mu1); fd-3	16	27	6	33
gFD::3HA3Flag-FD (Mu1); fd-3	17	24	6	30
gFD::3HA3Flag-FD (Mu1); fd-3	18	25	7	32
gFD::3HA3Flag-FD (Mu1); fd-3	19	23	6	29
gFD::3HA3Flag-FD (Mu1); fd-3	20	24	6	30
gFD::3HA3Flag-FD (Mu1); fd-3	21	25	5	30

## Sheet: Sheet-9
Flowering phenotype of T1 plants of gFD::3HA3Flag-FD; fd-3 (Mu2), (Mu3), (Mu4), (Mu5) and (Mu6) in LDs.
RLN, rosette leaf number; CLN, cauline leaf number; TLN, total leaf number.					Related to Extended Data Fig. 9j
Genotype	Line number	RLN	CLN	TLN
gFD::3HA3Flag-FD (Mu2); fd-3	1	22	4	26
gFD::3HA3Flag-FD (Mu2); fd-3	2	16	3	19
gFD::3HA3Flag-FD (Mu2); fd-3	3	18	3	21
gFD::3HA3Flag-FD (Mu2); fd-3	4	12	2	14
gFD::3HA3Flag-FD (Mu2); fd-3	5	18	4	22
gFD::3HA3Flag-FD (Mu2); fd-3	6	14	3	17
gFD::3HA3Flag-FD (Mu2); fd-3	7	14	2	16
gFD::3HA3Flag-FD (Mu2); fd-3	8	14	2	16
gFD::3HA3Flag-FD (Mu2); fd-3	9	15	2	17
gFD::3HA3Flag-FD (Mu2); fd-3	10	21	4	25
gFD::3HA3Flag-FD (Mu2); fd-3	11	15	3	18
gFD::3HA3Flag-FD (Mu2); fd-3	12	14	2	16
gFD::3HA3Flag-FD (Mu2); fd-3	13	12	2	14
gFD::3HA3Flag-FD (Mu2); fd-3	14	20	4	24
gFD::3HA3Flag-FD (Mu2); fd-3	15	13	2	15
gFD::3HA3Flag-FD (Mu2); fd-3	16	10	2	12
gFD::3HA3Flag-FD (Mu2); fd-3	17	15	3	18
gFD::3HA3Flag-FD (Mu2); fd-3	18	15	3	18
gFD::3HA3Flag-FD (Mu2); fd-3	19	15	3	18
gFD::3HA3Flag-FD (Mu2); fd-3	20	10	2	12
gFD::3HA3Flag-FD (Mu2); fd-3	21	19	4	23
gFD::3HA3Flag-FD (Mu2); fd-3	22	14	2	16
gFD::3HA3Flag-FD (Mu2); fd-3	23	16	2	18
gFD::3HA3Flag-FD (Mu2); fd-3	24	19	3	22
gFD::3HA3Flag-FD (Mu2); fd-3	25	23	3	26
gFD::3HA3Flag-FD (Mu2); fd-3	26	25	7	32
gFD::3HA3Flag-FD (Mu2); fd-3	27	14	3	17
gFD::3HA3Flag-FD (Mu2); fd-3	28	18	4	22
gFD::3HA3Flag-FD (Mu2); fd-3	29	14	3	17
gFD::3HA3Flag-FD (Mu2); fd-3	30	17	2	19
gFD::3HA3Flag-FD (Mu2); fd-3	31	16	3	19
gFD::3HA3Flag-FD (Mu2); fd-3	32	16	3	19
gFD::3HA3Flag-FD (Mu2); fd-3	33	19	3	22
gFD::3HA3Flag-FD (Mu3); fd-3	1	22	5	27
gFD::3HA3Flag-FD (Mu3); fd-3	2	17	5	22
gFD::3HA3Flag-FD (Mu3); fd-3	3	21	6	27
gFD::3HA3Flag-FD (Mu3); fd-3	4	19	5	24
gFD::3HA3Flag-FD (Mu3); fd-3	5	20	5	25
gFD::3HA3Flag-FD (Mu3); fd-3	6	23	5	28
gFD::3HA3Flag-FD (Mu3); fd-3	7	23	6	29
gFD::3HA3Flag-FD (Mu3); fd-3	8	23	5	28
gFD::3HA3Flag-FD (Mu3); fd-3	9	23	6	29
gFD::3HA3Flag-FD (Mu3); fd-3	10	19	6	25
gFD::3HA3Flag-FD (Mu3); fd-3	11	24	5	29
gFD::3HA3Flag-FD (Mu3); fd-3	12	25	6	31
gFD::3HA3Flag-FD (Mu3); fd-3	13	22	6	28
gFD::3HA3Flag-FD (Mu3); fd-3	14	20	5	25
gFD::3HA3Flag-FD (Mu3); fd-3	15	25	7	32
gFD::3HA3Flag-FD (Mu3); fd-3	16	27	5	32
gFD::3HA3Flag-FD (Mu3); fd-3	17	21	6	27
gFD::3HA3Flag-FD (Mu3); fd-3	18	26	6	32
gFD::3HA3Flag-FD (Mu3); fd-3	19	25	6	31
gFD::3HA3Flag-FD (Mu3); fd-3	20	22	6	28
gFD::3HA3Flag-FD (Mu3); fd-3	21	23	6	29
gFD::3HA3Flag-FD (Mu3); fd-3	22	24	5	29
gFD::3HA3Flag-FD (Mu3); fd-3	23	20	6	26
gFD::3HA3Flag-FD (Mu3); fd-3	24	19	5	24
gFD::3HA3Flag-FD (Mu3); fd-3	25	21	6	27
gFD::3HA3Flag-FD (Mu3); fd-3	26	22	6	28
gFD::3HA3Flag-FD (Mu3); fd-3	27	20	5	25
gFD::3HA3Flag-FD (Mu3); fd-3	28	20	5	25
gFD::3HA3Flag-FD (Mu3); fd-3	29	24	5	29
gFD::3HA3Flag-FD (Mu4); fd-3	1	19	5	24
gFD::3HA3Flag-FD (Mu4); fd-3	2	17	5	22
gFD::3HA3Flag-FD (Mu4); fd-3	3	12	5	17
gFD::3HA3Flag-FD (Mu4); fd-3	4	16	4	20
gFD::3HA3Flag-FD (Mu4); fd-3	5	12	4	16
gFD::3HA3Flag-FD (Mu4); fd-3	6	14	5	19
gFD::3HA3Flag-FD (Mu4); fd-3	7	20	5	25
gFD::3HA3Flag-FD (Mu4); fd-3	8	17	5	22
gFD::3HA3Flag-FD (Mu4); fd-3	9	18	5	23
gFD::3HA3Flag-FD (Mu4); fd-3	10	18	5	23
gFD::3HA3Flag-FD (Mu4); fd-3	11	16	5	21
gFD::3HA3Flag-FD (Mu4); fd-3	12	16	3	19
gFD::3HA3Flag-FD (Mu4); fd-3	13	13	3	16
gFD::3HA3Flag-FD (Mu4); fd-3	14	19	5	24
gFD::3HA3Flag-FD (Mu4); fd-3	15	20	5	25
gFD::3HA3Flag-FD (Mu4); fd-3	16	18	5	23
gFD::3HA3Flag-FD (Mu4); fd-3	17	19	5	24
gFD::3HA3Flag-FD (Mu4); fd-3	18	22	6	28
gFD::3HA3Flag-FD (Mu4); fd-3	19	21	5	26
gFD::3HA3Flag-FD (Mu4); fd-3	20	20	4	24
gFD::3HA3Flag-FD (Mu4); fd-3	21	18	5	23
gFD::3HA3Flag-FD (Mu4); fd-3	22	15	4	19
gFD::3HA3Flag-FD (Mu4); fd-3	23	19	5	24
gFD::3HA3Flag-FD (Mu4); fd-3	24	19	5	24
gFD::3HA3Flag-FD (Mu4); fd-3	25	17	4	21
gFD::3HA3Flag-FD (Mu4); fd-3	26	17	5	22
gFD::3HA3Flag-FD (Mu4); fd-3	27	14	4	18
gFD::3HA3Flag-FD (Mu4); fd-3	28	19	5	24
gFD::3HA3Flag-FD (Mu4); fd-3	29	22	5	27
gFD::3HA3Flag-FD (Mu4); fd-3	30	21	4	25
gFD::3HA3Flag-FD (Mu4); fd-3	31	16	5	21
gFD::3HA3Flag-FD (Mu4); fd-3	32	14	3	17
gFD::3HA3Flag-FD (Mu4); fd-3	33	16	4	20
gFD::3HA3Flag-FD (Mu5); fd-3	1	26	5	31
gFD::3HA3Flag-FD (Mu5); fd-3	2	26	7	33
gFD::3HA3Flag-FD (Mu5); fd-3	3	26	6	32
gFD::3HA3Flag-FD (Mu5); fd-3	4	29	7	36
gFD::3HA3Flag-FD (Mu5); fd-3	5	29	7	36
gFD::3HA3Flag-FD (Mu5); fd-3	6	24	6	30
gFD::3HA3Flag-FD (Mu5); fd-3	7	27	7	34
gFD::3HA3Flag-FD (Mu5); fd-3	8	27	8	35
gFD::3HA3Flag-FD (Mu5); fd-3	9	27	7	34
gFD::3HA3Flag-FD (Mu5); fd-3	10	30	7	37
gFD::3HA3Flag-FD (Mu5); fd-3	11	31	6	37
gFD::3HA3Flag-FD (Mu5); fd-3	12	28	7	35
gFD::3HA3Flag-FD (Mu5); fd-3	13	28	7	35
gFD::3HA3Flag-FD (Mu5); fd-3	14	24	7	31
gFD::3HA3Flag-FD (Mu5); fd-3	15	24	7	31
gFD::3HA3Flag-FD (Mu5); fd-3	16	30	7	37
gFD::3HA3Flag-FD (Mu5); fd-3	17	29	6	35
gFD::3HA3Flag-FD (Mu5); fd-3	18	28	7	35
gFD::3HA3Flag-FD (Mu5); fd-3	19	26	7	33
gFD::3HA3Flag-FD (Mu5); fd-3	20	31	6	37
gFD::3HA3Flag-FD (Mu5); fd-3	21	27	7	34
gFD::3HA3Flag-FD (Mu5); fd-3	22	27	6	33
gFD::3HA3Flag-FD (Mu5); fd-3	23	33	7	40
gFD::3HA3Flag-FD (Mu5); fd-3	24	34	7	41
gFD::3HA3Flag-FD (Mu5); fd-3	25	32	8	40
gFD::3HA3Flag-FD (Mu5); fd-3	26	29	6	35
FD::3HA3Flag-FD (Mu6); fd-3	1	16	4	20
FD::3HA3Flag-FD (Mu6); fd-3	2	20	5	25
FD::3HA3Flag-FD (Mu6); fd-3	3	16	4	20
FD::3HA3Flag-FD (Mu6); fd-3	4	16	4	20
FD::3HA3Flag-FD (Mu6); fd-3	5	18	4	22
FD::3HA3Flag-FD (Mu6); fd-3	6	18	5	23
FD::3HA3Flag-FD (Mu6); fd-3	7	15	6	21
FD::3HA3Flag-FD (Mu6); fd-3	8	16	5	21
FD::3HA3Flag-FD (Mu6); fd-3	9	18	5	23
FD::3HA3Flag-FD (Mu6); fd-3	10	18	5	23
FD::3HA3Flag-FD (Mu6); fd-3	11	14	5	19
FD::3HA3Flag-FD (Mu6); fd-3	12	17	5	22
FD::3HA3Flag-FD (Mu6); fd-3	13	18	5	23
FD::3HA3Flag-FD (Mu6); fd-3	14	19	6	25
FD::3HA3Flag-FD (Mu6); fd-3	15	16	5	21
FD::3HA3Flag-FD (Mu6); fd-3	16	17	5	22
FD::3HA3Flag-FD (Mu6); fd-3	17	18	6	24
FD::3HA3Flag-FD (Mu6); fd-3	18	19	5	24
FD::3HA3Flag-FD (Mu6); fd-3	19	16	5	21
FD::3HA3Flag-FD (Mu6); fd-3	20	20	5	25
FD::3HA3Flag-FD (Mu6); fd-3	21	13	5	18
FD::3HA3Flag-FD (Mu6); fd-3	22	16	4	20
FD::3HA3Flag-FD (Mu6); fd-3	23	19	5	24
FD::3HA3Flag-FD (Mu6); fd-3	24	17	5	22
FD::3HA3Flag-FD (Mu6); fd-3	25	15	5	20
FD::3HA3Flag-FD (Mu6); fd-3	26	17	4	21
FD::3HA3Flag-FD (Mu6); fd-3	27	17	6	23
FD::3HA3Flag-FD (Mu6); fd-3	28	18	5	23
FD::3HA3Flag-FD (Mu6); fd-3	29	21	5	26

[truncated: 9 more sheets: Sheet-10, Sheet-11, Sheet-12, Sheet-13, Sheet-14, Sheet-15, Sheet-16, Sheet-17, Sheet-18]
