# Supplementary material for: Florigen activation complex forms via multifaceted assembly in Arabidopsis
Source: Nature. 2025 Nov 12;648(8094):686–95. doi: 10.1038/s41586-025-09704-6 (PMC12711580; doi:10.1038/s41586-025-09704-6)
Supplement: Supplementary file 4 — Candidates identified by IP–MS using FD, and FD in ft-10 as the bait. Related to Figs. 4 and 5. [file 41586_2025_9704_MOESM4_ESM.xlsx]

## Sheet: Content
Supplementary Table 2	Candidates identified by IP-MS using FD, and FD in ft-10 as the bait. Related to Figure 4, Figure 5.
Sheet-1	Candidates identified by IP-MS using FD as the bait.
Sheet-2	Candidates identified by IP-MS using FD in ft-10 background as the bait.
Sheet-3	Candidates identified by IP-MS using 3HA3Flag-FDWT as the bait. (Candidates with significant difference are cutted off by Log2(3HA3Flag-FDWT/Col-0) ≥ 1)
Sheet-4	Candidates identified by IP-MS using 3HA3Flag-FDT282A as the bait. (Candidates with significant difference are cutted off by Log2(3HA3Flag-FDT282A/Col-0) ≥ 1)
Sheet-5	Candidates with significant difference are cutted off by Log2(3HA3Flag-FDWT/3HA3Flag-FDT282A) ≥ 1.
Sheet-6	The peptides information identified from in vivo.
Sheet-7	The peptides information identified from in vitro.

## Sheet: Sheet-1
Results of the MS/MS experiment using FD as bait.
The significant intercting proteins are marked with color.
bait	prey	alias	score	log2(ratio) FD/WT	-log(P value)
FD	AT4G35900	FD	323.31	10.3847	3.09007
FD	AT5G65430	GRF8	52.376	6.61952	3.0476
FD	AT5G16050	GRF5	5.418	6.33506	4.30506
FD	AT1G22300	GRF10	3.4662	6.07638	3.06392
FD	AT1G78300	GRF2	169.29	5.70309	3.89766
FD	AT1G35160	GRF4	46.936	5.65889	4.46483
FD	AT3G56850	AREB3	3.687	5.25104	2.81378
FD	AT5G38480	GRF3	113.36	5.01643	1.96594
FD	AT2G42590	GRF9	13.385	4.46835	5.27428
FD	AT4G21150	HAP6	323.31	3.73307	1.42416
FD	AT5G10450	GRF6	258.54	3.55252	1.04356
FD	AT3G15950	NAI2	25.721	3.48431	2.89866
FD	AT1G63680	APG13	0.37079	3.44106	3.57759
FD	AT2G05120	NUP133	13.079	3.39026	2.59423
FD	AT4G14301	AT4G14301	0.388	3.24235	1.87695
FD	ATCG00180	RPOC1	8.8024	3.04262	1.56174
FD	AT4G09000	GRF1	61.182	3.03531	2.94929
FD	AT4G14780	AT4G14780	0.94324	3.0215	1.15409
FD	ATCG00170	RPOC2	31.289	2.97318	1.42577
FD	AT2G44120	AT2G44120	1.1761	2.93491	4.42583
FD	AT1G72970	EDA17	0.55275	2.82022	2.61858
FD	AT4G38600	KAK	5.0202	2.79451	1.90129
FD	AT4G25630	ATFIB2	2.2856	2.75287	3.11456
FD	AT3G48500	PDE312	27.202	2.74305	1.32738
FD	AT1G67730	ATKCR1	63.739	2.73551	1.20064
FD	AT2G05100	LHCB2	119.3	2.63997	0.873768
FD	ATCG00330	RPS14	12.202	2.52719	1.76247
FD	AT2G41620	AT2G41620	4.7689	2.46371	1.48865
FD	AT5G06970	PATROL1	95.449	2.41485	2.79827
FD	AT2G19480	NAP1;2	23.292	2.4035	1.17055
FD	AT1G74850	PDE343	23.718	2.39563	1.02092
FD	AT3G04260	PDE324	48.917	2.35796	3.73335
FD	AT4G20130	PTAC14	1.1846	2.33748	3.23723
FD	AT1G24706	AtTHO2	1.1688	2.32979	2.90429
FD	AT2G34420	LHB1B2	215.23	2.32096	1.79564
FD	AT3G55360	ATTSC13	11.488	2.28461	1.67455
FD	AT5G64270	AT5G64270	5.6577	2.26393	3.10525
FD	AT3G02520	GRF7	33.589	2.21324	1.93996
FD	ATCG00470	ATPE	136.05	2.21153	1.15402
FD	AT4G31430	KAKU4	0.67993	2.20178	2.48632
FD	AT3G04340	emb2458	38.824	2.18142	2.01628
FD	AT5G04130	GYRB2	2.1973	2.13404	1.30612
FD	AT2G18330	AT2G18330	6.2966	2.12303	2.96067
FD	AT3G54670	ATSMC1	5.5795	2.11773	1.56721
FD	AT4G03430	EMB2770	1.8975	2.08334	1.48585
FD	AT5G13490	AAC2	10.455	2.07558	1.16995
FD	AT3G19290	AREB2	12.68	2.07246	3.19474
FD	AT5G18620	CHR17	135.43	2.0524	2.27063
FD	AT3G16000	MFP1	26.694	1.96027	1.30018
FD	AT5G64420	AT5G64420	41.58	1.94218	1.91089
FD	AT1G28420	HB-1	46.537	1.93133	2.92964
FD	AT5G01460	AT5G01460	0.4645	1.91803	1.34868
FD	AT3G42050	AT3G42050	50.141	1.91196	1.13594
FD	ATCG00190	RPOB	138.47	1.88193	4.47085
FD	AT1G02140	HAP1	7.3907	1.88096	1.82666
FD	AT3G60830	ARP7	8.3374	1.87633	1.15407
FD	AT5G49910	cpHsc70-2	5.7618	1.80871	1.79275
FD	AT1G29670	GDSL1	41.072	1.7889	1.49712
FD	AT2G21390	AT2G21390	46.82	1.78034	2.10554
FD	AT3G44990	AtXTH31	0.41685	1.75454	1.70175
FD	AT3G18990	REM39	1.2218	1.73466	2.06581
FD	AT3G51740	IMK2	39.154	1.72283	1.56859
FD	AT5G46800	BOU	5.3327	1.70591	2.9754
FD	AT5G54640	ATHTA1	32.825	1.66282	1.9243
FD	AT4G38130	ATHD1	0.98334	1.55434	2.4327
FD	AT2G47620	ATSWI3A	9.5912	1.546	1.95763
FD	AT2G18220	AtNOC2	9.7271	1.47293	2.26326
FD	AT1G45249	AREB1	9.5408	1.46879	2.44962
FD	AT3G21540	AT3G21540	3.2139	1.45635	2.40071
FD	AT1G14510	AL7	34.306	1.39143	3.55416
FD	AT1G20960	BRR2	180.21	1.33728	2.16976
FD	AT1G31330	PSAF	57.082	1.27628	2.96724
FD	AT3G23820	GAE6	17.703	1.27262	2.57243
FD	AT2G20990	AtSYT1	93.265	1.23327	3.3814
FD	ATCG01280	YCF2.2	1.8968	1.19962	3.40399
FD	AT2G37170	PIP2B	11.284	2.41173	0.786862
FD	AT3G47470	LHCA4	22.995	2.33215	0.88173
FD	AT4G19190	zinc knuckle (CCHC-type) family protein	1.2604	2.0482	1.02051
FD	AT5G14170	CHC1	8.7118	2.0447	0.917362
FD	AT1G48610	AT hook motif-containing protein	5.5435	1.88393	0.540987
FD	AT1G07790	HTB1	1.7181	1.78851	1.03826
FD	AT1G16720	HCF173	3.9667	1.70963	0.908155
FD	AT2G45960	PIP1B	8.901	1.70941	1.03739
FD	AT1G21600	PTAC6	0.6118	1.68834	0.86665
FD	AT2G18510	emb2444	1.1462	1.68368	0.70733
FD	AT3G09820	ADK1	6.7614	1.66709	0.962943
FD	AT1G80930	MIF4G domain-containing protein / MA3 domain-containing protein	5.895	1.63147	0.542936
FD	AT5G25757	RNA polymerase I-associated factor PAF67	1.1568	1.62148	0.88467
FD	AT2G20260	PSAE-2	54.099	1.59737	0.476795
FD	AT5G22650	HD2B	1.0334	1.55719	0.734306
FD	AT2G29550	TUB7	15.618	1.54763	0.542753
FD	AT5G05170	CESA3	17.518	1.53233	1.20237
FD	AT4G00740	S-adenosyl-L-methionine-dependent methyltransferases superfamily protein	2.3676	1.51141	1.41789
FD	AT5G59870	HTA6	33.76	1.49774	1.38308
FD	AT1G50920	Nucleolar GTP-binding protein	27.401	1.48953	1.16406
FD	AT1G54780	TLP18	18.899	1.46924	0.720133
FD	AT1G62020	Coatomer	11.501	1.46007	0.6366
FD	AT3G09210	PTAC13	0.93913	1.45419	1.49229
FD	AT4G23630	BTI1	2.6902	1.39084	1.27216
FD	AT2G28720	Histone superfamily protein	60.447	1.36362	0.402615
FD	AT2G34640	PTAC12	13.88	1.36319	1.91099
FD	AT5G19690	STT3A	1.5264	1.35519	1.02616
FD	AT3G14180	sequence-specific DNA binding transcription factors	0.665	1.33909	1.16126
FD	AT5G63420	emb2746 RNA-metabolising metallo-beta-lactamase family protein	11.375	1.32408	0.589115
FD	AT3G15730	PLDALPHA1	6.7198	1.31002	0.743633
FD	AT1G71500	Rieske (2Fe-2S) domain-containing protein	32.213	1.30239	0.738775
FD	AT1G54010	GDSL-like Lipase/Acylhydrolase superfamily protein	102.9	1.29911	1.86205
FD	AT3G13670	Protein kinase family protein	1.066	1.29814	2.10803
FD	AT1G80030	Molecular chaperone Hsp40/DnaJ family protein	104.98	1.29281	0.889874
FD	ATCG01300	RPL23	1.2148	1.28752	0.480738
FD	AT5G48900	Pectin lyase-like superfamily protein	32.067	1.26623	0.454932
FD	AT3G54890	LHCA1 photosystem I light harvesting complex gene 1	55.291	1.26434	0.594817
FD	AT3G61240	DEA(D/H)-box RNA helicase family protein	0.99257	1.25906	0.549548
FD	ATCG00740	RPOA RNA polymerase subunit alpha	39.668	1.25274	2.61117
FD	AT1G76180	ERD14 Dehydrin family protein	42.425	1.25141	0.479561
FD	AT5G15230	GASA4 GAST1 protein homolog 4	1.5999	1.24042	0.482879
FD	AT5G06160	ATO splicing factor-related	0.9239	1.21043	0.983674
FD	AT1G67230	LINC1 little nuclei1	2.7506	1.20942	0.848067
FD	AT1G77180	SKIP chromatin protein family	6.9646	1.18988	0.921261
FD	AT2G25800	Protein of unknown function (DUF810)	11.206	1.18151	2.15492
FD	AT5G51200	Protein of unknown function (DUF3414)	20.292	1.17436	0.623174
FD	AT5G41770	crooked neck protein	2.2867	1.17224	1.04332
FD	AT3G01670	unknown protein;BEST Arabidopsis thaliana protein match is	20.178	1.17175	0.715402
FD	AT1G52360	Coatomer	19.377	1.1681	0.672061
FD	AT5G04990	SUN1	49.904	1.16259	1.10717
FD	AT5G49460	ACLB-2 ATP citrate lyase subunit B 2	12.928	1.15569	0.8051
FD	AT5G22640	emb1211 MORN (Membrane Occupation and Recognition Nexus) repeat-containing protein	8.1478	1.14951	1.5983
FD	AT1G14830	ADL1C	12.367	1.14767	1.25784
FD	AT5G26210	AL4 alfin-like 4	1.5223	1.14741	1.25621
FD	AT3G06400	CHR11 chromatin-remodeling protein 11	8.5778	1.14408	2.53641
FD	AT1G30360	ERD4 Early-responsive to dehydration stress protein (ERD4)	100.9	1.13449	1.02194
FD	AT5G40340	Tudor/PWWP/MBT superfamily protein	62.499	1.1334	0.421357
FD	AT2G18900	Transducin/WD40 repeat-like superfamily protein	1.1096	1.13312	1.27001
FD	AT5G20650	COPT5 copper transporter 5	1.2763	1.11614	0.539661
FD	AT3G09440	Heat shock protein 70 (Hsp 70) family protein	19.922	1.11035	2.46844
FD	AT1G06230	GTE4 global transcription factor group E4	16.256	1.1015	0.61302
FD	AT3G42170	BED zinc finger;hAT family dimerisation domain	9.8419	1.10006	0.528176
FD	AT1G74690	IQD31 IQ-domain 31	1.12	1.09623	0.918399
FD	AT4G03280	PETC	6.4893	1.09454	0.8111
FD	AT3G52140	tetratricopeptide repeat (TPR)-containing protein	113.91	1.08789	1.46582
FD	AT1G76030	ATPase	69.83	1.08489	0.393342
FD	ATCG00730	PETD photosynthetic electron transfer D	1.3995	1.07331	0.397736
FD	AT5G13000	ATGSL12	11.192	1.0712	0.988489
FD	AT1G27650	ATU2AF35A U2 snRNP auxiliary factor small subunit	18.441	1.06503	0.564092
FD	AT4G01050	TROL thylakoid rhodanese-like	8.0938	1.06451	1.2136
FD	AT1G09640	Translation elongation factor EF1B	31.817	1.06354	0.340998
FD	AT1G52230	PSAH2	114.71	1.05386	0.51616
FD	AT5G08180	Ribosomal protein L7Ae/L30e/S12e/Gadd45 family protein	38.954	1.05368	0.67175
FD	AT5G17170	ENH1 bredoxin family protein	160.82	1.05059	2.88781
FD	AT1G79940	ATERDJ2A DnaJ / Sec63 Brl domains-containing protein	4.3014	1.04655	1.58049
FD	AT3G09740	SYP71	57.407	1.03775	1.53732
FD	AT5G46070	Guanylate-binding family protein	53.726	1.03278	2.09922
FD	AT5G09860	THO1 nuclear matrix protein-related	3.2069	1.0248	0.919506
FD	AT3G55620	emb1624 Translation initiation factor IF6	0.76935	1.0207	0.490686
FD	AT3G17970	atToc64-III	18.906	1.01478	1.02695
FD	AT2G32650	RmlC-like cupins superfamily protein	0.81087	1.01344	3.65801
FD	AT4G22485	Bifunctional inhibitor/lipid-transfer protein/seed storage 2S albumin superfamily protein	26.761	1.00192	0.690405
FD	ATCG00770	RPS8 ribosomal protein S8	23.08	0.99555	2.43204
FD	AT4G29040	RPT2a regulatory particle AAA-ATPase 2A	4.3113	0.985986	0.293879
FD	AT1G80070	SUS2	32.618	0.981946	3.11549
FD	AT3G01060	unknown protein;Has 35333 Blast hits to 34131 proteins in 2444 species	10.251	0.978842	0.781301
FD	AT1G65440	GTB1 global transcription factor group B1	2.7133	0.970137	1.24044
FD	AT4G18800	ATHSGBP	0.8925	0.956975	1.2234
FD	AT5G35970	P-loop containing nucleoside triphosphate hydrolases superfamily protein	3.92	0.955294	0.864809
FD	AT3G10730	SUN2	1.3808	0.952981	2.60373
FD	AT1G79040	PSBR photosystem II subunit R	12.387	0.952031	1.11928
FD	AT2G33340	MAC3B MOS4-associated complex 3B	0.93028	0.948862	1.89597
FD	AT4G24190	SHD	51.21	0.941105	0.745853
FD	AT1G76820	eukaryoticMtranslation initiation factor 2 (eIF-2) family protein	1.2526	0.935795	0.93293
FD	ATCG00380	RPS4 chloroplast ribosomal protein S4	135.32	0.931585	1.16946
FD	AT5G62700	TUB3 tubulin beta chain 3	250.88	0.927565	1.55199
FD	AT1G69200	FLN2 fructokinase-like 2	11.596	0.926925	2.21203
FD	AT1G61580	RPL3B	1.5891	0.925298	0.918516
FD	AT1G14850	NUP155 nucleoporin 155	117.8	0.924905	2.63921
FD	AT5G67510	Translation protein SH3-like family protein	0.84608	0.922619	0.247074
FD	AT4G35100	PIP3 plasma membrane intrinsic protein 3	66.279	0.920675	1.01471
FD	AT5G60460	Preprotein translocase Sec	1.4709	0.916107	1.22149
FD	ATCG00800	structural constituent of ribosome	55.845	0.911344	2.04424
FD	AT5G44020	HAD superfamily	113.37	0.909307	0.630668
FD	AT1G65930	cICDH cytosolic NADP+-dependent isocitrate dehydrogenase	37.296	0.907667	0.965262
FD	AT5G64110	Peroxidase superfamily protein	136.74	0.901046	0.740017
FD	AT5G57350	HA3 H(+)-ATPase 3	100.57	0.897818	1.61506
FD	AT1G51570	Calcium-dependent lipid-binding (CaLB domain) plant phosphoribosyltransferase family protein	1.8897	0.89709	0.483494
FD	AT1G27090	glycine-rich protein	5.7071	0.89312	0.698892
FD	AT1G04430	S-adenosyl-L-methionine-dependent methyltransferases superfamily protein	15.775	0.890156	0.804146
FD	AT2G19730	Ribosomal L28e protein family	10.962	0.879699	1.1439
FD	AT2G02790	IQD29 IQ-domain 29	5.2799	0.875047	0.34348
FD	AT5G28740	Tetratricopeptide repeat (TPR)-like superfamily protein	2.4773	0.866037	0.981815
FD	AT5G22770	alpha-ADR alpha-adaptin	1.5367	0.857993	0.343934
FD	AT1G63160	RFC2 replication factor C 2	1.2633	0.849187	1.07694
FD	ATCG01310	RPL2	181.58	0.845931	0.684755
FD	AT3G45780	PHOT1	2.578	0.842693	0.348815
FD	AT3G03960	TCP-1/cpn60 chaperonin family protein	7.1893	0.840862	0.783392
FD	AT3G01680	CONTAINS InterPro DOMAIN/s	4.2046	0.840801	1.45879
FD	AT5G04600	RNA-binding (RRM/RBD/RNP motifs) family protein	1.2745	0.840086	0.437454
FD	AT3G17390	MTO3	5.2517	0.838889	0.846829
FD	AT5G50460	secE/sec61-gamma protein transport protein	28.062	0.830926	0.499717
FD	AT4G02510	TOC159	129.01	0.830138	0.750477
FD	AT1G62330	O-fucosyltransferase family protein	1.0773	0.827565	0.586643
FD	ATCG00020	PSBA photosystem II reaction center protein A	26.538	0.823566	1.15357
FD	AT1G06220	MEE5 Ribosomal protein S5/Elongation factor G/III/V family protein	126.07	0.822714	1.29469
FD	AT5G08690	ATP synthase alpha/beta family protein	118.59	0.821506	0.405768
FD	AT2G04170	TRAF-like family protein	0.37507	0.816429	0.435198
FD	AT3G11964	RNA binding;RNA binding	5.2993	0.814893	0.999244
FD	AT4G39080	VHA-A3 vacuolar proton ATPase A3	323.31	0.813934	0.843833
FD	ATCG00570	PSBF photosystem II reaction center protein F	1.9559	0.813544	0.387503
FD	AT2G45140	PVA12 plant VAP homolog 12	14.332	0.804254	0.496175
FD	AT5G62190	PRH75 DEAD box RNA helicase (PRH75)	16.724	0.797279	1.23122
FD	AT5G44180	Homeodomain-like transcriptional regulator	21.103	0.795268	1.45105
FD	AT2G20890	PSB29	8.207	0.794241	0.880419
FD	AT1G30880	unknown protein;Has 24 Blast hits to 24 proteins in 8 species	2.5893	0.793732	0.288448
FD	AT2G06210	ELF8	20.412	0.792386	0.773123
FD	AT1G76880	Duplicated homeodomain-like superfamily protein	0.53324	0.790721	1.78188
FD	AT5G58390	Peroxidase superfamily protein	1.5946	0.785941	0.515921
FD	AT1G04510	MAC3A MOS4-associated complex 3A	1.654	0.785582	1.25707
FD	AT3G54470	uridine 5-monophosphate synthase / UMP synthase (PYRE-F) (UMPS)	2.3297	0.785135	1.00062
FD	AT3G05590	RPL18 ribosomal protein L18	46.794	0.785086	0.994981
FD	AT2G39810	HOS1 ubiquitin-protein ligases	1.6401	0.784573	1.3725
FD	AT1G48620	HON5 high mobility group A5	15.265	0.77689	0.523451
FD	AT5G27640	TIF3B1	57.864	0.772273	1.82526
FD	AT3G47460	ATSMC2 Structural maintenance of chromosomes (SMC) family protein	0.53341	0.769135	0.522899
FD	AT5G16590	LRR1 Leucine-rich repeat protein kinase family protein	31.716	0.764452	0.476849
FD	ATCG00710	PSBH photosystem II reaction center protein H	9.5718	0.762318	1.35539
FD	AT3G52220	CONTAINS InterPro DOMAIN/s	0.54174	0.760177	0.430017
FD	AT5G67630	P-loop containing nucleoside triphosphate hydrolases superfamily protein	2.4496	0.743277	0.352116
FD	AT4G26870	Class II aminoacyl-tRNA and biotin synthetases superfamily protein	0.99685	0.736132	0.279558
FD	AT4G34450	coatomer gamma-2 subunit	15.589	0.73094	0.73743
FD	AT2G33040	ATP3 gamma subunit of Mt ATP synthase	84.972	0.729007	1.07565
FD	AT3G11130	Clathrin	118.96	0.728518	1.24816
FD	AT2G32920	ATPDIL2-3	3.5647	0.728413	0.95442
FD	AT5G27670	HTA7 histone H2A 7	1.5612	0.727312	2.78888
FD	AT5G47690	binding	49.713	0.723835	1.43541
FD	AT1G33140	PGY2 Ribosomal protein L6 family	47.693	0.7237	1.98512
FD	AT1G73290	scpl5 serine carboxypeptidase-like 5	0.47399	0.720988	0.276251
FD	AT5G23060	CaS calcium sensing receptor	171.2	0.719758	2.72614
FD	AT1G53750	RPT1A regulatory particle triple-A 1A	3.1575	0.714894	0.31941
FD	AT2G21580	Ribosomal protein S25 family protein	1.7363	0.711558	0.306749
FD	AT2G38040	CAC3 acetyl Co-enzyme a carboxylase carboxyltransferase alpha subunit	63.398	0.70657	0.454251
FD	AT3G08530	Clathrin	8.625	0.702824	1.04526
FD	AT2G34970	Trimeric LpxA-like enzyme	18.876	0.70249	0.593855
FD	AT1G10290	ADL6	165.23	0.697077	0.863241
FD	AT1G05500	SYTE	1.8102	0.691985	0.500604
FD	AT5G01530	LHCB4	121.57	0.685209	1.0649
FD	ATCG00270	PSBD photosystem II reaction center protein D	96.799	0.683442	0.748636
FD	AT3G61050	NTMC2TYPE4	102.85	0.681292	0.863355
FD	AT1G80410	EMB2753 tetratricopeptide repeat (TPR)-containing protein	9.4103	0.673799	0.57274
FD	AT1G01300	Eukaryotic aspartyl protease family protein	78.366	0.670872	1.3482
FD	AT2G18740	Small nuclear ribonucleoprotein family protein	51.204	0.663099	0.629605
FD	AT3G08940	LHCB4	65.259	0.660733	1.20958
FD	AT2G20530	ATPHB6	2.8381	0.657418	0.298327
FD	AT1G44575	NPQ4	323.31	0.654836	1.17619
FD	AT1G09270	IMPA-4 importin alpha isoform 4	8.7272	0.651073	0.462395
FD	ATCG00680	PSBB photosystem II reaction center protein B	323.31	0.649267	0.96648
FD	AT1G59610	ADL3	32.967	0.646501	0.665781
FD	AT3G61820	Eukaryotic aspartyl protease family protein	109.6	0.641961	1.98012
FD	AT5G47500	Pectin lyase-like superfamily protein	1.2624	0.641663	0.816965
FD	AT3G60600	VAP27-1	12.76	0.638999	0.671345
FD	AT2G46280	TRIP-1	39.59	0.637842	0.321904
FD	AT1G25490	RCN1	1.0677	0.631844	0.550644
FD	ATCG00790	RPL16 ribosomal protein L16	42.593	0.631291	3.65783
FD	AT4G39960	Molecular chaperone Hsp40/DnaJ family protein	7.5228	0.627944	1.04919
FD	ATCG01230	RPS12B	6.5435	0.624236	1.04793
FD	AT1G02280	TOC33	28.205	0.62221	0.832523
FD	AT3G18035	HON4 winged-helix DNA-binding transcription factor family protein	19.481	0.61456	1.33838
FD	ATCG00750	RPS11 ribosomal protein S11	55.596	0.614264	0.600338
FD	AT4G17390	Ribosomal protein L23/L15e family protein	6.2222	0.61352	1.51946
FD	ATCG00280	PSBC photosystem II reaction center protein C	323.31	0.606679	0.799101
FD	AT3G53020	STV1	25.318	0.605453	1.20821
FD	AT3G04840	Ribosomal protein S3Ae	109.08	0.603531	3.10843
FD	AT3G61130	GAUT1	2.2418	0.602601	0.608058
FD	AT1G17840	WBC11	1.3412	0.601885	1.97675
FD	AT3G02880	Leucine-rich repeat protein kinase family protein	123.6	0.600271	0.90224
FD	AT1G30380	PSAK photosystem I subunit K	3.1344	0.592611	0.954722
FD	AT1G70410	ATBCA4	145	0.587113	0.22328
FD	AT1G27400	Ribosomal protein L22p/L17e family protein	1.2937	0.576551	2.47829
FD	AT2G30620	winged-helix DNA-binding transcription factor family protein	3.3013	0.575176	0.625546
FD	AT3G49720	unknown protein;FUNCTIONS IN	164.46	0.569905	1.08584
FD	AT3G07160	ATGSL10	8.8807	0.568921	0.438672
FD	AT2G22360	DNAJ heat shock family protein	6.387	0.56779	0.296675
FD	ATCG00340	PSAB Photosystem I	32.422	0.564301	0.649616
FD	AT4G38580	ATFP6	10.341	0.5638	1.01436
FD	AT3G22845	emp24/gp25L/p24 family/GOLD family protein	6.9654	0.563145	0.636838
FD	AT3G01280	VDAC1	68.423	0.557247	0.42361
FD	AT4G18030	S-adenosyl-L-methionine-dependent methyltransferases superfamily protein	12.635	0.556456	1.00632
FD	AT3G53420	PIP2A	45.675	0.555613	0.946988
FD	AT5G24314	PDE225	1.2529	0.553422	1.1077
FD	AT5G07090	Ribosomal protein S4 (RPS4A) family protein	4.1339	0.553293	1.47705
FD	AT2G47990	SWA1	24.476	0.552811	0.219047
FD	AT1G28290	AGP31 arabinogalactan protein 31	39.527	0.551032	1.26245
FD	AT3G28715	ATPase	126.19	0.550585	0.306473
FD	AT5G19760	Mitochondrial substrate carrier family protein	4.5327	0.550413	0.399822
FD	AT5G42080	DL1 dynamin-like protein	93.646	0.546069	2.09916
FD	AT2G26250	FDH	39.05	0.54567	1.38024
FD	AT1G56110	NOP56 homolog of nucleolar protein NOP56	160.93	0.545219	1.34469
FD	AT1G06190	Rho termination factor	31.503	0.543316	1.36593
FD	AT3G54090	FLN1 fructokinase-like 1	24.713	0.541118	1.66929
FD	AT1G29790	S-adenosyl-L-methionine-dependent methyltransferases superfamily protein	5.0237	0.537522	0.88351
FD	AT1G61520	LHCA3 photosystem I light harvesting complex gene 3	71.517	0.534211	0.606249
FD	AT3G48870	HSP93-III Clp ATPase	1.5542	0.533402	0.323425
FD	AT4G31700	RPS6	17.78	0.532616	0.763989
FD	AT4G30190	AHA2	47.943	0.52025	0.813945
FD	AT5G40480	EMB3012 embryo defective 3012	34.607	0.519823	1.9409
FD	AT5G18960	FRS12 FAR1-related sequence 12	0.8574	0.517787	1.12559
FD	AT5G52470	FIB1	218.37	0.510955	1.03777
FD	AT3G19820	DWF1 cell elongation protein / DWARF1 / DIMINUTO (DIM)	28.95	0.507099	2.17307
FD	AT5G66680	DGL1 dolichyl-diphosphooligosaccharide-protein glycosyltransferase 48kDa subunit family protein	218.96	0.50493	1.71953
FD	AT3G52930	Aldolase superfamily protein	23.271	0.502155	0.475015
FD	AT5G20490	XIK	1.9165	0.501588	1.12198
FD	AT1G70940	PIN3	0.79451	0.495729	0.317916
FD	AT5G42270	VAR1	135.14	0.491897	1.38618
FD	AT4G28750	PSAE-1 Photosystem I reaction centre subunit IV / PsaE protein	96.784	0.489106	0.3747
FD	AT5G18380	Ribosomal protein S5 domain 2-like superfamily protein	11.822	0.477912	2.36878
FD	AT5G14740	CA2	255	0.474607	1.10614
FD	AT3G18780	ACT2	14.418	0.472087	0.654711
FD	AT1G72610	GLP1	17.737	0.465606	1.2046
FD	AT1G48480	RKL1 receptor-like kinase 1	149.66	0.464113	0.373349
FD	AT2G28000	CPN60A	7.725	0.463951	0.374162
FD	AT2G27710	60S acidic ribosomal protein family	63.064	0.463896	0.108702
FD	AT2G30950	VAR2	292.1	0.459092	1.09792
FD	AT2G27170	TTN7	41.158	0.458855	0.55707
FD	AT3G29360	UDP-glucose 6-dehydrogenase family protein	16.906	0.458019	0.337565
FD	AT4G02770	PSAD-1 photosystem I subunit D-1	189.57	0.456924	0.536784
FD	AT3G02090	MPPBETA Insulinase (Peptidase family M16) protein	141.98	0.452235	0.165449
FD	AT3G51140	Protein of unknown function (DUF3353)	5.6808	0.451787	0.731767
FD	AT3G61430	PIP1A	4.1366	0.45079	0.446021
FD	AT5G42100	ATBG_PPAP	2.9755	0.446946	0.123975
FD	AT1G20696	HMGB3	1.5393	0.442759	1.03534
FD	AT3G52500	Eukaryotic aspartyl protease family protein	2.9525	0.442112	0.234506
FD	AT4G32260	ATPase	59.954	0.437154	0.6744
FD	AT5G25450	Cytochrome bd ubiquinol oxidase	0.47778	0.43177	0.591378
FD	AT1G78900	VHA-A vacuolar ATP synthase subunit A	232.27	0.430122	0.65296
FD	AT4G10340	LHCB5 light harvesting complex of photosystem II 5	322.7	0.429114	0.643967
FD	AT3G59800	unknown protein	92.359	0.427584	2.20193
FD	AT5G17920	ATCIMS Cobalamin-independent synthase family protein	179.73	0.426348	1.1964
FD	AT4G30720	FAD/NAD(P)-binding oxidoreductase family protein	3.7162	0.425105	0.38134
FD	AT3G09630	Ribosomal protein L4/L1 family	119.16	0.421272	0.999281
FD	AT4G32460	Protein of unknown function	0.69062	0.421022	0.112295
FD	AT5G64040	PSAN photosystem I reaction center subunit PSI-N	23.251	0.416615	0.915141
FD	AT4G11420	EIF3A	53.73	0.41507	0.759583
FD	AT3G11710	ATKRS-1 lysyl-tRNA synthetase 1	23.381	0.413544	0.669433
FD	AT4G21280	PSBQ	4.2369	0.403322	1.25658
FD	AT5G02610	Ribosomal L29 family protein	0.98334	0.399855	0.653391
FD	ATCG01060	PSAC iron-sulfur cluster binding;electron carriers;4 iron	118.59	0.397479	0.461463
FD	AT2G36870	XTH32 xyloglucan endotransglucosylase/hydrolase 32	3.5344	0.395432	1.00053
FD	AT5G27120	NOP56-like pre RNA processing ribonucleoprotein	67.141	0.393038	1.31252
FD	AT1G21500	unknown protein;Has 29 Blast hits to 29 proteins in 12 species	0.9856	0.39076	0.31416
FD	AT5G47200	ATRABD2B	25.305	0.390118	0.716014
FD	AT5G24690	Protein of unknown function (DUF3411)	34.256	0.389203	0.103935
FD	AT1G15820	LHCB6	246.41	0.38323	0.753654
FD	AT3G04120	GAPC	106.39	0.382959	0.608708
FD	AT1G79550	PGK phosphoglycerate kinase	33.041	0.376986	0.924695
FD	AT1G14320	SAC52	85.037	0.37656	2.21672
FD	ATCG00480	ATPB	190.02	0.372166	0.395105
FD	AT1G47560	SEC3B exocyst complex component sec3B	1.6098	0.371573	1.04042
FD	AT5G15200	Ribosomal protein S4	6.7343	0.370844	0.871219
FD	AT1G79930	HSP91 heat shock protein 91	0.89537	0.370154	0.312216
FD	AT1G76400	Ribophorin I	34.952	0.369977	0.483388
FD	AT1G67430	Ribosomal protein L22p/L17e family protein	81.047	0.369589	1.34535
FD	AT3G56150	EIF3C eukaryotic translation initiation factor 3C	59.583	0.367268	0.651778
FD	AT2G18960	AHA1	323.31	0.364627	0.713658
FD	AT5G13780	Acyl-CoA N-acyltransferases (NAT) superfamily protein	1.978	0.363751	0.325032
FD	AT5G50920	CLPC	165.47	0.362698	0.231877
FD	AT1G23290	RPL27A	1.1036	0.361842	0.993473
FD	AT2G43795	unknown protein	8.6723	0.361438	0.934949
FD	AT3G62600	ATERDJ3B	1.1018	0.360424	0.287924
FD	ATCG00580	PSBE photosystem II reaction center protein E	0.84025	0.358146	0.323743
FD	AT3G46740	TOC75-III	106.89	0.357659	1.01081
FD	AT1G03630	POR C	0.78297	0.352627	0.279554
FD	AT5G08610	P-loop containing nucleoside triphosphate hydrolases superfamily protein	4.555	0.349987	0.306896
FD	AT2G31610	Ribosomal protein S3 family protein	96.752	0.349497	0.616621
FD	AT5G04280	RNA-binding (RRM/RBD/RNP motifs) family protein with retrovirus zinc finger-like domain	4.6914	0.349382	0.398725
FD	AT4G28080	Tetratricopeptide repeat (TPR)-like superfamily protein	2.7034	0.348774	0.323446
FD	AT1G66580	SAG24	11.445	0.34397	0.9639
FD	AT2G21410	VHA-A2 vacuolar proton ATPase A2	34.769	0.338598	0.492032
FD	AT5G14430	S-adenosyl-L-methionine-dependent methyltransferases superfamily protein	39.709	0.337185	1.17103
FD	AT3G56940	CRD1	14.014	0.337157	0.50749
FD	AT2G38530	LTP2	1.1997	0.335117	0.283836
FD	AT1G70600	Ribosomal protein L18e/L15 superfamily protein	12.207	0.330898	1.09884
FD	AT1G09690	Translation protein SH3-like family protein	39.982	0.330728	1.01893
FD	AT5G47930	Zinc-binding ribosomal protein family protein	0.50777	0.329178	1.38859
FD	AT3G01390	VMA10	44.836	0.327799	0.0888637
FD	AT1G74470	Pyridine nucleotide-disulphide oxidoreductase family protein	144.26	0.327566	0.164579
FD	AT1G33240	AT-GTL1	0.98019	0.320639	0.59269
FD	AT3G47520	MDH malate dehydrogenase	185.56	0.319866	0.341233
FD	AT5G15210	ATHB30	1.5806	0.316294	0.169613
FD	ATCG00130	ATPF ATPase	137.61	0.315767	1.12267
FD	AT1G70710	ATGH9B1	23.8	0.312402	0.475979
FD	AT1G43170	RP1 ribosomal protein 1	96.537	0.301078	1.47032
FD	AT3G58510	DEA(D/H)-box RNA helicase family protein	36.534	0.300832	0.353863
FD	AT3G11630	Thioredoxin superfamily protein	0.60385	0.289598	0.264894
FD	AT3G13870	RHD3 Root hair defective 3 GTP-binding protein (RHD3)	1.1076	0.289419	0.281922
FD	AT5G12940	Leucine-rich repeat (LRR) family protein	2.7988	0.288423	0.538083
FD	AT1G01320	Tetratricopeptide repeat (TPR)-like superfamily protein	39.779	0.288051	0.535957
FD	AT5G62670	AHA11	75.969	0.283664	0.294335
FD	AT3G11940	ATRPS5A	258.35	0.282663	0.835883
FD	AT3G13570	SCL30A	5.5196	0.278576	0.160376
FD	AT4G09800	RPS18C S18 ribosomal protein	110.8	0.277459	0.38288
FD	AT5G02870	Ribosomal protein L4/L1 family	59.027	0.276141	0.84541
FD	AT1G10840	TIF3H1 translation initiation factor 3 subunit H1	47.274	0.274111	0.70148
FD	AT5G51550	EXL3 EXORDIUM like 3	1.8606	0.272582	0.454975
FD	AT2G15430	RBP36A	1.6381	0.271416	0.158441
FD	AT3G08580	AAC1 ADP/ATP carrier 1	157.03	0.270802	0.556453
FD	AT3G05060	NOP56-like pre RNA processing ribonucleoprotein	240.93	0.269688	1.04848
FD	AT3G20820	Leucine-rich repeat (LRR) family protein	323.31	0.268223	2.34493
FD	AT1G04110	SDD1 Subtilase family protein	4.8381	0.267003	0.592884
FD	AT5G22330	ATTIP49A	4.0125	0.264678	0.114218
FD	AT3G61260	Remorin family protein	89.186	0.262679	0.590596
FD	AT3G42790	AL3 alfin-like 3	2.466	0.260825	0.129108
FD	AT5G59970	Histone superfamily protein	70.904	0.258996	1.36087
FD	AT1G75750	GASA1 GAST1 protein homolog 1	3.4574	0.257345	0.346234
FD	AT3G14420	Aldolase-type TIM barrel family protein	37.996	0.257278	1.14067
FD	AT4G20260	PCAP1 plasma-membrane associated cation-binding protein 1	60.936	0.246515	0.398173
FD	AT1G77940	Ribosomal protein L7Ae/L30e/S12e/Gadd45 family protein	9.9284	0.244788	0.305137
FD	AT4G27440	PORB protochlorophyllide oxidoreductase B	3.4405	0.243178	0.136624
FD	AT1G54690	HTA3	34.839	0.241629	0.643984
FD	AT1G17220	FUG1 Translation initiation factor 2	0.53364	0.240125	0.185569
FD	AT1G04690	KAB1	29.462	0.239812	0.233012
FD	AT1G73620	Pathogenesis-related thaumatin superfamily protein	0.49139	0.239525	0.989214
FD	AT5G10980	Histone superfamily protein	8.7038	0.237356	0.519825
FD	AT2G31410	unknown protein	2.9131	0.236669	0.351644
FD	AT4G27500	PPI1 proton pump interactor 1	53.982	0.233789	1.15288
FD	AT3G09260	PYK10	323.31	0.231476	0.302887
FD	AT3G16810	APUM24	2.8659	0.230479	1.01904
FD	AT5G07030	Eukaryotic aspartyl protease family protein	5.3122	0.22746	0.593906
FD	AT4G11150	TUF	6.6706	0.220014	0.360613
FD	AT2G25110	SDF2	1.3363	0.217394	0.234692
FD	AT5G26742	emb1138 DEAD box RNA helicase (RH3)	203.52	0.217179	0.482405
FD	AT5G25100	Endomembrane protein 70 protein family	5.6953	0.214404	0.188096
FD	AT5G62350	Plant invertase/pectin methylesterase inhibitor superfamily protein	26.893	0.208277	0.208546
FD	AT3G12170	Chaperone DnaJ-domain superfamily protein	0.64578	0.206527	0.332026
FD	AT5G60390	GTP binding Elongation factor Tu family protein	323.31	0.205191	0.893309
FD	AT3G02110	scpl25 serine carboxypeptidase-like 25	2.5454	0.195988	0.878506
FD	ATCG00780	RPL14 ribosomal protein L14	7.4214	0.19515	0.311441
FD	AT3G13120	Ribosomal protein S10p/S20e family protein	1.4659	0.193776	0.47288
FD	AT2G19520	FVE	36.859	0.19252	0.544129
FD	AT3G10690	GYRA DNA GYRASE A	120.81	0.191102	0.382574
FD	AT3G01290	SPFH/Band 7/PHB domain-containing membrane-associated protein family	29.836	0.18878	0.118088
FD	AT2G38540	LP1	28.428	0.188079	0.261456
FD	AT5G12370	SEC10 exocyst complex component sec10	7.7392	0.185563	0.805257
FD	AT1G08520	ALB1	17.226	0.178549	0.314742
FD	AT4G25210	DNA-binding storekeeper protein-related transcriptional regulator	1.012	0.17764	0.643219
FD	AT3G16290	EMB2083 AAA-type ATPase family protein	3.0127	0.176461	0.0732341
FD	AT3G22310	PMH1	0.44835	0.175741	0.998532
FD	AT2G27730	copper ion binding	1.248	0.174173	0.0818031
FD	AT3G06730	TRX P	17.511	0.173857	0.632905
FD	AT5G40770	ATPHB3	77.306	0.171724	0.40984
FD	AT2G02100	LCR69	51.015	0.170168	0.156911
FD	AT1G59359	Ribosomal protein S5 family protein	1.7143	0.169908	1.10473
FD	ATCG01130	YCF1	5.8599	0.169258	0.11982
FD	AT5G02500	HSC70-1	143.29	0.167593	0.559772
FD	AT5G66570	PSBO-1	118.89	0.164616	0.124214
FD	AT5G47190	Ribosomal protein L19 family protein	16.683	0.159145	0.368662
FD	AT5G05000	TOC34	2.1836	0.158407	1.01283
FD	AT1G06950	ATTIC110	62.242	0.15803	0.162071
FD	AT5G10360	EMB3010	124.24	0.157264	0.756865
FD	AT2G25210	Ribosomal protein L39 family protein	1.2135	0.155636	0.277543
FD	AT1G29930	CAB1	323.31	0.15515	0.289917
FD	AT5G06360	Ribosomal protein S8e family protein	2.2422	0.153918	0.0336838
FD	AT3G06720	AT-IMP	1.8151	0.151496	0.36132
FD	AT1G18450	ATARP4	11.4	0.149556	0.490296
FD	AT5G06870	PGIP2	0.89462	0.148439	0.125477
FD	AT3G56340	Ribosomal protein S26e family protein	85.305	0.14579	0.372922
FD	AT5G12230	MED19A MED19A;BEST Arabidopsis thaliana protein match is	29.078	0.145092	0.167169
FD	AT5G57870	eIFiso4G1 MIF4G domain-containing protein / MA3 domain-containing protein	0.49151	0.144248	0.201642
FD	AT1G20010	TUB5 tubulin beta-5 chain	5.194	0.140402	0.272901
FD	AT2G28800	ALB3 63 kDa inner membrane family protein	0.50058	0.140364	0.506227
FD	AT4G12800	PSAL photosystem I subunit l	30.33	0.139788	0.113814
FD	AT4G32910	CONTAINS InterPro DOMAIN/s	11.981	0.138261	0.313863
FD	AT3G50670	U1-70K	27.052	0.13719	0.156588
FD	AT4G22010	sks4 SKU5 similar 4	16.65	0.134757	0.326813
FD	AT4G34020	Class I glutamine amidotransferase-like superfamily protein	1.7657	0.133868	0.625861
FD	AT5G40950	RPL27 ribosomal protein large subunit 27	4.8446	0.133056	0.298073
FD	AT3G02200	Proteasome component (PCI) domain protein	5.6231	0.130033	0.0626975
FD	AT1G67700	unknown protein	28.415	0.12873	1.10539
FD	AT2G28900	OEP16	16.27	0.128154	0.124289
FD	AT3G60770	Ribosomal protein S13/S15	1.3197	0.12409	0.58884
FD	AT5G56030	HSP81-2	38.538	0.122844	0.123129
FD	AT2G28910	CXIP4 CAX interacting protein 4	3.879	0.122562	0.204072
FD	AT3G16840	P-loop containing nucleoside triphosphate hydrolases superfamily protein	0.85069	0.11915	0.0528767
FD	AT3G28200	Peroxidase superfamily protein	33.904	0.118591	0.136811
FD	AT2G34480	Ribosomal protein L18ae/LX family protein	32.005	0.118423	0.119842
FD	AT5G56710	Ribosomal protein L31e family protein	47.194	0.117544	0.175714
FD	AT5G07350	Tudor1	86.149	0.116786	0.37086
FD	AT5G44340	TUB4 tubulin beta chain 4	80.188	0.110833	0.0938059
FD	ATCG00160	RPS2 ribosomal protein S2	15.887	0.109877	0.311287
FD	AT5G49360	BXL1	208.32	0.109371	0.826012
FD	AT2G24280	alpha/beta-Hydrolases superfamily protein	0.43517	0.10933	0.330933
FD	AT2G21330	FBA1 fructose-bisphosphate aldolase 1	12.927	0.107325	0.146114
FD	AT3G45980	H2B	203.9	0.103458	0.316994
FD	AT2G38750	ANNAT4 annexin 4	3.366	0.102603	0.620742
FD	AT3G07010	Pectin lyase-like superfamily protein	34.282	0.0980225	0.126562
FD	AT3G60190	ADL4	4.8258	0.0955728	0.0846984
FD	AT4G36130	Ribosomal protein L2 family	28.007	0.0954037	0.226023
FD	AT3G02560	Ribosomal protein S7e family protein	3.555	0.0915305	0.194699
FD	AT5G13510	Ribosomal protein L10 family protein	21.194	0.0910918	0.57536
FD	AT1G15200	protein-protein interaction regulator family protein	36.718	0.0879561	0.0775697
FD	AT5G51750	ATSBT1	2.1629	0.0871601	0.327311
FD	AT1G79200	unknown protein;Has 30201 Blast hits to 17322 proteins in 780 species	14.468	0.0867685	0.160089
FD	AT5G17770	ATCBR	1.1137	0.0842196	0.197331
FD	AT1G20620	CAT3	2.2606	0.0838947	0.0760757
FD	AT4G26630	DEK domain-containing chromatin associated protein	6.2446	0.0816511	0.0878973
FD	AT3G48930	EMB1080 Nucleic acid-binding	2.5243	0.0809485	0.415515
FD	AT3G46780	PTAC16 plastid transcriptionally active 16	323.31	0.079003	0.441202
FD	AT5G16070	TCP-1/cpn60 chaperonin family protein	0.85495	0.0779419	0.315948
FD	AT1G62750	ATSCO1	3.9441	0.0779349	0.0648515
FD	AT2G19870	tRNA/rRNA methyltransferase (SpoU) family protein	0.79118	0.0771847	0.0420019
FD	AT3G25520	ATL5	63.689	0.0746708	0.213359
FD	AT5G60790	ATGCN1	2.1305	0.0737858	0.315228
FD	AT1G59870	PEN3	4.8396	0.0722466	0.0455179
FD	AT4G25550	Cleavage/polyadenylation specificity factor	1.922	0.0712655	0.0886532
FD	AT5G28060	Ribosomal protein S24e family protein	6.4295	0.0670694	0.179352
FD	AT4G00630	KEA2	30.331	0.0649242	0.0692589
FD	AT1G69840	SPFH/Band 7/PHB domain-containing membrane-associated protein family	68.054	0.0606244	0.0459758
FD	AT1G04270	RPS15 cytosolic ribosomal protein S15	11.198	0.057759	0.176748
FD	AT1G52740	HTA9 histone H2A protein 9	1.5821	0.0538998	0.0687738
FD	AT1G74970	RPS9	0.77124	0.052742	0.209821
FD	AT2G41840	Ribosomal protein S5 family protein	59.186	0.0514348	0.280303
FD	AT3G24830	Ribosomal protein L13 family protein	2.4275	0.0454629	0.202023
FD	AT5G14030	translocon-associated protein beta (TRAPB) family protein	12.071	0.0429497	0.125671
FD	AT4G18100	Ribosomal protein L32e	17.743	0.0396525	0.0401261
FD	AT1G03140	splicing factor Prp18 family protein	3.5966	0.0387611	0.093788
FD	AT2G06850	EXGT-A1	109.6	0.0383269	0.156359
FD	AT2G39990	EIF2	2.4919	0.0309181	0.0983788
FD	AT2G45180	Bifunctional inhibitor/lipid-transfer protein/seed storage 2S albumin superfamily protein	0.41796	0.0292047	0.0484976
FD	AT3G54540	ATGCN4	22.402	0.0279814	0.0718827
FD	AT5G54110	ATMAMI	2.379	0.0268389	0.0118821
FD	AT5G55660	DEK domain-containing chromatin associated protein	2.4316	0.0189934	0.0482295
FD	AT1G32060	PRK phosphoribulokinase	1.0676	0.018542	0.0143597
FD	AT5G16130	Ribosomal protein S7e family protein	5.5421	0.0174713	0.0331125
FD	AT5G37720	ALY4 ALWAYS EARLY 4	1.2616	0.0134036	0.0205719
FD	AT2G33800	Ribosomal protein S5 family protein	95.162	0.0131811	0.0543721
FD	AT1G74270	Ribosomal protein L35Ae family protein	1.7912	0.0117308	0.0141661
FD	AT5G51280	DEAD-box protein abstrakt	66.217	0.011439	0.0302406
FD	AT3G05560	Ribosomal L22e protein family	11.806	0.00981712	0.0328783
FD	AT5G15750	Alpha-L RNA-binding motif/Ribosomal protein S4 family protein	3.0042	0.000878016	0.000670989
FD	ATCG00820	RPS19 ribosomal protein S19	0.86947	0.000721614	0.00197109
FD	AT3G51600	LTP5 lipid transfer protein 5	6.1782	-0.00343513	0.0127633
FD	AT3G20000	TOM40 translocase of the outer mitochondrial membrane 40	0.60174	-0.00420443	0.00375043
FD	AT3G26650	GAPA	179.97	-0.00426674	0.0047973
FD	AT1G35680	Ribosomal protein L21	0.88735	-0.00442568	0.00826949
FD	AT3G58730	vacuolar ATP synthase subunit D (VATD) / V-ATPase D subunit / vacuolar proton pump D subunit (VATPD)	58.89	-0.00544866	0.00490057
FD	AT1G23860	SRZ-21	0.81745	-0.00547663	0.00699737
FD	AT1G79280	NUA	3.6209	-0.0103849	0.00227963
FD	AT2G18020	EMB2296 Ribosomal protein L2 family	114.53	-0.0112044	0.0109343
FD	AT3G62360	Carbohydrate-binding-like fold	26.076	-0.0120939	0.010077
FD	AT5G27770	Ribosomal L22e protein family	0.91852	-0.0121295	0.0355122
FD	AT5G22880	H2B	28.707	-0.0131505	0.0260533
FD	AT4G19410	Pectinacetylesterase family protein	28.326	-0.014101	0.0407169
FD	AT3G44110	ATJ3	7.4835	-0.0161362	0.0223299
FD	AT3G02080	Ribosomal protein S19e family protein	3.7114	-0.0191193	0.0511758
FD	AT3G62840	Small nuclear ribonucleoprotein family protein	4.9891	-0.0222085	0.0500019
FD	AT2G36160	Ribosomal protein S11 family protein	0.85701	-0.0238272	0.0257231
FD	AT4G34620	SSR16 small subunit ribosomal protein 16	0.83246	-0.0260162	0.0512673
FD	AT1G69620	RPL34 ribosomal protein L34	1.0399	-0.027689	0.0889815
FD	AT2G33450	Ribosomal L28 family	1.3463	-0.0288607	0.0361935
FD	AT2G45710	Zinc-binding ribosomal protein family protein	2.0116	-0.0291348	0.0372509
FD	AT4G37800	XTH7 xyloglucan endotransglucosylase/hydrolase 7	37.572	-0.0324268	0.112161
FD	AT5G44710	CONTAINS InterPro DOMAIN/s	3.4581	-0.0372562	0.0545211
FD	AT2G05920	Subtilase family protein	2.7816	-0.0387847	0.0850022
FD	AT2G39730	RCA rubisco activase	323.31	-0.0413558	0.0623042
FD	AT1G55670	PSAG photosystem I subunit G	1.8193	-0.0417417	0.0390272
FD	AT5G64730	Transducin/WD40 repeat-like superfamily protein	6.4986	-0.0443528	0.0648947
FD	AT1G07890	APX1	2.7438	-0.0496209	0.0840333
FD	AT4G35090	CAT2 catalase 2	67.148	-0.0497856	0.0659113
FD	AT2G37270	ATRPS5B	101.41	-0.0521832	0.117081
FD	AT5G20920	EIF2 BETA eukaryotic translation initiation factor 2 beta subunit	9.6443	-0.0538851	0.127674
FD	AT4G20360	ATRAB8D	243.28	-0.054231	0.0814936
FD	AT1G04410	Lactate/malate dehydrogenase family protein	53.496	-0.0549202	0.0522625
FD	AT5G09660	PMDH2 peroxisomal NAD-malate dehydrogenase 2	3.8773	-0.0558987	0.100158
FD	AT1G74060	Ribosomal protein L6 family protein	0.89949	-0.0591691	0.0839597
FD	AT4G39200	Ribosomal protein S25 family protein	47.572	-0.0641111	0.0812191
FD	AT3G04920	Ribosomal protein S24e family protein	68.002	-0.0653337	0.0698329
FD	AT2G21160	Translocon-associated protein (TRAP)	25.538	-0.068491	0.131962
FD	AT1G08130	ATLIG1	0.65608	-0.0726185	0.0930442
FD	AT3G62820	Plant invertase/pectin methylesterase inhibitor superfamily protein	1.2592	-0.0728594	0.0900041
FD	AT3G16460	Mannose-binding lectin superfamily protein	216.42	-0.0748018	0.118314
FD	AT3G03920	H/ACA ribonucleoprotein complex	138.79	-0.0760574	0.0897365
FD	ATCG00810	RPL22 ribosomal protein L22	4.6882	-0.0897032	0.0946899
FD	AT1G16030	Hsp70b heat shock protein 70B	4.6704	-0.0898342	0.100338
FD	AT1G48830	Ribosomal protein S7e family protein	16.988	-0.0904827	0.403226
FD	AT3G63110	ATIPT3	0.75128	-0.0917041	0.179739
FD	AT3G57150	NAP57	211.82	-0.0924199	0.117394
FD	ATCG00490	RBCL ribulose-bisphosphate carboxylases	323.31	-0.094401	0.121593
FD	AT3G55170	Ribosomal L29 family protein	1.4339	-0.0949135	0.108359
FD	AT5G21274	CAM6	323.31	-0.102402	0.0408991
FD	AT4G28470	RPN1B	0.48017	-0.103314	0.167696
FD	AT5G02960	Ribosomal protein S12/S23 family protein	163.91	-0.105979	0.163452
FD	AT2G31810	ACT domain-containing small subunit of acetolactate synthase protein	35.913	-0.106955	0.0227462
FD	AT1G19540	NmrA-like negative transcriptional regulator family protein	0.77945	-0.107795	0.0357576
FD	AT1G72370	P40	87.102	-0.109437	0.217826
FD	AT1G09340	CRB	112.97	-0.111805	0.17208
FD	AT1G11860	Glycine cleavage T-protein family	1.6333	-0.114544	0.275708
FD	AT1G56070	LOS1 Ribosomal protein S5/Elongation factor G/III/V family protein	94.111	-0.116837	0.316922
FD	AT5G25460	Protein of unknown function	111.21	-0.116839	0.213667
FD	AT1G08160	Late embryogenesis abundant (LEA) hydroxyproline-rich glycoprotein family	11.194	-0.118532	0.0463206
FD	AT5G62390	ATBAG7	323.31	-0.118616	0.0270939
FD	AT3G16420	PBP1 PYK10-binding protein 1	74.989	-0.120506	0.167904
FD	AT3G27850	RPL12-C ribosomal protein L12-C	5.0922	-0.121243	0.108414
FD	AT1G05190	emb2394 Ribosomal protein L6 family	39.483	-0.1216	1.42257
FD	AT4G27140	SESA1	0.98329	-0.123329	0.118311
FD	AT1G15690	AVP1	195.7	-0.12359	0.382997
FD	AT4G37930	SHM1	38.955	-0.123654	0.166369
FD	ATCG00120	ATPA ATP synthase subunit alpha	323.31	-0.128606	0.21337
FD	AT3G10610	Ribosomal S17 family protein	1.445	-0.128734	0.332316
FD	AT1G68560	ATXYL1	48.902	-0.135461	0.0933361
FD	AT3G62250	UBQ5 ubiquitin 5	25.342	-0.1366	0.141319
FD	AT5G49680	Golgi-body localisation protein domain;RNA pol II promoter Fmp27 protein domain	0.38464	-0.13757	0.246541
FD	AT3G18165	MOS4 modifier of snc1	1.8427	-0.138324	0.56681
FD	AT2G01250	Ribosomal protein L30/L7 family protein	14.368	-0.142693	0.0969312
FD	AT1G18540	Ribosomal protein L6 family protein	7.4059	-0.143141	0.210242
FD	AT2G10940	Bifunctional inhibitor/lipid-transfer protein/seed storage 2S albumin superfamily protein	12.904	-0.145815	0.222912
FD	AT4G00100	ATRPS13A	25.176	-0.145831	0.491333
FD	AT1G03910	EXPRESSED IN	75.823	-0.147962	0.54204
FD	AT3G52530	Protein kinase superfamily protein	0.47341	-0.148278	0.275502
FD	AT5G43970	TOM22-V	16.996	-0.149053	0.4751
FD	AT2G21660	ATGRP7	9.0916	-0.152314	0.313231
FD	AT4G04640	ATPC1 ATPase	57.098	-0.152779	0.171785
FD	AT5G62340	Plant invertase/pectin methylesterase inhibitor superfamily protein	0.61497	-0.153703	0.423185
FD	AT3G12140	Emsy N Terminus (ENT)/ plant Tudor-like domains-containing protein	154.47	-0.156322	0.1876
FD	AT2G39850	Subtilisin-like serine endopeptidase family protein	11.095	-0.156871	0.200535
FD	AT5G45775	Ribosomal L5P family protein	0.86223	-0.159436	0.139796
FD	AT1G79560	EMB156	31.806	-0.165635	0.155807
FD	AT5G37780	CAM1	148.25	-0.166992	0.0591337
FD	AT2G47110	UBQ6 ubiquitin 6	252.78	-0.169506	0.178134
FD	AT2G24090	Ribosomal protein L35	130.29	-0.176406	0.429355
FD	AT3G12780	PGK1 phosphoglycerate kinase 1	34.796	-0.176863	0.195036
FD	AT3G62870	Ribosomal protein L7Ae/L30e/S12e/Gadd45 family protein	11.174	-0.176911	0.0932984
FD	AT3G19760	EIF4A-III eukaryotic initiation factor 4A-III	10.378	-0.176966	0.236872
FD	AT3G56910	PSRP5 plastid-specific 50S ribosomal protein 5	63.772	-0.177483	0.313957
FD	AT3G13920	EIF4A1	39.223	-0.177657	0.770491
FD	AT3G25920	RPL15 ribosomal protein L15	6.9961	-0.178829	1.14272
FD	AT5G25610	RD22	6.745	-0.179487	0.168217
FD	AT2G45820	Remorin family protein	6.3938	-0.181362	0.262801
FD	AT5G56670	Ribosomal protein S30 family protein	3.4335	-0.18235	0.187999
FD	AT5G30510	RPS1	10.485	-0.184975	1.1197
FD	AT3G09840	CDC48	27.705	-0.185928	0.298027
FD	AT2G20490	NOP10	11.111	-0.188345	0.297746
FD	AT3G44750	HDA3 histone deacetylase 3	0.44688	-0.194464	0.355288
FD	AT1G03230	Eukaryotic aspartyl protease family protein	33.239	-0.200629	0.619443
FD	AT1G09750	Eukaryotic aspartyl protease family protein	1.3117	-0.201509	0.274648
FD	AT1G70770	Protein of unknown function DUF2359	62.296	-0.201646	0.175496
FD	AT3G07050	GTP-binding family protein	323.31	-0.202194	0.205889
FD	AT4G27090	Ribosomal protein L14	28.322	-0.208192	0.252145
FD	AT3G27160	GHS1 Ribosomal protein S21 family protein	1.9929	-0.211	0.283783
FD	AT4G02720	unknown protein;FUNCTIONS IN	145.68	-0.211263	0.318947
FD	AT5G14320	Ribosomal protein S13/S18 family	1.5663	-0.211285	0.950774
FD	AT3G01500	CA1	51.429	-0.21556	1.0835
FD	AT3G11510	Ribosomal protein S11 family protein	175.05	-0.219322	1.04168
FD	AT4G13930	SHM4 serine hydroxymethyltransferase 4	5.3143	-0.224864	0.246613
FD	AT4G01310	Ribosomal L5P family protein	1.7634	-0.224941	0.768958
FD	AT4G29410	Ribosomal L28e protein family	4.8402	-0.227605	0.637769
FD	AT5G20000	AAA-type ATPase family protein	2.0011	-0.230979	1.08631
FD	AT1G09080	BIP3 Heat shock protein 70 (Hsp 70) family protein	0.93148	-0.244859	0.391797
FD	AT3G16450	Mannose-binding lectin superfamily protein	9.9932	-0.247049	0.180918
FD	AT3G04400	emb2171 Ribosomal protein L14p/L23e family protein	72.227	-0.252679	1.46119
FD	AT4G34980	SLP2 subtilisin-like serine protease 2	18.143	-0.254039	0.71949
FD	AT4G14960	TUA6 Tubulin/FtsZ family protein	118.52	-0.254493	0.926879
FD	AT3G52580	Ribosomal protein S11 family protein	5.3718	-0.256542	0.94994
FD	AT3G52300	ATPQ ATP synthase D chain	1.1662	-0.256851	1.17582
FD	AT4G35785	RNA-binding (RRM/RBD/RNP motifs) family protein	0.40048	-0.259207	0.331944
FD	AT3G02960	Heavy metal transport/detoxification superfamily protein	0.37476	-0.261693	0.340382
FD	AT1G24360	NAD(P)-binding Rossmann-fold superfamily protein	37.103	-0.267459	0.285289
FD	AT2G43030	Ribosomal protein L3 family protein	0.71468	-0.267939	0.532219
FD	ATMG01190	ATP1 ATP synthase subunit 1	147.88	-0.276686	0.610019
FD	AT2G43910	ATHOL1	0.45394	-0.27764	0.250963
FD	AT1G03860	ATPHB2	28.887	-0.282541	0.537607
FD	AT3G49010	ATBBC1	45.705	-0.283006	0.598618
FD	AT5G28540	BIP1 heat shock protein 70 (Hsp 70) family protein	30.886	-0.29751	1.09371
FD	AT3G08030	Protein of unknown function	0.69971	-0.299286	0.169337
FD	AT3G16470	JR1 Mannose-binding lectin superfamily protein	25.676	-0.302307	0.819489
FD	AT1G30630	Coatomer epsilon subunit	3.387	-0.302996	0.382429
FD	AT3G55280	RPL23AB ribosomal protein L23AB	23.895	-0.308842	1.18104
FD	AT3G63490	Ribosomal protein L1p/L10e family	37.196	-0.309228	0.566482
FD	AT4G31880	LOCATED IN	8.7946	-0.309299	0.509319
FD	AT1G78380	ATGSTU19	0.70728	-0.309748	1.28626
FD	AT3G09200	Ribosomal protein L10 family protein	160.04	-0.312018	1.80394
FD	AT3G29310	calmodulin-binding protein-related	43.235	-0.32129	0.361458
FD	AT4G16143	IMPA-2 importin alpha isoform 2	1.4423	-0.3292	1.85079
FD	AT5G11420	Protein of unknown function	59.072	-0.329481	1.75951
FD	AT1G02780	emb2386 Ribosomal protein L19e family protein	23.442	-0.344241	0.983198
FD	AT1G77490	TAPX thylakoidal ascorbate peroxidase	14.639	-0.344481	0.207713
FD	AT1G42970	GAPB glyceraldehyde-3-phosphate dehydrogenase B subunit	45.908	-0.344521	0.540051
FD	AT4G25740	RNA binding Plectin/S10 domain-containing protein	1.0582	-0.344993	1.51991
FD	AT2G04030	CR88	0.73746	-0.347833	1.02193
FD	AT1G48920	ATNUC-L1	77.411	-0.351794	0.652177
FD	AT3G14210	ESM1 epithiospecifier modifier 1	78.237	-0.35298	0.357061
FD	AT5G67500	VDAC2	1.1852	-0.356338	1.10589
FD	AT4G35000	APX3 ascorbate peroxidase 3	52.52	-0.35866	0.533694
FD	AT1G51980	Insulinase (Peptidase family M16) protein	0.42666	-0.360392	0.432796
FD	AT3G16080	Zinc-binding ribosomal protein family protein	16.048	-0.361359	0.52057
FD	AT3G12580	HSP70	86.843	-0.377396	0.64419
FD	AT1G20220	Alba DNA/RNA-binding protein	1.2088	-0.377916	0.126847
FD	AT3G53430	Ribosomal protein L11 family protein	22.485	-0.381536	0.98176
FD	AT4G13940	HOG1	18.429	-0.386047	0.532895
FD	AT5G20950	Glycosyl hydrolase family protein	0.39057	-0.392697	0.196256
FD	AT2G42220	Rhodanese/Cell cycle control phosphatase superfamily protein	2.4356	-0.399221	0.325182
FD	AT3G49910	Translation protein SH3-like family protein	43.922	-0.401051	0.347745
FD	AT4G38970	FBA2 fructose-bisphosphate aldolase 2	28.725	-0.407836	0.629965
FD	AT5G62300	Ribosomal protein S10p/S20e family protein	14.496	-0.412289	0.856992
FD	AT5G55920	OLI2 S-adenosyl-L-methionine-dependent methyltransferases superfamily protein	4.1051	-0.413094	1.87445
FD	AT4G33510	DHS2 3-deoxy-d-arabino-heptulosonate 7-phosphate synthase	0.38179	-0.419266	1.07185
FD	AT4G27170	SESA4	6.4059	-0.421602	1.1983
FD	AT1G44835	YbaK/aminoacyl-tRNA synthetase-associated domain	0.60329	-0.428825	1.56605
FD	AT2G40290	Eukaryotic translation initiation factor 2 subunit 1	2.148	-0.429797	2.08739
FD	AT1G68010	HPR	1.2422	-0.431906	0.218058
FD	AT3G53750	ACT3 actin 3	6.6023	-0.43383	2.25689
FD	AT3G11200	AL2 alfin-like 2	3.6303	-0.434073	0.279685
FD	AT3G49430	SRp34a	11.661	-0.434148	0.349505
FD	AT4G28520	CRU3	61.265	-0.439297	0.280983
FD	AT3G18890	NAD(P)-binding Rossmann-fold superfamily protein	121.6	-0.441146	0.775548
FD	AT1G05150	Calcium-binding tetratricopeptide family protein	17.668	-0.442609	0.448485
FD	AT1G52400	BGLU18 beta glucosidase 18	130.13	-0.443856	1.42775
FD	AT3G63400	Cyclophilin-like peptidyl-prolyl cis-trans isomerase family protein	1.646	-0.447016	0.776288
FD	AT3G14310	ATPME3	4.324	-0.449441	1.19202
FD	AT3G53640	Protein kinase superfamily protein	0.91761	-0.452609	1.48394
FD	AT5G58100	unknown protein;INVOLVED IN	0.54179	-0.459242	1.89437
FD	AT5G23080	TGH SWAP (Suppressor-of-White-APricot)/surp domain-containing protein	185.1	-0.462961	1.05242
FD	AT4G36660	Protein of unknown function (DUF1195)	0.51463	-0.470028	0.684962
FD	AT5G17870	PSRP6 plastid-specific 50S ribosomal protein 6	9.7895	-0.475793	1.25755
FD	AT3G26060	ATPRX Q Thioredoxin superfamily protein	8.8307	-0.476332	0.814122
FD	AT3G25690	CHUP1 Hydroxyproline-rich glycoprotein family protein	1.8712	-0.477283	0.271126
FD	AT3G55460	SCL30	0.85683	-0.4799	0.582162
FD	AT1G12840	DET3	22.841	-0.47993	0.26544
FD	AT3G44890	RPL9 ribosomal protein L9	1.602	-0.485625	0.760715
FD	AT3G07770	Hsp89	1.4282	-0.48711	1.36344
FD	AT5G02160	unknown protein;FUNCTIONS IN	1.0585	-0.493788	0.435489
FD	AT5G20630	GLP3	59.834	-0.494769	1.12865
FD	AT1G24510	TCP-1/cpn60 chaperonin family protein	25.074	-0.505925	0.280375
FD	AT1G16610	SR45	9.5429	-0.507977	0.787415
FD	ATCG00650	RPS18 ribosomal protein S18	29.544	-0.520584	0.789507
FD	AT5G09810	ACT7 actin 7	187.51	-0.523862	3.66442
FD	AT1G55490	CPN60B	67.003	-0.528615	0.868854
FD	AT5G20290	Ribosomal protein S8e family protein	55.834	-0.531272	0.388038
FD	AT2G44820	unknown protein;Has 70 Blast hits to 70 proteins in 25 species	2.2477	-0.579486	1.21
FD	AT3G49601	FUNCTIONS IN	323.31	-0.58225	1.56378
FD	AT3G14290	PAE2 20S proteasome alpha subunit E2	5.0566	-0.584503	1.71506
FD	AT4G08950	EXO Phosphate-responsive 1 family protein	1.2142	-0.600617	0.370479
FD	AT3G60245	Zinc-binding ribosomal protein family protein	25.371	-0.605324	1.80991
FD	AT5G58290	RPT3 regulatory particle triple-A ATPase 3	42.864	-0.614197	1.57657
FD	AT5G40880	WD-40 repeat family protein / zfwd3 protein (ZFWD3)	0.7112	-0.618227	0.939153
FD	AT1G70620	cyclin-related	1.392	-0.620557	0.512834
FD	AT1G09570	PHYA	0.36826	-0.622969	1.34943
FD	AT2G45640	SAP18	20.128	-0.650145	1.08258
FD	AT1G22275	ZYP1b	0.73452	-0.662477	1.07025
FD	AT4G20980	Eukaryotic translation initiation factor 3 subunit 7 (eIF-3)	7.6384	-0.673904	0.333448
FD	AT5G55190	RAN3	9.4969	-0.674167	1.14234
FD	AT5G08540	unknown protein;FUNCTIONS IN	5.3798	-0.683227	0.327551
FD	AT4G34670	Ribosomal protein S3Ae	61.719	-0.686371	0.298194
FD	AT5G53800	unknown protein;Has 30201 Blast hits to 17322 proteins in 780 species	29.48	-0.692383	2.05581
FD	AT2G24820	TIC55-II translocon at the inner envelope membrane of chloroplasts 55-II	0.44689	-0.69879	1.51533
FD	AT5G53480	ARM repeat superfamily protein	8.4278	-0.711737	0.479877
FD	AT5G55230	ATMAP65-1	2.4736	-0.72223	2.05852
FD	AT3G47800	Galactose mutarotase-like superfamily protein	12.505	-0.731745	0.833338
FD	AT3G12940	2-oxoglutarate (2OG) and Fe(II)-dependent oxygenase superfamily protein	0.44054	-0.759551	0.349687
FD	AT4G24780	Pectin lyase-like superfamily protein	3.0903	-0.788668	0.765276
FD	AT3G60750	Transketolase	6.3556	-0.794713	0.127999
FD	AT5G23540	Mov34/MPN/PAD-1 family protein	3.7644	-0.814917	1.40941
FD	AT5G20200	nucleoporin-related	1.392	-0.83511	0.59643
FD	AT2G33150	PKT3	16.515	-0.877575	1.02625
FD	AT4G27160	AT2S3	3.3767	-0.897032	1.74348
FD	AT1G33811	GDSL-like Lipase/Acylhydrolase superfamily protein	3.2065	-0.905464	2.102
FD	AT5G49400	zinc knuckle (CCHC-type) family protein	25.323	-0.931986	1.69687
FD	AT5G53930	unknown protein;LOCATED IN	14.244	-0.944578	1.46833
FD	AT4G39520	GTP-binding protein-related	3.0862	-0.986281	0.936737
FD	AT4G32420	Cyclophilin-like peptidyl-prolyl cis-trans isomerase family protein	17.76	-1.01014	2.12433
FD	AT2G13360	AGT	0.78327	-1.05896	0.71836
FD	AT5G38430	Ribulose bisphosphate carboxylase (small chain) family protein	17.717	-1.23459	0.965155
FD	AT4G31580	SRZ-22	5.6785	-1.26767	2.28373
FD	AT4G09650	ATPD ATP synthase delta-subunit gene	0.84224	-1.40717	1.29997
FD	AT5G38420	Ribulose bisphosphate carboxylase (small chain) family protein	49.274	-1.41636	1.431
FD	AT1G54270	EIF4A-2 eif4a-2	6.4071	-1.51985	0.572655
FD	AT2G44210	Protein of Unknown Function (DUF239)	73.878	-1.54224	0.65641
FD	AT1G57720	Translation elongation factor EF1B	28.766	-1.68098	0.745249
FD	AT1G49760	PAB8 poly(A) binding protein 8	2.1204	-1.89125	0.518603
FD	AT5G15090	VDAC3 voltage dependent anion channel 3	12.179	-2.29428	0.908379
FD	AT4G39680	SAP domain-containing protein	12.159	-1.31194	2.29029
FD	AT1G65280	DNAJ heat shock N-terminal domain-containing protein	17.747	-1.32085	2.87577
FD	AT1G67090	RBCS1A ribulose bisphosphate carboxylase small chain 1A	75.736	-1.71427	1.8606
FD	AT2G36270	ABI5	0.42977	-2.00042	5.51053
FD	AT3G06530	ARM repeat superfamily protein	12.904	-2.25308	1.77667
FD	AT5G04140	GLU1	3.4368	-2.65044	1.78634
FD	AT3G49490	unknown protein;Has 722 Blast hits to 186 proteins in 64 species	1.1331	-3.0919	1.20937
FD	AT3G49730	Tetratricopeptide repeat (TPR)-like superfamily protein	1.1363	-3.40995	1.22446
FD	AT5G15270	RNA-binding KH domain-containing protein	0.66638	-4.06697	2.82557
FD	AT3G19840	ATPRP40C	1.2904	-4.9268	1.08219
FD	AT1G56590	ZIP4 Clathrin adaptor complexes medium subunit family protein	0.87277	-5.97471	4.49487

## Sheet: Sheet-2
Results of the MS/MS experiment using FD in ft-10 background as bait.
The significant intercting proteins are marked with color.
prey	annotation	score	log2(ratio)	-log(P value)
AT4G35900	AT4G35900.1 | Symbols: FD, FD-1, atbzip14 | Basic-leucine zipper (bZIP) transcription factor family protein | chr4:17004746-17005952 FORWARD LENGTH=285	323.31	9.33806	2.51983
AT5G16050	AT5G16050.1 | Symbols: GRF5, GF14 UPSILON | general regulatory factor 5 | chr5:5244008-5245402 REVERSE LENGTH=268	5.418	5.94156	3.80018
AT5G65430	AT5G65430.2 | Symbols: GRF8, GF14 KAPPA | general regulatory factor 8 | chr5:26148546-26150255 REVERSE LENGTH=246;AT5G65430.1 | Symbols: GRF8, 14-3-3KAPPA, GF14 KAPPA | general regulatory factor 8 | chr5:26148546-26150255 REVERSE LENGTH=248;AT5G65430.3 | S	52.376	5.77688	2.71014
AT1G22300	AT1G22300.3 | Symbols: GRF10, GF14 EPSILON | general regulatory factor 10 | chr1:7879601-7881103 REVERSE LENGTH=251;AT1G22300.2 | Symbols: GRF10, GF14 EPSILON | general regulatory factor 10 | chr1:7879244-7881103 REVERSE LENGTH=254;AT1G22300.1 | Symbols: G	3.4662	5.24822	2.73113
AT1G78300	AT1G78300.1 | Symbols: GRF2, 14-3-3OMEGA, GF14 OMEGA | general regulatory factor 2 | chr1:29461883-29463052 FORWARD LENGTH=259	169.29	4.80596	3.08642
AT1G35160	AT1G35160.1 | Symbols: GRF4, 14-3-3PHI, GF14 PHI | GF14 protein phi chain | chr1:12867264-12868514 FORWARD LENGTH=267;AT1G35160.2 | Symbols: GF14 PHI | GF14 protein phi chain | chr1:12867264-12868514 FORWARD LENGTH=295	46.936	4.73178	3.26502
AT5G21274	AT5G21274.1 | Symbols: CAM6, ACAM-6 | calmodulin 6 | chr5:7214740-7215950 REVERSE LENGTH=149;AT3G56800.1 | Symbols: CAM3, acam-3 | calmodulin 3 | chr3:21034981-21035920 REVERSE LENGTH=149;AT3G43810.1 | Symbols: CAM7 | calmodulin 7 | chr3:15664619-15666355	323.31	4.72669	1.51807
AT3G56850	AT3G56850.1 | Symbols: AREB3, DPBF3 | ABA-responsive element binding protein 3 | chr3:21046554-21047894 REVERSE LENGTH=297	3.687	4.39477	2.15335
AT5G38480	AT5G38480.1 | Symbols: GRF3, RCI1 | general regulatory factor 3 | chr5:15410277-15411285 FORWARD LENGTH=255;AT5G38480.2 | Symbols: GRF3, RCI1 | general regulatory factor 3 | chr5:15410277-15411285 FORWARD LENGTH=254	113.36	4.33209	1.72852
AT4G21150	AT4G21150.3 | Symbols: HAP6 | ribophorin II (RPN2) family protein | chr4:11278646-11283599 FORWARD LENGTH=691;AT4G21150.1 | Symbols: HAP6 | ribophorin II (RPN2) family protein | chr4:11278646-11283599 FORWARD LENGTH=691;AT4G21150.2 | Symbols: HAP6 | riboph	323.31	4.28785	1.38429
AT5G62390	AT5G62390.1 | Symbols: ATBAG7, BAG7 | BCL-2-associated athanogene 7 | chr5:25052377-25054170 REVERSE LENGTH=446	323.31	4.15818	0.979762
AT2G05120	AT2G05120.2 | Symbols: | Nucleoporin, Nup133/Nup155-like | chr2:1842069-1846858 REVERSE LENGTH=1220;AT2G05120.1 | Symbols: | Nucleoporin, Nup133/Nup155-like | chr2:1842069-1846858 REVERSE LENGTH=1285	13.079	4.06865	2.66902
ATCG00470	ATCG00470.1 | Symbols: ATPE | ATP synthase epsilon chain | chrC:52265-52663 REVERSE LENGTH=132	136.05	3.9144	2.99993
AT2G05100	AT2G05100.1 | Symbols: LHCB2.1, LHCB2 | photosystem II light harvesting complex gene 2.1 | chr2:1823449-1824331 REVERSE LENGTH=265;AT2G05070.1 | Symbols: LHCB2.2, LHCB2 | photosystem II light harvesting complex gene 2.2 | chr2:1799436-1800329 REVERSE LENGT	119.3	3.58277	1.07797
AT1G48480	AT1G48480.1 | Symbols: RKL1 | receptor-like kinase 1 | chr1:17918475-17920743 FORWARD LENGTH=655	149.66	3.42296	1.00539
AT5G06970	AT5G06970.1 | Symbols: | Protein of unknown function (DUF810) | chr5:2158431-2166004 REVERSE LENGTH=1101	95.449	3.37558	2.07586
AT2G34420	AT2G34420.1 | Symbols: LHB1B2, LHCB1.5 | photosystem II light harvesting complex gene B1B2 | chr2:14522716-14523513 REVERSE LENGTH=265	215.23	3.37511	1.52967
AT3G15950	AT3G15950.2 | Symbols: NAI2 | DNA topoisomerase-related | chr3:5397783-5402610 REVERSE LENGTH=734;AT3G15950.1 | Symbols: NAI2 | DNA topoisomerase-related | chr3:5397783-5402610 REVERSE LENGTH=772	25.721	3.30055	2.54339
AT4G14780	AT4G14780.1 | Symbols: | Protein kinase superfamily protein | chr4:8492989-8494480 FORWARD LENGTH=364;AT3G22750.1 | Symbols: | Protein kinase superfamily protein | chr3:8037364-8039096 REVERSE LENGTH=378;AT5G50000.1 | Symbols: | Protein kinase superfami	0.94324	3.29935	1.25001
AT1G67730	AT1G67730.1 | Symbols: YBR159, KCR1, ATKCR1 | beta-ketoacyl reductase 1 | chr1:25391676-25393365 FORWARD LENGTH=318	63.739	3.27225	1.25343
ATCG00180	ATCG00180.1 | Symbols: RPOC1 | DNA-directed RNA polymerase family protein | chrC:20251-23084 REVERSE LENGTH=680	8.8024	3.27008	1.67025
AT2G37170	AT2G37170.1 | Symbols: PIP2B, PIP2;2 | plasma membrane intrinsic protein 2 | chr2:15613624-15614791 REVERSE LENGTH=285	11.284	3.25946	0.999319
AT2G41620	AT2G41620.1 | Symbols: | Nucleoporin interacting component (Nup93/Nic96-like) family protein | chr2:17350419-17354997 REVERSE LENGTH=861	4.7689	3.0761	1.61684
AT3G01390	AT3G01390.2 | Symbols: VMA10, AVMA10 | vacuolar membrane ATPase 10 | chr3:150265-150922 REVERSE LENGTH=110;AT3G01390.1 | Symbols: VMA10, AVMA10 | vacuolar membrane ATPase 10 | chr3:150265-150922 REVERSE LENGTH=110	44.836	2.94	1.25751
AT3G54670	AT3G54670.1 | Symbols: TTN8, SMC1, ATSMC1 | Structural maintenance of chromosomes (SMC) family protein | chr3:20235818-20243701 FORWARD LENGTH=1238;AT3G54670.3 | Symbols: TTN8 | Structural maintenance of chromosomes (SMC) family protein | chr3:20235818-202	5.5795	2.93953	2.30721
ATCG00170	ATCG00170.1 | Symbols: RPOC2 | DNA-directed RNA polymerase family protein | chrC:15938-20068 REVERSE LENGTH=1376	31.289	2.87936	1.2003
AT1G63680	AT1G63680.1 | Symbols: ATMURE, PDE316, MURE | acid-amino acid ligases;ligases;ATP binding;ATP binding;ligases | chr1:23614461-23617247 FORWARD LENGTH=772	0.37079	2.86924	3.22355
AT1G29670	AT1G29670.1 | Symbols: | GDSL-like Lipase/Acylhydrolase superfamily protein | chr1:10375843-10377717 FORWARD LENGTH=363	41.072	2.80123	1.42982
AT3G16000	AT3G16000.1 | Symbols: MFP1 | MAR binding filament-like protein 1 | chr3:5431041-5433613 REVERSE LENGTH=726	26.694	2.72693	1.37836
AT4G25630	AT4G25630.1 | Symbols: FIB2, ATFIB2 | fibrillarin 2 | chr4:13074239-13076205 FORWARD LENGTH=320	2.2856	2.69437	3.0144
ATCG00330	ATCG00330.1 | Symbols: RPS14 | chloroplast ribosomal protein S14 | chrC:36938-37240 REVERSE LENGTH=100	12.202	2.68344	1.80343
AT5G64270	AT5G64270.1 | Symbols: | splicing factor, putative | chr5:25706909-25710718 FORWARD LENGTH=1269	5.6577	2.66717	2.93862
AT5G64420	AT5G64420.1 | Symbols: | DNA polymerase V family | chr5:25756416-25761122 FORWARD LENGTH=1306	41.58	2.63699	2.21319
AT3G04340	AT3G04340.1 | Symbols: emb2458 | FtsH extracellular protease family | chr3:1146943-1153341 REVERSE LENGTH=1320	38.824	2.635	1.7066
AT3G55360	AT3G55360.1 | Symbols: CER10, ECR, ATTSC13, TSC13 | 3-oxo-5-alpha-steroid 4-dehydrogenase family protein | chr3:20521186-20522856 REVERSE LENGTH=310	11.488	2.61961	1.54963
AT2G44120	AT2G44120.1 | Symbols: | Ribosomal protein L30/L7 family protein | chr2:18249227-18250402 REVERSE LENGTH=242;AT2G44120.2 | Symbols: | Ribosomal protein L30/L7 family protein | chr2:18249227-18250417 REVERSE LENGTH=247;AT3G13580.3 | Symbols: | Ribosomal	1.1761	2.58922	3.18184
AT3G04260	AT3G04260.1 | Symbols: PTAC3 | plastid transcriptionally active 3 | chr3:1123231-1127515 REVERSE LENGTH=910	48.917	2.52866	2.93161
AT3G42050	AT3G42050.1 | Symbols: | vacuolar ATP synthase subunit H family protein | chr3:14228846-14232228 REVERSE LENGTH=441	50.141	2.48463	1.47089
AT5G63420	AT5G63420.1 | Symbols: emb2746 | RNA-metabolising metallo-beta-lactamase family protein | chr5:25400515-25405807 FORWARD LENGTH=911	11.375	2.47194	3.0248
AT1G72970	AT1G72970.2 | Symbols: HTH, EDA17 | Glucose-methanol-choline (GMC) oxidoreductase family protein | chr1:27452872-27455706 FORWARD LENGTH=567;AT1G72970.1 | Symbols: HTH, EDA17 | Glucose-methanol-choline (GMC) oxidoreductase family protein | chr1:27452872-27	0.55275	2.34702	1.58529
AT4G03430	AT4G03430.1 | Symbols: STA1, EMB2770 | pre-mRNA splicing factor-related | chr4:1517411-1520500 REVERSE LENGTH=1029	1.8975	2.34623	1.60844
AT4G09000	AT4G09000.1 | Symbols: GRF1, GF14 CHI | general regulatory factor 1 | chr4:5775387-5777157 FORWARD LENGTH=267;AT4G09000.2 | Symbols: GRF1, GF14 CHI | general regulatory factor 1 | chr4:5775387-5777157 FORWARD LENGTH=318	61.182	2.28929	2.53858
AT5G49910	AT5G49910.1 | Symbols: CPHSC70-2EAT SHOCK PROTEIN 70-2, HSC70-7, cpHsc70-2 | chloroplast heat shock protein 70-2 | chr5:20303470-20306295 FORWARD LENGTH=718;AT4G24280.1 | Symbols: cpHsc70-1 | chloroplast heat shock protein 70-1 | chr4:12590094-12593437 FOR	5.7618	2.28754	2.24486
AT1G28420	AT1G28420.1 | Symbols: HB-1 | homeobox-1 | chr1:9979936-9987460 FORWARD LENGTH=1705	46.537	2.28368	2.18032
AT5G18620	AT5G18620.1 | Symbols: CHR17 | chromatin remodeling factor17 | chr5:6196190-6202058 REVERSE LENGTH=1069;AT5G18620.2 | Symbols: CHR17 | chromatin remodeling factor17 | chr5:6196190-6202058 REVERSE LENGTH=1072	135.43	2.23933	1.4969
AT4G00740	AT4G00740.1 | Symbols: | S-adenosyl-L-methionine-dependent methyltransferases superfamily protein | chr4:307815-310298 REVERSE LENGTH=600	2.3676	2.229	1.45785
AT3G17970	AT3G17970.1 | Symbols: atToc64-III, TOC64-III | translocon at the outer membrane of chloroplasts 64-III | chr3:6148030-6151794 FORWARD LENGTH=589	18.906	2.2278	1.55921
AT1G14850	AT1G14850.1 | Symbols: NUP155 | nucleoporin 155 | chr1:5116921-5123259 REVERSE LENGTH=1464	117.8	2.12336	1.50126
AT3G51740	AT3G51740.1 | Symbols: IMK2 | inflorescence meristem receptor-like kinase 2 | chr3:19189248-19191842 FORWARD LENGTH=836	39.154	2.10748	1.60311
ATCG00190	ATCG00190.1 | Symbols: RPOB | RNA polymerase subunit beta | chrC:23111-26329 REVERSE LENGTH=1072	138.47	2.10236	2.10448
AT5G46800	AT5G46800.1 | Symbols: BOU | Mitochondrial substrate carrier family protein | chr5:18988779-18989810 REVERSE LENGTH=300	5.3327	2.09797	2.62482
AT4G31430	AT4G31430.3 | Symbols: | unknown protein;LOCATED IN: plasma membrane;EXPRESSED IN: 25 plant structures;EXPRESSED DURING: 15 growth stages;Has 35333 Blast hits to 34131 proteins in 2444 species: Archae - 798;Bacteria - 22429;Metazoa - 974;Fungi - 99	0.67993	2.02074	2.01444
AT3G11964	AT3G11964.1 | Symbols: | RNA binding;RNA binding | chr3:3793957-3806626 REVERSE LENGTH=1896	5.2993	1.98699	2.45026
AT4G20130	AT4G20130.1 | Symbols: PTAC14 | plastid transcriptionally active 14 | chr4:10878914-10881697 FORWARD LENGTH=483	1.1846	1.94547	2.83552
AT2G02790	AT2G02790.1 | Symbols: IQD29 | IQ-domain 29 | chr2:788708-790946 FORWARD LENGTH=636	5.2799	1.93519	2.24551
ATCG01280	ATCG01280.1 | Symbols: YCF2.2 | Chloroplast Ycf2;ATPase, AAA type, core | chrC:145291-152175 REVERSE LENGTH=2294;ATCG00860.1 | Symbols: YCF2.1 | Chloroplast Ycf2;ATPase, AAA type, core | chrC:86474-93358 FORWARD LENGTH=2294	1.8968	1.9239	3.51295
AT5G37780	AT5G37780.1 | Symbols: CAM1, TCH1, ACAM-1 | calmodulin 1 | chr5:15004769-15006117 REVERSE LENGTH=149;AT1G66410.1 | Symbols: CAM4, ACAM-4 | calmodulin 4 | chr1:24774431-24775785 REVERSE LENGTH=149;AT1G66410.2 | Symbols: CAM4 | calmodulin 4 | chr1:24774431-2	148.25	3.46071	0.859093
AT5G44020	AT5G44020.1 | Symbols: | HAD superfamily, subfamily IIIB acid phosphatase | chr5:17712433-17714046 FORWARD LENGTH=272	113.37	3.24532	0.939263
AT4G14301	AT4G14301.1 | Symbols: | unknown protein;FUNCTIONS IN: molecular_function unknown;INVOLVED IN: biological_process unknown;LOCATED IN: endomembrane system;BEST Arabidopsis thaliana protein match is: unknown protein (TAIR:AT3G23450.1);Has 101 Blast hit	0.388	3.17041	0.93555
AT3G60750	AT3G60750.2 | Symbols: | Transketolase | chr3:22454004-22456824 FORWARD LENGTH=740;AT3G60750.1 | Symbols: | Transketolase | chr3:22454004-22456824 FORWARD LENGTH=741	6.3556	2.95674	0.957651
AT3G02880	AT3G02880.1 | Symbols: | Leucine-rich repeat protein kinase family protein | chr3:634819-636982 FORWARD LENGTH=627	123.6	2.92113	0.869638
AT5G62670	AT5G62670.1 | Symbols: AHA11, HA11 | H(+)-ATPase 11 | chr5:25159495-25164957 FORWARD LENGTH=956;AT3G47950.1 | Symbols: AHA4, HA4 | H(+)-ATPase 4 | chr3:17693015-17697801 FORWARD LENGTH=960	75.969	2.57331	1.1173
AT3G48500	AT3G48500.1 | Symbols: PDE312, PTAC10 | Nucleic acid-binding, OB-fold-like protein | chr3:17962209-17965408 FORWARD LENGTH=668;AT3G48500.2 | Symbols: PDE312, PTAC10 | Nucleic acid-binding, OB-fold-like protein | chr3:17962209-17965408 FORWARD LENGTH=697	27.202	2.52233	1.21383
ATCG01130	ATCG01130.1 | Symbols: YCF1.2 | Ycf1 protein | chrC:123884-129244 REVERSE LENGTH=1786	5.8599	2.41418	0.723713
AT5G10450	AT5G10450.2 | Symbols: GRF6, AFT1, 14-3-3lambda | G-box regulating factor 6 | chr5:3284452-3286261 REVERSE LENGTH=246;AT5G10450.1 | Symbols: GRF6, AFT1, 14-3-3lambda | G-box regulating factor 6 | chr5:3284452-3286261 REVERSE LENGTH=248;AT5G10450.3 | Symbol	258.54	2.40612	0.674472
AT3G47470	AT3G47470.1 | Symbols: LHCA4, CAB4 | light-harvesting chlorophyll-protein complex I subunit A4 | chr3:17493622-17494773 REVERSE LENGTH=251	22.995	2.38681	0.774519
AT2G20260	AT2G20260.1 | Symbols: PSAE-2 | photosystem I subunit E-2 | chr2:8736780-8737644 FORWARD LENGTH=145	54.099	2.30416	0.70069
AT1G74850	AT1G74850.1 | Symbols: PTAC2 | plastid transcriptionally active 2 | chr1:28119237-28122314 REVERSE LENGTH=862	23.718	2.27056	0.966682
AT3G23820	AT3G23820.1 | Symbols: GAE6 | UDP-D-glucuronate 4-epimerase 6 | chr3:8603645-8605027 FORWARD LENGTH=460	17.703	2.24411	0.653245
AT1G80930	AT1G80930.1 | Symbols: | MIF4G domain-containing protein / MA3 domain-containing protein | chr1:30405774-30409499 REVERSE LENGTH=900	5.895	2.24342	0.742757
AT1G69840	AT1G69840.7 | Symbols: | SPFH/Band 7/PHB domain-containing membrane-associated protein family | chr1:26293932-26295150 REVERSE LENGTH=286;AT1G69840.6 | Symbols: | SPFH/Band 7/PHB domain-containing membrane-associated protein family | chr1:26293932-262951	68.054	2.22154	0.878739
AT1G52230	AT1G52230.1 | Symbols: PSAH2, PSAH-2, PSI-H | photosystem I subunit H2 | chr1:19454902-19455508 FORWARD LENGTH=145;AT3G16140.1 | Symbols: PSAH-1 | photosystem I subunit H-1 | chr3:5468670-5469415 REVERSE LENGTH=145	114.71	2.21487	0.919396
AT1G70410	AT1G70410.3 | Symbols: ATBCA4, BCA4 | beta carbonic anhydrase 4 | chr1:26534167-26536505 REVERSE LENGTH=258;AT1G70410.1 | Symbols: ATBCA4, BCA4, CA4 | beta carbonic anhydrase 4 | chr1:26534167-26536505 REVERSE LENGTH=258;AT1G70410.2 | Symbols: ATBCA4, BCA4	145	2.18551	1.17424
AT5G49460	AT5G49460.1 | Symbols: ACLB-2 | ATP citrate lyase subunit B 2 | chr5:20055048-20058195 FORWARD LENGTH=608;AT3G06650.1 | Symbols: ACLB-1 | ATP-citrate lyase B-1 | chr3:2079247-2082633 REVERSE LENGTH=608	12.928	2.17655	1.2285
AT4G38600	AT4G38600.1 | Symbols: KAK, UPL3 | HEAT repeat;HECT-domain (ubiquitin-transferase) | chr4:18041503-18049292 REVERSE LENGTH=1888;AT4G38600.2 | Symbols: KAK, UPL3 | HEAT repeat;HECT-domain (ubiquitin-transferase) | chr4:18041503-18049073 REVERSE LENGTH=179	5.0202	2.16681	0.916559
AT1G05150	AT1G05150.1 | Symbols: | Calcium-binding tetratricopeptide family protein | chr1:1484280-1486706 REVERSE LENGTH=808	17.668	2.14882	0.615096
AT5G64110	AT5G64110.1 | Symbols: | Peroxidase superfamily protein | chr5:25654575-25655946 REVERSE LENGTH=330	136.74	2.12685	1.09459
AT2G28720	AT2G28720.1 | Symbols: | Histone superfamily protein | chr2:12327043-12327498 FORWARD LENGTH=151	60.447	2.08105	0.645411
AT1G59870	AT1G59870.1 | Symbols: PEN3, PDR8, ATPDR8, ABCG36, ATABCG36 | ABC-2 and Plant PDR ABC-type transporter family protein | chr1:22034661-22039844 FORWARD LENGTH=1469;AT1G15210.1 | Symbols: PDR7, ATPDR7 | pleiotropic drug resistance 7 | chr1:5231552-5236573 RE	4.8396	2.04754	1.06772
AT1G09640	AT1G09640.1 | Symbols: | Translation elongation factor EF1B, gamma chain | chr1:3120162-3122152 FORWARD LENGTH=414;AT1G09640.2 | Symbols: | Translation elongation factor EF1B, gamma chain | chr1:3120162-3122152 FORWARD LENGTH=265	31.817	2.03186	0.564259
AT4G35100	AT4G35100.2 | Symbols: PIP3 | plasma membrane intrinsic protein 3 | chr4:16708672-16709958 FORWARD LENGTH=280;AT4G35100.1 | Symbols: PIP3, PIP3A, PIP2;7, SIMIP | plasma membrane intrinsic protein 3 | chr4:16708672-16709958 FORWARD LENGTH=280	66.279	2.03155	0.6893
AT1G80030	AT1G80030.3 | Symbols: | Molecular chaperone Hsp40/DnaJ family protein | chr1:30105398-30108873 REVERSE LENGTH=500;AT1G80030.2 | Symbols: | Molecular chaperone Hsp40/DnaJ family protein | chr1:30105398-30108873 REVERSE LENGTH=500;AT1G80030.1 | Symbols:	104.98	2.01983	1.34939
AT3G09820	AT3G09820.2 | Symbols: ADK1 | adenosine kinase 1 | chr3:3012645-3014624 FORWARD LENGTH=302;AT3G09820.1 | Symbols: ADK1, ATADK1 | adenosine kinase 1 | chr3:3012122-3014624 FORWARD LENGTH=344;AT5G03300.1 | Symbols: ADK2 | adenosine kinase 2 | chr5:796573-798	6.7614	2.00853	1.12447
AT3G29310	AT3G29310.1 | Symbols: | calmodulin-binding protein-related | chr3:11249712-11251452 FORWARD LENGTH=551	43.235	1.98466	0.354724
AT1G68010	AT1G68010.1 | Symbols: HPR, ATHPR1 | hydroxypyruvate reductase | chr1:25493418-25495720 FORWARD LENGTH=386;AT1G68010.2 | Symbols: HPR | hydroxypyruvate reductase | chr1:25493418-25495720 FORWARD LENGTH=387	1.2422	1.98226	1.26627
AT5G44180	AT5G44180.1 | Symbols: | Homeodomain-like transcriptional regulator | chr5:17783172-17789872 FORWARD LENGTH=1694;AT5G44180.2 | Symbols: | Homeodomain-like transcriptional regulator | chr5:17783172-17789872 FORWARD LENGTH=1507	21.103	1.96427	1.24714
AT5G04990	AT5G04990.1 | Symbols: SUN1, ATSUN1 | SAD1/UNC-84 domain protein 1 | chr5:1471698-1473770 REVERSE LENGTH=471	49.904	1.96389	1.27165
AT1G76030	AT1G76030.1 | Symbols: | ATPase, V1 complex, subunit B protein | chr1:28534134-28536916 FORWARD LENGTH=486;AT1G20260.1 | Symbols: | ATPase, V1 complex, subunit B protein | chr1:7016971-7020290 FORWARD LENGTH=487	69.83	1.95689	0.70174
AT5G42100	AT5G42100.2 | Symbols: ATBG_PPAP, ATBG_PAP | beta-1,3-glucanase_putative | chr5:16829897-16831168 REVERSE LENGTH=423;AT5G42100.1 | Symbols: ATBG_PPAP, ATBG_PAP, BG_PPAP | beta-1,3-glucanase_putative | chr5:16829460-16831168 REVERSE LENGTH=425	2.9755	1.94911	0.738336
AT2G18510	AT2G18510.1 | Symbols: emb2444 | RNA-binding (RRM/RBD/RNP motifs) family protein | chr2:8031554-8033517 REVERSE LENGTH=363	1.1462	1.93062	0.813509
AT2G42590	AT2G42590.2 | Symbols: GRF9, GF14 MU | general regulatory factor 9 | chr2:17732118-17733775 REVERSE LENGTH=262;AT2G42590.1 | Symbols: GRF9, GF14 MU | general regulatory factor 9 | chr2:17732118-17733775 REVERSE LENGTH=263;AT2G42590.3 | Symbols: GRF9, GF14	13.385	1.93027	0.410674
AT5G04130	AT5G04130.1 | Symbols: GYRB2 | DNA GYRASE B2 | chr5:1122084-1128031 REVERSE LENGTH=732;AT5G04130.2 | Symbols: | DNA GYRASE B2 | chr5:1123729-1128031 REVERSE LENGTH=519	2.1973	1.9266	1.18647
AT1G02140	AT1G02140.1 | Symbols: MEE63, MAGO, HAP1 | mago nashi family protein | chr1:403467-404401 REVERSE LENGTH=150	7.3907	1.92215	1.66082
AT5G57350	AT5G57350.2 | Symbols: HA3 | H(+)-ATPase 3 | chr5:23231208-23236381 REVERSE LENGTH=949;AT5G57350.1 | Symbols: AHA3, ATAHA3, HA3 | H(+)-ATPase 3 | chr5:23231208-23236381 REVERSE LENGTH=949	100.57	1.91782	0.895902
AT5G13490	AT5G13490.2 | Symbols: AAC2 | ADP/ATP carrier 2 | chr5:4336034-4337379 FORWARD LENGTH=385;AT5G13490.1 | Symbols: AAC2 | ADP/ATP carrier 2 | chr5:4336034-4337379 FORWARD LENGTH=385	10.455	1.91664	0.993898
AT3G42170	AT3G42170.1 | Symbols: | BED zinc finger;hAT family dimerisation domain | chr3:14321838-14323928 FORWARD LENGTH=696	9.8419	1.91247	0.846322
AT3G09740	AT3G09740.1 | Symbols: SYP71, ATSYP71 | syntaxin of plants 71 | chr3:2989615-2991354 FORWARD LENGTH=266	57.407	1.88072	1.14836
AT2G47990	AT2G47990.1 | Symbols: SWA1, EDA13, EDA19 | transducin family protein / WD-40 repeat family protein | chr2:19637010-19638602 REVERSE LENGTH=530	24.476	1.8668	1.53904
AT1G62020	AT1G62020.1 | Symbols: | Coatomer, alpha subunit | chr1:22919814-22923728 FORWARD LENGTH=1216	11.501	1.8652	0.762545
AT5G14170	AT5G14170.1 | Symbols: CHC1 | SWIB/MDM2 domain superfamily protein | chr5:4568696-4570444 REVERSE LENGTH=534	8.7118	1.86076	0.830544
AT5G19760	AT5G19760.1 | Symbols: | Mitochondrial substrate carrier family protein | chr5:6679591-6681845 REVERSE LENGTH=298	4.5327	1.85899	1.74569
AT2G31810	AT2G31810.1 | Symbols: | ACT domain-containing small subunit of acetolactate synthase protein | chr2:13524271-13528246 FORWARD LENGTH=491;AT2G31810.2 | Symbols: | ACT domain-containing small subunit of acetolactate synthase protein | chr2:13524419-135282	35.913	1.849	1.07862
AT5G19690	AT5G19690.1 | Symbols: STT3A | staurosporin and temperature sensitive 3-like A | chr5:6652649-6658214 FORWARD LENGTH=779	1.5264	1.84738	0.945225
ATCG00570	ATCG00570.1 | Symbols: PSBF | photosystem II reaction center protein F | chrC:63942-64061 REVERSE LENGTH=39	1.9559	1.82831	0.918096
AT1G30360	AT1G30360.1 | Symbols: ERD4 | Early-responsive to dehydration stress protein (ERD4) | chr1:10715892-10718799 FORWARD LENGTH=724	100.9	1.82789	1.00002
AT2G18220	AT2G18220.1 | Symbols: | Noc2p family | chr2:7928254-7931851 FORWARD LENGTH=764	9.7271	1.8222	1.75455
AT1G51570	AT1G51570.1 | Symbols: | Calcium-dependent lipid-binding (CaLB domain) plant phosphoribosyltransferase family protein | chr1:19122358-19124688 REVERSE LENGTH=776;AT3G57880.1 | Symbols: | Calcium-dependent lipid-binding (CaLB domain) plant phosphoribosylt	1.8897	1.82076	1.08182
AT5G48900	AT5G48900.1 | Symbols: | Pectin lyase-like superfamily protein | chr5:19825240-19828909 FORWARD LENGTH=417	32.067	1.81066	0.701923
AT1G24706	AT1G24706.1 | Symbols: THO2, AtTHO2 | THO2 | chr1:8742210-8755243 FORWARD LENGTH=1804;AT1G24706.2 | Symbols: THO2 | THO2 | chr1:8742210-8755250 FORWARD LENGTH=1823	1.1688	1.80536	0.942795
AT5G59870	AT5G59870.1 | Symbols: HTA6 | histone H2A 6 | chr5:24115605-24116144 REVERSE LENGTH=150	33.76	1.79762	1.10539
AT3G16290	AT3G16290.1 | Symbols: EMB2083 | AAA-type ATPase family protein | chr3:5521187-5524995 REVERSE LENGTH=876	3.0127	1.79459	1.14384
AT4G19190	AT4G19190.1 | Symbols: | zinc knuckle (CCHC-type) family protein | chr4:10493323-10495969 FORWARD LENGTH=595	1.2604	1.77796	0.865417
AT1G30880	AT1G30880.1 | Symbols: | unknown protein;Has 24 Blast hits to 24 proteins in 8 species: Archae - 0;Bacteria - 0;Metazoa - 2;Fungi - 0;Plants - 22;Viruses - 0;Other Eukaryotes - 0 (source: NCBI BLink). | chr1:10993379-10994056 REVERSE LENGTH=120	2.5893	1.77743	1.53163
AT2G25800	AT2G25800.1 | Symbols: | Protein of unknown function (DUF810) | chr2:11006138-11009728 REVERSE LENGTH=987	11.206	1.77469	1.6279
AT3G02520	AT3G02520.1 | Symbols: GRF7, GF14 NU | general regulatory factor 7 | chr3:526800-527915 REVERSE LENGTH=265	33.589	1.76783	0.897103
AT5G51200	AT5G51200.1 | Symbols: | Protein of unknown function (DUF3414) | chr5:20804926-20819408 FORWARD LENGTH=1838	20.292	1.75683	0.794883
AT5G06160	AT5G06160.1 | Symbols: ATO | splicing factor-related | chr5:1862623-1866298 REVERSE LENGTH=504	0.9239	1.75318	1.38846
AT4G23630	AT4G23630.1 | Symbols: BTI1, RTNLB1 | VIRB2-interacting protein 1 | chr4:12318070-12319574 FORWARD LENGTH=275	2.6902	1.74855	1.1216
AT5G05170	AT5G05170.1 | Symbols: CESA3, IXR1, ATCESA3, ATH-B, CEV1 | Cellulose synthase family protein | chr5:1530401-1535090 REVERSE LENGTH=1065	17.518	1.73135	1.27382
AT3G55620	AT3G55620.1 | Symbols: emb1624 | Translation initiation factor IF6 | chr3:20634581-20636312 FORWARD LENGTH=245	0.76935	1.725	0.920886
AT3G54890	AT3G54890.4 | Symbols: LHCA1 | photosystem I light harvesting complex gene 1 | chr3:20339881-20340922 REVERSE LENGTH=213;AT3G54890.1 | Symbols: LHCA1 | photosystem I light harvesting complex gene 1 | chr3:20339706-20340922 REVERSE LENGTH=241;AT3G54890.3 |	55.291	1.70709	0.744713
AT5G62190	AT5G62190.1 | Symbols: PRH75 | DEAD box RNA helicase (PRH75) | chr5:24980542-24983879 REVERSE LENGTH=671	16.724	1.69137	1.70552
AT1G08160	AT1G08160.1 | Symbols: | Late embryogenesis abundant (LEA) hydroxyproline-rich glycoprotein family | chr1:2559672-2560337 REVERSE LENGTH=221	11.194	1.68555	1.10222
AT1G74470	AT1G74470.1 | Symbols: | Pyridine nucleotide-disulphide oxidoreductase family protein | chr1:27991248-27992845 FORWARD LENGTH=467	144.26	1.68431	0.965396
AT5G28740	AT5G28740.1 | Symbols: | Tetratricopeptide repeat (TPR)-like superfamily protein | chr5:10780774-10783772 FORWARD LENGTH=917	2.4773	1.68412	1.01047
AT4G18030	AT4G18030.1 | Symbols: | S-adenosyl-L-methionine-dependent methyltransferases superfamily protein | chr4:10012850-10015267 REVERSE LENGTH=621	12.635	1.66017	1.2961
AT3G18990	AT3G18990.1 | Symbols: VRN1, REM39 | AP2/B3-like transcriptional factor family protein | chr3:6549077-6551568 REVERSE LENGTH=341	1.2218	1.6375	1.65032
AT5G35970	AT5G35970.1 | Symbols: | P-loop containing nucleoside triphosphate hydrolases superfamily protein | chr5:14119060-14123078 REVERSE LENGTH=961	3.92	1.62762	1.3808
AT5G22640	AT5G22640.1 | Symbols: emb1211 | MORN (Membrane Occupation and Recognition Nexus) repeat-containing protein | chr5:7529423-7533641 FORWARD LENGTH=871;AT5G22640.2 | Symbols: emb1211 | MORN (Membrane Occupation and Recognition Nexus) repeat-containing protei	8.1478	1.62678	1.59752
AT3G02090	AT3G02090.1 | Symbols: MPPBETA | Insulinase (Peptidase family M16) protein | chr3:365624-368526 FORWARD LENGTH=531;AT3G02090.2 | Symbols: MPPBETA | Insulinase (Peptidase family M16) protein | chr3:365624-368534 FORWARD LENGTH=535	141.98	1.6217	0.491936
AT3G28715	AT3G28715.1 | Symbols: | ATPase, V0/A0 complex, subunit C/D | chr3:10778025-10780350 FORWARD LENGTH=351;AT3G28710.1 | Symbols: | ATPase, V0/A0 complex, subunit C/D | chr3:10773144-10775594 REVERSE LENGTH=351;AT3G28715.2 | Symbols: | ATPase, V0/A0 comple	126.19	1.60964	0.576595
AT1G54010	AT1G54010.1 | Symbols: | GDSL-like Lipase/Acylhydrolase superfamily protein | chr1:20158854-20160747 REVERSE LENGTH=386	102.9	1.60526	1.16102
AT3G44990	AT3G44990.1 | Symbols: XTR8, ATXTR8, XTH31 | xyloglucan endo-transglycosylase-related 8 | chr3:16447280-16448678 REVERSE LENGTH=293	0.41685	1.59589	2.11176
AT1G51980	AT1G51980.1 | Symbols: | Insulinase (Peptidase family M16) protein | chr1:19323692-19326771 REVERSE LENGTH=503	0.42666	1.59441	1.2143
AT3G01670	AT3G01670.1 | Symbols: | unknown protein;BEST Arabidopsis thaliana protein match is: unknown protein (TAIR:AT3G01680.1);Has 121 Blast hits to 111 proteins in 12 species: Archae - 0;Bacteria - 0;Metazoa - 0;Fungi - 0;Plants - 121;Viruses - 0;Other	20.178	1.57966	0.963872
AT2G27710	AT2G27710.4 | Symbols: | 60S acidic ribosomal protein family | chr2:11816929-11817670 FORWARD LENGTH=98;AT2G27710.3 | Symbols: | 60S acidic ribosomal protein family | chr2:11816929-11817670 FORWARD LENGTH=115;AT2G27710.2 | Symbols: | 60S acidic ribosoma	63.064	1.57618	0.968048
AT3G52140	AT3G52140.1 | Symbols: | tetratricopeptide repeat (TPR)-containing protein | chr3:19333232-19341295 FORWARD LENGTH=1403;AT3G52140.2 | Symbols: | tetratricopeptide repeat (TPR)-containing protein | chr3:19333232-19341295 FORWARD LENGTH=1407;AT3G52140.4 |	113.91	1.56572	1.86964
ATCG00730	ATCG00730.1 | Symbols: PETD | photosynthetic electron transfer D | chrC:76481-77672 FORWARD LENGTH=160	1.3995	1.55957	0.607412
AT3G15730	AT3G15730.1 | Symbols: PLDALPHA1, PLD | phospholipase D alpha 1 | chr3:5330835-5333474 FORWARD LENGTH=810	6.7198	1.55462	0.87842
AT1G20960	AT1G20960.2 | Symbols: emb1507 | U5 small nuclear ribonucleoprotein helicase, putative | chr1:7302591-7309914 REVERSE LENGTH=2171;AT1G20960.1 | Symbols: emb1507 | U5 small nuclear ribonucleoprotein helicase, putative | chr1:7302591-7309914 REVERSE LENGTH=2	180.21	1.55021	1.4307
AT5G13000	AT5G13000.2 | Symbols: ATGSL12, gsl12 | glucan synthase-like 12 | chr5:4110445-4121202 REVERSE LENGTH=1914;AT5G13000.1 | Symbols: ATGSL12, gsl12 | glucan synthase-like 12 | chr5:4110445-4121202 REVERSE LENGTH=1955	11.192	1.5436	0.712624
AT1G31330	AT1G31330.1 | Symbols: PSAF | photosystem I subunit F | chr1:11215011-11215939 REVERSE LENGTH=221	57.082	1.54078	1.32066
AT5G08690	AT5G08690.1 | Symbols: | ATP synthase alpha/beta family protein | chr5:2825739-2828352 FORWARD LENGTH=556;AT5G08670.1 | Symbols: | ATP synthase alpha/beta family protein | chr5:2818395-2821149 REVERSE LENGTH=556;AT5G08680.1 | Symbols: | ATP synthase alp	118.59	1.53356	0.787335
AT1G12840	AT1G12840.1 | Symbols: DET3, ATVHA-C | vacuolar ATP synthase subunit C (VATC) / V-ATPase C subunit / vacuolar proton pump C subunit (DET3) | chr1:4375584-4378220 FORWARD LENGTH=375	22.841	1.52849	0.70837
AT4G01050	AT4G01050.1 | Symbols: TROL | thylakoid rhodanese-like | chr4:455874-458175 FORWARD LENGTH=466	8.0938	1.52006	1.11269
AT1G21600	AT1G21600.2 | Symbols: PTAC6 | plastid transcriptionally active 6 | chr1:7571514-7573782 REVERSE LENGTH=328;AT1G21600.1 | Symbols: PTAC6 | plastid transcriptionally active 6 | chr1:7571514-7573782 REVERSE LENGTH=328	0.6118	1.51868	0.786706
AT1G04430	AT1G04430.2 | Symbols: | S-adenosyl-L-methionine-dependent methyltransferases superfamily protein | chr1:1198860-1201301 FORWARD LENGTH=623;AT1G04430.1 | Symbols: | S-adenosyl-L-methionine-dependent methyltransferases superfamily protein | chr1:1198860-1	15.775	1.50289	1.17902
AT5G24690	AT5G24690.1 | Symbols: | Protein of unknown function (DUF3411) | chr5:8455783-8458513 REVERSE LENGTH=521	34.256	1.49751	0.762817
AT3G02200	AT3G02200.1 | Symbols: | Proteasome component (PCI) domain protein | chr3:406692-408675 FORWARD LENGTH=364;AT3G02200.2 | Symbols: | Proteasome component (PCI) domain protein | chr3:406692-408919 FORWARD LENGTH=417	5.6231	1.48533	2.30742
AT5G20650	AT5G20650.1 | Symbols: COPT5 | copper transporter 5 | chr5:6985481-6985921 REVERSE LENGTH=146	1.2763	1.47666	0.673466
AT4G39080	AT4G39080.1 | Symbols: VHA-A3 | vacuolar proton ATPase A3 | chr4:18209513-18214752 FORWARD LENGTH=821	323.31	1.47201	0.871362
AT1G65930	AT1G65930.1 | Symbols: cICDH | cytosolic NADP+-dependent isocitrate dehydrogenase | chr1:24539088-24541861 FORWARD LENGTH=410	37.296	1.46754	1.69929
AT1G59610	AT1G59610.1 | Symbols: ADL3, CF1, DRP2B, DL3 | dynamin-like 3 | chr1:21893413-21900780 FORWARD LENGTH=920	32.967	1.46669	0.92998
AT5G46070	AT5G46070.1 | Symbols: | Guanylate-binding family protein | chr5:18683468-18688397 FORWARD LENGTH=1082	53.726	1.46109	1.88334
AT2G45140	AT2G45140.1 | Symbols: PVA12 | plant VAP homolog 12 | chr2:18611029-18612971 FORWARD LENGTH=239	14.332	1.46054	1.01628
AT1G80410	AT1G80410.1 | Symbols: EMB2753 | tetratricopeptide repeat (TPR)-containing protein | chr1:30227963-30234832 REVERSE LENGTH=897;AT1G80410.2 | Symbols: EMB2753 | tetratricopeptide repeat (TPR)-containing protein | chr1:30227779-30234832 REVERSE LENGTH=911	9.4103	1.45737	1.69891
ATCG00020	ATCG00020.1 | Symbols: PSBA | photosystem II reaction center protein A | chrC:383-1444 REVERSE LENGTH=353	26.538	1.43472	0.883412
AT3G61430	AT3G61430.2 | Symbols: PIP1A, ATPIP1, PIP1, PIP1;1 | plasma membrane intrinsic protein 1A | chr3:22733657-22735113 FORWARD LENGTH=286;AT3G61430.1 | Symbols: PIP1A, ATPIP1, PIP1, PIP1;1 | plasma membrane intrinsic protein 1A | chr3:22733657-22735113 FORWARD	4.1366	1.42887	0.695263
AT2G21410	AT2G21410.1 | Symbols: VHA-A2 | vacuolar proton ATPase A2 | chr2:9162703-9168141 FORWARD LENGTH=821	34.769	1.42874	0.634521
AT3G42790	AT3G42790.1 | Symbols: AL3 | alfin-like 3 | chr3:14878128-14879618 REVERSE LENGTH=250	2.466	1.41841	1.13301
ATCG00680	ATCG00680.1 | Symbols: PSBB | photosystem II reaction center protein B | chrC:72371-73897 FORWARD LENGTH=508	323.31	1.41696	0.991218
AT5G17170	AT5G17170.1 | Symbols: ENH1 | rubredoxin family protein | chr5:5649335-5650975 FORWARD LENGTH=271;AT5G17170.2 | Symbols: ENH1 | rubredoxin family protein | chr5:5649335-5650835 FORWARD LENGTH=224	160.82	1.4113	3.00119
AT1G17840	AT1G17840.1 | Symbols: WBC11, ABCG11, DSO, COF1, ATWBC11 | white-brown complex homolog protein 11 | chr1:6142870-6145894 FORWARD LENGTH=703	1.3412	1.40422	0.741356
AT3G60830	AT3G60830.1 | Symbols: ATARP7, ARP7 | actin-related protein 7 | chr3:22474298-22476000 FORWARD LENGTH=363	8.3374	1.40232	0.599639
AT4G30190	AT4G30190.1 | Symbols: AHA2, PMA2, HA2 | H(+)-ATPase 2 | chr4:14770820-14775920 REVERSE LENGTH=948;AT4G30190.2 | Symbols: HA2 | H(+)-ATPase 2 | chr4:14770820-14775920 REVERSE LENGTH=981	47.943	1.3935	0.920384
AT2G29550	AT2G29550.1 | Symbols: TUB7 | tubulin beta-7 chain | chr2:12644258-12645932 REVERSE LENGTH=449	15.618	1.38843	0.476035
AT3G61240	AT3G61240.2 | Symbols: | DEA(D/H)-box RNA helicase family protein | chr3:22666590-22669154 FORWARD LENGTH=498;AT3G61240.1 | Symbols: | DEA(D/H)-box RNA helicase family protein | chr3:22666590-22669154 FORWARD LENGTH=498;AT2G45810.1 | Symbols: | DEA(D/H)	0.99257	1.38206	0.611409
AT2G18330	AT2G18330.1 | Symbols: | AAA-type ATPase family protein | chr2:7965829-7968915 FORWARD LENGTH=636	6.2966	1.37759	0.655657
AT2G45960	AT2G45960.2 | Symbols: PIP1B, TMP-A, ATHH2, PIP1;2 | plasma membrane intrinsic protein 1B | chr2:18910450-18911579 FORWARD LENGTH=274;AT2G45960.1 | Symbols: PIP1B, TMP-A, ATHH2, PIP1;2 | plasma membrane intrinsic protein 1B | chr2:18910450-18911703 FORWARD	8.901	1.3684	0.299542
AT2G21390	AT2G21390.1 | Symbols: | Coatomer, alpha subunit | chr2:9152428-9156577 FORWARD LENGTH=1218	46.82	1.36436	0.70088
AT5G23060	AT5G23060.1 | Symbols: CaS | calcium sensing receptor | chr5:7736760-7738412 REVERSE LENGTH=387	171.2	1.36223	2.25972
AT1G16720	AT1G16720.1 | Symbols: HCF173 | high chlorophyll fluorescence phenotype 173 | chr1:5723161-5726248 FORWARD LENGTH=598	3.9667	1.35363	0.673171
AT5G54640	AT5G54640.1 | Symbols: HTA1, RAT5, ATHTA1 | Histone superfamily protein | chr5:22196540-22197279 FORWARD LENGTH=130;AT4G27230.2 | Symbols: HTA2 | histone H2A 2 | chr4:13637515-13638325 REVERSE LENGTH=131;AT4G27230.1 | Symbols: HTA2 | histone H2A 2 | chr4:1	32.825	1.35238	1.01785
AT2G20530	AT2G20530.2 | Symbols: ATPHB6, PHB6 | prohibitin 6 | chr2:8842300-8843787 FORWARD LENGTH=286;AT2G20530.1 | Symbols: ATPHB6, PHB6 | prohibitin 6 | chr2:8842300-8843787 FORWARD LENGTH=286	2.8381	1.33719	0.781859
AT5G47690	AT5G47690.1 | Symbols: | binding | chr5:19317899-19327014 FORWARD LENGTH=1605;AT5G47690.2 | Symbols: | binding | chr5:19317899-19327014 FORWARD LENGTH=1606;AT5G47690.3 | Symbols: | binding | chr5:19317899-19327014 FORWARD LENGTH=1607	49.713	1.3362	1.04185
AT5G41770	AT5G41770.1 | Symbols: | crooked neck protein, putative / cell cycle protein, putative | chr5:16718021-16720936 FORWARD LENGTH=705;AT3G13210.1 | Symbols: | crooked neck protein, putative / cell cycle protein, putative | chr3:4244921-4247697 FORWARD LENGT	2.2867	1.33477	0.910762
AT1G70770	AT1G70770.2 | Symbols: | Protein of unknown function DUF2359, transmembrane | chr1:26688622-26691185 REVERSE LENGTH=610;AT1G70770.1 | Symbols: | Protein of unknown function DUF2359, transmembrane | chr1:26688622-26691185 REVERSE LENGTH=610	62.296	1.33312	0.770249
AT4G34450	AT4G34450.1 | Symbols: | coatomer gamma-2 subunit, putative / gamma-2 coat protein, putative / gamma-2 COP, putative | chr4:16471956-16476795 FORWARD LENGTH=886	15.589	1.32592	1.06955
AT3G47520	AT3G47520.1 | Symbols: MDH | malate dehydrogenase | chr3:17513657-17514868 FORWARD LENGTH=403	185.56	1.32476	0.681379
ATCG00270	ATCG00270.1 | Symbols: PSBD | photosystem II reaction center protein D | chrC:32711-33772 FORWARD LENGTH=353	96.799	1.32328	0.927516
AT4G03280	AT4G03280.2 | Symbols: PETC, PGR1 | photosynthetic electron transfer C | chr4:1440462-1441717 FORWARD LENGTH=210;AT4G03280.1 | Symbols: PETC, PGR1 | photosynthetic electron transfer C | chr4:1440314-1441717 FORWARD LENGTH=229	6.4893	1.32323	0.724395
AT3G07010	AT3G07010.1 | Symbols: | Pectin lyase-like superfamily protein | chr3:2212973-2216306 REVERSE LENGTH=416	34.282	1.3136	1.66037
AT3G05590	AT3G05590.1 | Symbols: RPL18 | ribosomal protein L18 | chr3:1621511-1622775 FORWARD LENGTH=187;AT5G27850.1 | Symbols: | Ribosomal protein L18e/L15 superfamily protein | chr5:9873169-9874297 FORWARD LENGTH=187	46.794	1.31316	1.68892
AT3G52500	AT3G52500.1 | Symbols: | Eukaryotic aspartyl protease family protein | chr3:19465644-19467053 REVERSE LENGTH=469	2.9525	1.30998	0.821933
AT2G32920	AT2G32920.1 | Symbols: ATPDIL2-3, PDI9, ATPDI9, PDIL2-3 | PDI-like 2-3 | chr2:13962502-13965406 REVERSE LENGTH=440	3.5647	1.29575	1.65143
AT3G07160	AT3G07160.1 | Symbols: ATGSL10, gsl10, CALS9 | glucan synthase-like 10 | chr3:2265142-2279383 REVERSE LENGTH=1890	8.8807	1.29364	0.36769
AT1G27650	AT1G27650.2 | Symbols: ATU2AF35A | U2 snRNP auxiliary factor small subunit, putative | chr1:9615302-9616042 FORWARD LENGTH=246;AT5G42820.2 | Symbols: ATU2AF35B, U2AF35B | Zinc finger C-x8-C-x5-C-x3-H type family protein | chr5:17170445-17171296 REVERSE LEN	18.441	1.29222	0.677821
AT2G19480	AT2G19480.3 | Symbols: NAP1;2 | nucleosome assembly protein 1;2 | chr2:8438601-8441040 FORWARD LENGTH=372;AT2G19480.2 | Symbols: NFA02, NFA2, NAP1;2 | nucleosome assembly protein 1;2 | chr2:8438601-8441040 FORWARD LENGTH=373;AT2G19480.1 | Symbols: NFA02, N	23.292	1.28929	0.396811
AT3G01290	AT3G01290.1 | Symbols: | SPFH/Band 7/PHB domain-containing membrane-associated protein family | chr3:88252-89356 REVERSE LENGTH=285	29.836	1.27535	0.878709
AT3G06400	AT3G06400.1 | Symbols: CHR11 | chromatin-remodeling protein 11 | chr3:1941066-1946700 FORWARD LENGTH=1055;AT3G06400.3 | Symbols: CHR11 | chromatin-remodeling protein 11 | chr3:1941066-1946700 FORWARD LENGTH=1057;AT3G06400.2 | Symbols: CHR11 | chromatin-rem	8.5778	1.27163	1.5084
AT3G21540	AT3G21540.1 | Symbols: | transducin family protein / WD-40 repeat family protein | chr3:7586100-7590856 REVERSE LENGTH=955	3.2139	1.27134	0.760467
AT5G22650	AT5G22650.2 | Symbols: HD2B, HDT02, HDT2, ATHD2B, HDA4, HD2 | histone deacetylase 2B | chr5:7534120-7536054 FORWARD LENGTH=305;AT5G22650.1 | Symbols: HD2B, HDT02, HDT2, ATHD2B, HDA4, HD2, ATHD2 | histone deacetylase 2B | chr5:7534120-7536054 FORWARD LENGTH	1.0334	1.26741	0.560185
AT4G02510	AT4G02510.1 | Symbols: TOC159, TOC86, PPI2, TOC160, ATTOC159 | translocon at the outer envelope membrane of chloroplasts 159 | chr4:1104766-1109360 FORWARD LENGTH=1503	129.01	1.26219	0.542312
AT3G56940	AT3G56940.1 | Symbols: CRD1, CHL27, ACSF | dicarboxylate diiron protein, putative (Crd1) | chr3:21076594-21078269 FORWARD LENGTH=409;AT3G56940.2 | Symbols: CRD1 | dicarboxylate diiron protein, putative (Crd1) | chr3:21076825-21078269 FORWARD LENGTH=332	14.014	1.26205	1.50152
AT1G54780	AT1G54780.1 | Symbols: TLP18.3 | thylakoid lumen 18.3 kDa protein | chr1:20439533-20440953 FORWARD LENGTH=285	18.899	1.24115	0.408568
AT2G15430	AT2G15430.1 | Symbols: RBP36A, RPB35.5A, NRPB3, NRPD3, NRPE3A | DNA-directed RNA polymerase family protein | chr2:6733661-6735482 FORWARD LENGTH=319	1.6381	1.24019	1.021
ATCG00280	ATCG00280.1 | Symbols: PSBC | photosystem II reaction center protein C | chrC:33720-35141 FORWARD LENGTH=473	323.31	1.23604	1.15952
AT3G53420	AT3G53420.2 | Symbols: PIP2A, PIP2, PIP2;1 | plasma membrane intrinsic protein 2A | chr3:19803906-19805454 REVERSE LENGTH=287;AT3G53420.1 | Symbols: PIP2A, PIP2, PIP2;1 | plasma membrane intrinsic protein 2A | chr3:19803906-19805454 REVERSE LENGTH=287	45.675	1.23289	0.884299
ATCG00740	ATCG00740.1 | Symbols: RPOA | RNA polymerase subunit alpha | chrC:77901-78890 REVERSE LENGTH=329	39.668	1.2277	2.86787
ATCG00340	ATCG00340.1 | Symbols: PSAB | Photosystem I, PsaA/PsaB protein | chrC:37375-39579 REVERSE LENGTH=734	32.422	1.22156	0.821777
AT1G71500	AT1G71500.1 | Symbols: | Rieske (2Fe-2S) domain-containing protein | chr1:26936084-26937331 FORWARD LENGTH=287	32.213	1.21861	0.531723
AT5G25757	AT5G25757.1 | Symbols: | RNA polymerase I-associated factor PAF67 | chr5:8965515-8967460 REVERSE LENGTH=514;AT5G25754.1 | Symbols: | RNA polymerase I-associated factor PAF67 | chr5:8953564-8955511 FORWARD LENGTH=514	1.1568	1.21363	0.464514
AT4G38130	AT4G38130.2 | Symbols: HD1, ATHD1, HDA1, RPD3A, HDA19 | histone deacetylase 1 | chr4:17896663-17899057 REVERSE LENGTH=469;AT4G38130.1 | Symbols: HD1, ATHD1, HDA1, RPD3A, HDA19, ATHDA19 | histone deacetylase 1 | chr4:17896493-17899057 REVERSE LENGTH=501	0.98334	1.21232	2.02942
AT5G16590	AT5G16590.1 | Symbols: LRR1 | Leucine-rich repeat protein kinase family protein | chr5:5431862-5433921 FORWARD LENGTH=625	31.716	1.21121	0.586379
AT1G52360	AT1G52360.1 | Symbols: | Coatomer, beta subunit | chr1:19499282-19505397 FORWARD LENGTH=926;AT1G52360.2 | Symbols: | Coatomer, beta subunit | chr1:19499420-19505397 FORWARD LENGTH=970;AT3G15980.5 | Symbols: | Coatomer, beta subunit | chr3:5412015-541	19.377	1.20683	0.681092
AT1G50920	AT1G50920.1 | Symbols: | Nucleolar GTP-binding protein | chr1:18870555-18872570 FORWARD LENGTH=671	27.401	1.20551	0.497905
AT2G18960	AT2G18960.1 | Symbols: AHA1, PMA, OST2, HA1 | H(+)-ATPase 1 | chr2:8221858-8227268 FORWARD LENGTH=949	323.31	1.19881	1.0667
AT1G77180	AT1G77180.3 | Symbols: SKIP | chromatin protein family | chr1:28999791-29001632 REVERSE LENGTH=511;AT1G77180.2 | Symbols: SKIP | chromatin protein family | chr1:28999791-29001632 REVERSE LENGTH=613;AT1G77180.1 | Symbols: SKIP | chromatin protein family | c	6.9646	1.19829	0.908633
AT3G13670	AT3G13670.1 | Symbols: | Protein kinase family protein | chr3:4469434-4473234 FORWARD LENGTH=703	1.066	1.19456	1.99477
AT3G60600	AT3G60600.1 | Symbols: VAP27-1, VAP, (AT)VAP, VAP27 | vesicle associated protein | chr3:22400537-22402408 FORWARD LENGTH=256;AT3G60600.2 | Symbols: VAP27-1 | vesicle associated protein | chr3:22400537-22401650 FORWARD LENGTH=217;AT3G60600.3 | Symbols: VAP2	12.76	1.18644	1.03583
AT2G39810	AT2G39810.1 | Symbols: HOS1 | ubiquitin-protein ligases | chr2:16612941-16617802 FORWARD LENGTH=927	1.6401	1.18013	1.34848
AT2G33040	AT2G33040.1 | Symbols: ATP3 | gamma subunit of Mt ATP synthase | chr2:14018978-14021047 REVERSE LENGTH=325	84.972	1.17964	0.720866
AT3G01060	AT3G01060.3 | Symbols: | unknown protein;Has 35333 Blast hits to 34131 proteins in 2444 species: Archae - 798;Bacteria - 22429;Metazoa - 974;Fungi - 991;Plants - 531;Viruses - 0;Other Eukaryotes - 9610 (source: NCBI BLink). | chr3:17055-18782 REVER	10.251	1.17352	0.539093
AT1G67230	AT1G67230.1 | Symbols: LINC1 | little nuclei1 | chr1:25151561-25156032 REVERSE LENGTH=1132	2.7506	1.15407	0.751795
AT5G22770	AT5G22770.3 | Symbols: alpha-ADR | alpha-adaptin | chr5:7579844-7588026 REVERSE LENGTH=1012;AT5G22770.2 | Symbols: alpha-ADR | alpha-adaptin | chr5:7579844-7588026 REVERSE LENGTH=1012;AT5G22770.1 | Symbols: alpha-ADR | alpha-adaptin | chr5:7579844-7588026	1.5367	1.14067	0.4749
AT5G01530	AT5G01530.1 | Symbols: LHCB4.1 | light harvesting complex photosystem II | chr5:209084-210243 FORWARD LENGTH=290	121.57	1.13801	1.09669
AT3G49720	AT3G49720.2 | Symbols: | unknown protein;FUNCTIONS IN: molecular_function unknown;INVOLVED IN: biological_process unknown;LOCATED IN: chloroplast thylakoid membrane, Golgi apparatus, plasma membrane, membrane;EXPRESSED IN: 25 plant structures;EXPRESS	164.46	1.13657	1.32934
AT1G27090	AT1G27090.1 | Symbols: | glycine-rich protein | chr1:9404041-9406098 REVERSE LENGTH=420	5.7071	1.13444	0.790678
AT3G09440	AT3G09440.2 | Symbols: | Heat shock protein 70 (Hsp 70) family protein | chr3:2903434-2905632 REVERSE LENGTH=649;AT3G09440.1 | Symbols: | Heat shock protein 70 (Hsp 70) family protein | chr3:2903434-2905632 REVERSE LENGTH=649	19.922	1.13139	2.09563
AT5G27120	AT5G27120.1 | Symbols: | NOP56-like pre RNA processing ribonucleoprotein | chr5:9541287-9543684 FORWARD LENGTH=533	67.141	1.12411	1.46558
AT5G25100	AT5G25100.1 | Symbols: | Endomembrane protein 70 protein family | chr5:8648374-8651015 REVERSE LENGTH=644;AT5G25100.2 | Symbols: | Endomembrane protein 70 protein family | chr5:8648374-8651015 REVERSE LENGTH=651;AT5G10840.1 | Symbols: | Endomembrane pro	5.6953	1.11565	0.493487
AT2G34640	AT2G34640.1 | Symbols: PTAC12, HMR | plastid transcriptionally active 12 | chr2:14582061-14584345 REVERSE LENGTH=527	13.88	1.11352	2.31067
AT5G54110	AT5G54110.1 | Symbols: ATMAMI, MAMI | membrane-associated mannitol-induced | chr5:21958356-21960367 FORWARD LENGTH=266	2.379	1.11093	1.2603
AT1G79280	AT1G79280.1 | Symbols: NUA, AtTPR | nuclear pore anchor | chr1:29819176-29832809 REVERSE LENGTH=2093;AT1G79280.3 | Symbols: NUA | nuclear pore anchor | chr1:29819176-29832809 REVERSE LENGTH=2094;AT1G79280.2 | Symbols: NUA | nuclear pore anchor | chr1:29819	3.6209	1.09661	0.545505
AT3G61050	AT3G61050.2 | Symbols: NTMC2TYPE4, NTMC2T4 | Calcium-dependent lipid-binding (CaLB domain) family protein | chr3:22597485-22600932 FORWARD LENGTH=510;AT3G61050.1 | Symbols: NTMC2TYPE4, NTMC2T4 | Calcium-dependent lipid-binding (CaLB domain) family protein	102.85	1.09448	0.714549
AT4G02770	AT4G02770.1 | Symbols: PSAD-1 | photosystem I subunit D-1 | chr4:1229247-1229873 REVERSE LENGTH=208;AT1G03130.1 | Symbols: PSAD-2 | photosystem I subunit D-2 | chr1:753528-754142 REVERSE LENGTH=204	189.57	1.09336	0.769407
AT3G01280	AT3G01280.1 | Symbols: VDAC1, ATVDAC1 | voltage dependent anion channel 1 | chr3:85754-87612 FORWARD LENGTH=276	68.423	1.09228	0.5633
AT4G12800	AT4G12800.1 | Symbols: PSAL | photosystem I subunit l | chr4:7521469-7522493 FORWARD LENGTH=219	30.33	1.09044	0.607183
AT5G01460	AT5G01460.1 | Symbols: | LMBR1-like membrane protein | chr5:186823-190008 FORWARD LENGTH=509;AT3G08930.1 | Symbols: | LMBR1-like membrane protein | chr3:2713562-2717058 FORWARD LENGTH=509	0.4645	1.08689	0.33978
AT2G27730	AT2G27730.1 | Symbols: | copper ion binding | chr2:11820056-11820867 REVERSE LENGTH=113	1.248	1.07871	0.606818
AT1G10290	AT1G10290.1 | Symbols: ADL6, DRP2A | dynamin-like protein 6 | chr1:3370774-3377120 FORWARD LENGTH=914	165.23	1.07765	1.19625
AT5G13780	AT5G13780.1 | Symbols: | Acyl-CoA N-acyltransferases (NAT) superfamily protein | chr5:4447610-4448603 REVERSE LENGTH=192	1.978	1.06806	0.986862
AT1G74690	AT1G74690.1 | Symbols: IQD31 | IQ-domain 31 | chr1:28061498-28063924 REVERSE LENGTH=587	1.12	1.05899	0.885596
AT4G24190	AT4G24190.2 | Symbols: SHD, AtHsp90.7, AtHsp90-7 | Chaperone protein htpG family protein | chr4:12551902-12555851 REVERSE LENGTH=823;AT4G24190.1 | Symbols: SHD, HSP90.7, AtHsp90.7, AtHsp90-7 | Chaperone protein htpG family protein | chr4:12551902-12555851	51.21	1.05668	0.819666
AT2G20990	AT2G20990.1 | Symbols: SYTA, NTMC2TYPE1.1, ATSYTA, NTMC2T1.1, SYT1 | synaptotagmin A | chr2:9014827-9017829 FORWARD LENGTH=541;AT2G20990.3 | Symbols: SYTA | synaptotagmin A | chr2:9014827-9017829 FORWARD LENGTH=579;AT2G20990.2 | Symbols: SYTA | synaptotagm	93.265	1.05219	0.975912
AT1G44575	AT1G44575.1 | Symbols: NPQ4, PSBS | Chlorophyll A-B binding family protein | chr1:16871768-16873194 FORWARD LENGTH=265;AT1G44575.2 | Symbols: NPQ4, PSBS | Chlorophyll A-B binding family protein | chr1:16871768-16872548 FORWARD LENGTH=205	323.31	1.05201	0.817125
AT2G22360	AT2G22360.1 | Symbols: | DNAJ heat shock family protein | chr2:9498162-9500459 FORWARD LENGTH=442	6.387	1.04527	0.504544
AT5G14030	AT5G14030.4 | Symbols: | translocon-associated protein beta (TRAPB) family protein | chr5:4526878-4528253 FORWARD LENGTH=195;AT5G14030.3 | Symbols: | translocon-associated protein beta (TRAPB) family protein | chr5:4526878-4528253 FORWARD LENGTH=195;AT5G	12.071	1.03328	0.922681
AT4G20260	AT4G20260.5 | Symbols: PCAP1 | plasma-membrane associated cation-binding protein 1 | chr4:10941593-10943120 FORWARD LENGTH=167;AT4G20260.3 | Symbols: ATPCAP1, PCAP1 | plasma-membrane associated cation-binding protein 1 | chr4:10941593-10943227 FORWARD LENG	60.936	1.03235	1.15315
AT1G09270	AT1G09270.3 | Symbols: IMPA-4 | importin alpha isoform 4 | chr1:2995162-2997833 FORWARD LENGTH=456;AT1G09270.2 | Symbols: IMPA-4 | importin alpha isoform 4 | chr1:2994506-2997833 FORWARD LENGTH=538;AT1G09270.1 | Symbols: IMPA-4 | importin alpha isoform 4 |	8.7272	1.02875	1.27614
AT1G62330	AT1G62330.1 | Symbols: | O-fucosyltransferase family protein | chr1:23046965-23050053 FORWARD LENGTH=652	1.0773	1.02448	0.679772
AT3G53020	AT3G53020.1 | Symbols: STV1, RPL24B, RPL24 | Ribosomal protein L24e family protein | chr3:19660749-19661912 REVERSE LENGTH=163;AT2G36620.1 | Symbols: RPL24A | ribosomal protein L24 | chr2:15350548-15351819 REVERSE LENGTH=164	25.318	1.01826	1.90751
AT1G79040	AT1G79040.1 | Symbols: PSBR | photosystem II subunit R | chr1:29736085-29736781 FORWARD LENGTH=140	12.387	1.01053	1.1449
AT5G26210	AT5G26210.1 | Symbols: AL4 | alfin-like 4 | chr5:9158566-9160221 REVERSE LENGTH=255	1.5223	1.01006	0.871477
AT3G62360	AT3G62360.1 | Symbols: | Carbohydrate-binding-like fold | chr3:23073020-23080455 REVERSE LENGTH=1227	26.076	1.00437	0.503178
AT3G51140	AT3G51140.1 | Symbols: | Protein of unknown function (DUF3353) | chr3:18998182-18999437 FORWARD LENGTH=278	5.6808	1.0038	1.88692
ATCG00130	ATCG00130.1 | Symbols: ATPF | ATPase, F0 complex, subunit B/B, bacterial/chloroplast | chrC:11529-12798 REVERSE LENGTH=184	137.61	1.00061	1.45124
AT5G06360	AT5G06360.1 | Symbols: | Ribosomal protein S8e family protein | chr5:1944835-1946512 FORWARD LENGTH=260	2.2422	0.985867	0.306198
AT4G27440	AT4G27440.2 | Symbols: PORB | protochlorophyllide oxidoreductase B | chr4:13725648-13727107 FORWARD LENGTH=401;AT4G27440.1 | Symbols: PORB | protochlorophyllide oxidoreductase B | chr4:13725648-13727107 FORWARD LENGTH=401	3.4405	0.982389	0.610215
AT3G08580	AT3G08580.2 | Symbols: AAC1 | ADP/ATP carrier 1 | chr3:2605706-2607030 REVERSE LENGTH=381;AT3G08580.1 | Symbols: AAC1 | ADP/ATP carrier 1 | chr3:2605706-2607030 REVERSE LENGTH=381	157.03	0.975499	1.28149
AT1G01320	AT1G01320.2 | Symbols: | Tetratricopeptide repeat (TPR)-like superfamily protein | chr1:121582-130099 REVERSE LENGTH=1787;AT1G01320.1 | Symbols: | Tetratricopeptide repeat (TPR)-like superfamily protein | chr1:121582-130099 REVERSE LENGTH=1797	39.779	0.974972	1.09865
AT3G10730	AT3G10730.1 | Symbols: SUN2, ATSUN2 | SAD1/UNC-84 domain protein 2 | chr3:3358556-3360522 REVERSE LENGTH=455	1.3808	0.970143	0.439227
AT1G09750	AT1G09750.1 | Symbols: | Eukaryotic aspartyl protease family protein | chr1:3157541-3158960 FORWARD LENGTH=449	1.3117	0.957134	0.865366
ATCG00800	ATCG00800.1 | Symbols: | structural constituent of ribosome | chrC:82826-83482 REVERSE LENGTH=218	55.845	0.955655	2.03451
AT5G50460	AT5G50460.1 | Symbols: | secE/sec61-gamma protein transport protein | chr5:20552168-20552509 REVERSE LENGTH=69;AT4G24920.1 | Symbols: | secE/sec61-gamma protein transport protein | chr4:12820257-12820665 REVERSE LENGTH=69	28.062	0.955315	0.483824
AT5G40340	AT5G40340.1 | Symbols: | Tudor/PWWP/MBT superfamily protein | chr5:16131654-16134680 REVERSE LENGTH=1008	62.499	0.953941	0.331576
AT1G15690	AT1G15690.1 | Symbols: AVP1, ATAVP3, AVP-3, AtVHP1;1 | Inorganic H pyrophosphatase family protein | chr1:5399115-5402185 FORWARD LENGTH=770;AT1G15690.2 | Symbols: AVP1, ATAVP3, AVP-3, AtVHP1;1 | Inorganic H pyrophosphatase family protein | chr1:5399115-540	195.7	0.950858	1.07474
ATCG00480	ATCG00480.1 | Symbols: ATPB, PB | ATP synthase subunit beta | chrC:52660-54156 REVERSE LENGTH=498	190.02	0.949893	1.10985
AT5G64040	AT5G64040.1 | Symbols: PSAN | photosystem I reaction center subunit PSI-N, chloroplast, putative / PSI-N, putative (PSAN) | chr5:25628724-25629409 REVERSE LENGTH=171;AT5G64040.2 | Symbols: PSAN | photosystem I reaction center subunit PSI-N, chloroplast, pu	23.251	0.948002	1.76949
AT3G01680	AT3G01680.1 | Symbols: | CONTAINS InterPro DOMAIN/s: Mediator complex subunit Med28 (InterPro:IPR021640);BEST Arabidopsis thaliana protein match is: unknown protein (TAIR:AT3G01670.1);Has 122 Blast hits to 112 proteins in 13 species: Archae - 0;Bacteri	4.2046	0.945483	1.19833
AT5G02160	AT5G02160.1 | Symbols: | unknown protein;FUNCTIONS IN: molecular_function unknown;INVOLVED IN: biological_process unknown;LOCATED IN: chloroplast thylakoid membrane;EXPRESSED IN: 23 plant structures;EXPRESSED DURING: 13 growth stages;Has 121 Blast h	1.0585	0.944732	0.970429
AT2G20890	AT2G20890.1 | Symbols: PSB29, THF1 | photosystem II reaction center PSB29 protein | chr2:8987783-8989185 FORWARD LENGTH=300	8.207	0.938173	0.855334
AT1G80070	AT1G80070.1 | Symbols: SUS2, EMB33, EMB177, EMB14 | Pre-mRNA-processing-splicing factor | chr1:30118052-30127574 FORWARD LENGTH=2359	32.618	0.938147	1.77166
AT3G56340	AT3G56340.1 | Symbols: | Ribosomal protein S26e family protein | chr3:20892309-20893343 REVERSE LENGTH=130;AT2G40590.1 | Symbols: | Ribosomal protein S26e family protein | chr2:16945215-16946345 REVERSE LENGTH=131;AT2G40510.1 | Symbols: | Ribosomal prot	85.305	0.934442	2.23958
AT1G61520	AT1G61520.2 | Symbols: LHCA3 | photosystem I light harvesting complex gene 3 | chr1:22700493-22701149 FORWARD LENGTH=218;AT1G61520.3 | Symbols: LHCA3 | photosystem I light harvesting complex gene 3 | chr1:22700152-22701149 FORWARD LENGTH=273;AT1G61520.1 |	71.517	0.933536	0.86631
AT3G54470	AT3G54470.1 | Symbols: | uridine 5-monophosphate synthase / UMP synthase (PYRE-F) (UMPS) | chr3:20168285-20170245 REVERSE LENGTH=476	2.3297	0.933492	1.17906
AT5G66680	AT5G66680.1 | Symbols: DGL1 | dolichyl-diphosphooligosaccharide-protein glycosyltransferase 48kDa subunit family protein | chr5:26617840-26620581 REVERSE LENGTH=437	218.96	0.931609	1.0729
AT1G79550	AT1G79550.2 | Symbols: PGK | phosphoglycerate kinase | chr1:29924347-29926295 REVERSE LENGTH=401;AT1G79550.1 | Symbols: PGK | phosphoglycerate kinase | chr1:29924347-29926295 REVERSE LENGTH=401	33.041	0.927394	0.738002
AT3G08030	AT3G08030.2 | Symbols: | Protein of unknown function, DUF642 | chr3:2564517-2565819 FORWARD LENGTH=323;AT3G08030.1 | Symbols: | Protein of unknown function, DUF642 | chr3:2564191-2565819 FORWARD LENGTH=365	0.69971	0.923283	0.399216
AT2G28000	AT2G28000.1 | Symbols: CPN60A, CH-CPN60A, SLP | chaperonin-60alpha | chr2:11926603-11929184 FORWARD LENGTH=586	7.725	0.916761	0.785478
AT1G56110	AT1G56110.1 | Symbols: NOP56 | homolog of nucleolar protein NOP56 | chr1:20984544-20986893 REVERSE LENGTH=522	160.93	0.915038	2.04487
AT4G18800	AT4G18800.1 | Symbols: ATHSGBP, ATRAB11B, ATRABA1D, RABA1d | RAB GTPase homolog A1D | chr4:10320156-10321339 REVERSE LENGTH=214;AT5G45750.1 | Symbols: AtRABA1c, RABA1c | RAB GTPase homolog A1C | chr5:18559318-18560639 FORWARD LENGTH=216;AT1G16920.1 | Symbo	0.8925	0.914118	0.651461
AT3G08940	AT3G08940.2 | Symbols: LHCB4.2 | light harvesting complex photosystem II | chr3:2717717-2718665 FORWARD LENGTH=287;AT3G08940.1 | Symbols: LHCB4.2 | light harvesting complex photosystem II | chr3:2717717-2718400 FORWARD LENGTH=227	65.259	0.908722	0.924728
AT3G45780	AT3G45780.2 | Symbols: PHOT1, NPH1, JK224, RPT1 | phototropin 1 | chr3:16818557-16823960 FORWARD LENGTH=996;AT3G45780.1 | Symbols: PHOT1, NPH1, JK224, RPT1 | phototropin 1 | chr3:16818557-16823960 FORWARD LENGTH=996	2.578	0.903195	0.376671
AT4G28750	AT4G28750.1 | Symbols: PSAE-1 | Photosystem I reaction centre subunit IV / PsaE protein | chr4:14202951-14203888 REVERSE LENGTH=143	96.784	0.898284	0.474432
AT1G06950	AT1G06950.1 | Symbols: ATTIC110, TIC110 | translocon at the inner envelope membrane of chloroplasts 110 | chr1:2130303-2135563 REVERSE LENGTH=1016	62.242	0.891808	0.942767
ATCG00580	ATCG00580.1 | Symbols: PSBE | photosystem II reaction center protein E | chrC:64071-64322 REVERSE LENGTH=83	0.84025	0.891529	0.614849
AT1G30380	AT1G30380.1 | Symbols: PSAK | photosystem I subunit K | chr1:10722325-10723013 FORWARD LENGTH=130	3.1344	0.89127	1.28603
AT5G42270	AT5G42270.1 | Symbols: VAR1, FTSH5 | FtsH extracellular protease family | chr5:16902659-16905102 FORWARD LENGTH=704;AT1G50250.1 | Symbols: FTSH1 | FTSH protease 1 | chr1:18614398-18616930 REVERSE LENGTH=716	135.14	0.889554	2.88421
AT1G14830	AT1G14830.1 | Symbols: ADL1C, ADL5, DRP1C, DL1C | DYNAMIN-like 1C | chr1:5107699-5111470 REVERSE LENGTH=614	12.367	0.887995	0.847412
AT1G06220	AT1G06220.2 | Symbols: MEE5 | Ribosomal protein S5/Elongation factor G/III/V family protein | chr1:1900524-1904583 FORWARD LENGTH=987;AT1G06220.1 | Symbols: MEE5, CLO, GFA1 | Ribosomal protein S5/Elongation factor G/III/V family protein | chr1:1900524-1904	126.07	0.886488	1.1815
AT3G08530	AT3G08530.1 | Symbols: | Clathrin, heavy chain | chr3:2587171-2595411 REVERSE LENGTH=1703	8.625	0.886246	1.24553
AT5G22330	AT5G22330.1 | Symbols: ATTIP49A, RIN1 | P-loop containing nucleoside triphosphate hydrolases superfamily protein | chr5:7391026-7394071 REVERSE LENGTH=458	4.0125	0.877879	0.607773
AT1G15820	AT1G15820.1 | Symbols: LHCB6, CP24 | light harvesting complex photosystem II subunit 6 | chr1:5446685-5447676 REVERSE LENGTH=258	246.41	0.873842	0.956659
AT2G26250	AT2G26250.1 | Symbols: FDH, KCS10 | 3-ketoacyl-CoA synthase 10 | chr2:11170799-11173059 REVERSE LENGTH=550	39.05	0.872899	0.977713
AT3G11130	AT3G11130.1 | Symbols: | Clathrin, heavy chain | chr3:3482575-3491667 REVERSE LENGTH=1705	118.96	0.872118	1.29935
ATCG01300	ATCG01300.1 | Symbols: RPL23.2 | ribosomal protein L23 | chrC:152506-152787 FORWARD LENGTH=93;ATCG00840.1 | Symbols: RPL23.1, RPL23 | ribosomal protein L23.1 | chrC:85862-86143 REVERSE LENGTH=93	1.2148	0.87206	0.300128
AT1G04410	AT1G04410.1 | Symbols: | Lactate/malate dehydrogenase family protein | chr1:1189418-1191267 REVERSE LENGTH=332	53.496	0.87142	0.974296
AT3G16840	AT3G16840.1 | Symbols: | P-loop containing nucleoside triphosphate hydrolases superfamily protein | chr3:5738020-5743042 REVERSE LENGTH=826	0.85069	0.868266	1.38604
ATCG01060	ATCG01060.1 | Symbols: PSAC | iron-sulfur cluster binding;electron carriers;4 iron, 4 sulfur cluster binding | chrC:117318-117563 REVERSE LENGTH=81	118.59	0.86282	0.515358
AT1G05500	AT1G05500.1 | Symbols: SYTE, ATSYTE, NTMC2TYPE2.1, NTMC2T2.1, SYT5 | Calcium-dependent lipid-binding (CaLB domain) family protein | chr1:1625098-1628940 FORWARD LENGTH=560	1.8102	0.861409	0.611497
AT2G30950	AT2G30950.1 | Symbols: VAR2, FTSH2 | FtsH extracellular protease family | chr2:13174692-13177064 FORWARD LENGTH=695;AT1G06430.1 | Symbols: FTSH8 | FTSH protease 8 | chr1:1960214-1962525 REVERSE LENGTH=685	292.1	0.860442	1.16056
AT2G06210	AT2G06210.1 | Symbols: ELF8, VIP6 | binding | chr2:2429108-2436588 REVERSE LENGTH=1091	20.412	0.856641	0.788638
AT3G20000	AT3G20000.1 | Symbols: TOM40 | translocase of the outer mitochondrial membrane 40 | chr3:6967685-6970247 FORWARD LENGTH=309	0.60174	0.836928	1.00527
AT1G53750	AT1G53750.1 | Symbols: RPT1A | regulatory particle triple-A 1A | chr1:20065921-20068324 REVERSE LENGTH=426	3.1575	0.836048	0.372744
AT3G16810	AT3G16810.1 | Symbols: APUM24, PUM24 | pumilio 24 | chr3:5723436-5727539 REVERSE LENGTH=641	2.8659	0.834829	0.821624
AT5G67630	AT5G67630.1 | Symbols: | P-loop containing nucleoside triphosphate hydrolases superfamily protein | chr5:26967535-26969306 REVERSE LENGTH=469	2.4496	0.831777	1.47369
AT5G15090	AT5G15090.2 | Symbols: VDAC3 | voltage dependent anion channel 3 | chr5:4889641-4891389 REVERSE LENGTH=274;AT5G15090.1 | Symbols: VDAC3, ATVDAC3 | voltage dependent anion channel 3 | chr5:4889641-4891389 REVERSE LENGTH=274	12.179	0.82906	0.653568
AT1G61580	AT1G61580.1 | Symbols: RPL3B, ARP2 | R-protein L3 B | chr1:22720833-22722402 REVERSE LENGTH=390	1.5891	0.828979	0.778451
AT5G08180	AT5G08180.2 | Symbols: | Ribosomal protein L7Ae/L30e/S12e/Gadd45 family protein | chr5:2631843-2633374 REVERSE LENGTH=156;AT5G08180.1 | Symbols: | Ribosomal protein L7Ae/L30e/S12e/Gadd45 family protein | chr5:2631843-2633374 REVERSE LENGTH=156	38.954	0.828852	0.483647
AT4G10340	AT4G10340.1 | Symbols: LHCB5 | light harvesting complex of photosystem II 5 | chr4:6408200-6409496 FORWARD LENGTH=280	322.7	0.822884	0.851453
AT5G17920	AT5G17920.2 | Symbols: ATCIMS | Cobalamin-independent synthase family protein | chr5:5935771-5939195 FORWARD LENGTH=765;AT5G17920.1 | Symbols: ATCIMS, ATMETS, ATMS1 | Cobalamin-independent synthase family protein | chr5:5935771-5939195 FORWARD LENGTH=765	179.73	0.82163	1.45922
AT1G14510	AT1G14510.1 | Symbols: AL7 | alfin-like 7 | chr1:4962171-4964154 REVERSE LENGTH=252	34.306	0.819042	0.217368
AT1G78900	AT1G78900.2 | Symbols: VHA-A | vacuolar ATP synthase subunit A | chr1:29660463-29664575 FORWARD LENGTH=623;AT1G78900.1 | Symbols: VHA-A | vacuolar ATP synthase subunit A | chr1:29660463-29664575 FORWARD LENGTH=623	232.27	0.814756	0.64326
AT4G27160	AT4G27160.1 | Symbols: AT2S3, SESA3 | seed storage albumin 3 | chr4:13611836-13612330 FORWARD LENGTH=164;AT4G27150.1 | Symbols: SESA2, AT2S2 | seed storage albumin 2 | chr4:13609396-13609908 FORWARD LENGTH=170	3.3767	0.811038	0.711639
AT5G66570	AT5G66570.1 | Symbols: PSBO-1, OEE1, OEE33, OE33, PSBO1, MSP-1 | PS II oxygen-evolving complex 1 | chr5:26568744-26570124 FORWARD LENGTH=332	118.89	0.806143	0.582767
AT2G47620	AT2G47620.1 | Symbols: ATSWI3A, CHB1, SWI3A | SWITCH/sucrose nonfermenting 3A | chr2:19532034-19534251 FORWARD LENGTH=512	9.5912	0.791414	0.539447
AT2G27170	AT2G27170.2 | Symbols: TTN7, SMC3 | Structural maintenance of chromosomes (SMC) family protein | chr2:11609319-11617064 REVERSE LENGTH=1204;AT2G27170.1 | Symbols: TTN7, SMC3 | Structural maintenance of chromosomes (SMC) family protein | chr2:11609319-11617	41.158	0.784586	0.449226
AT2G28800	AT2G28800.4 | Symbols: ALB3 | 63 kDa inner membrane family protein | chr2:12356669-12359158 REVERSE LENGTH=432;AT2G28800.1 | Symbols: ALB3 | 63 kDa inner membrane family protein | chr2:12356669-12359158 REVERSE LENGTH=462	0.50058	0.78079	0.538508
ATCG01230	ATCG01230.1 | Symbols: RPS12B, RPS12 | ribosomal protein S12B | chrC:139856-140650 FORWARD LENGTH=123;ATCG00905.1 | Symbols: RPS12C, RPS12 | ribosomal protein S12C | chrC:97999-98793 REVERSE LENGTH=123;ATCG00065.1 | Symbols: RPS12A, RPS12 | ribosomal prote	6.5435	0.779353	1.29537
AT1G69200	AT1G69200.1 | Symbols: FLN2 | fructokinase-like 2 | chr1:26016018-26018365 FORWARD LENGTH=616	11.596	0.77931	1.62989
AT3G47460	AT3G47460.1 | Symbols: ATSMC2 | Structural maintenance of chromosomes (SMC) family protein | chr3:17486765-17493178 FORWARD LENGTH=1171	0.53341	0.773647	0.535825
AT3G52930	AT3G52930.1 | Symbols: | Aldolase superfamily protein | chr3:19627383-19628874 REVERSE LENGTH=358;AT2G36460.1 | Symbols: | Aldolase superfamily protein | chr2:15296929-15298387 REVERSE LENGTH=358	23.271	0.772145	0.397732
AT1G76400	AT1G76400.1 | Symbols: | Ribophorin I | chr1:28658713-28661672 REVERSE LENGTH=614	34.952	0.769885	0.526109
AT2G19870	AT2G19870.1 | Symbols: | tRNA/rRNA methyltransferase (SpoU) family protein | chr2:8576034-8577803 FORWARD LENGTH=589	0.79118	0.76675	0.661153
AT5G14740	AT5G14740.2 | Symbols: CA2, CA18, BETA CA2 | carbonic anhydrase 2 | chr5:4760536-4762382 FORWARD LENGTH=259;AT5G14740.1 | Symbols: CA2, CA18, BETA CA2 | carbonic anhydrase 2 | chr5:4758257-4762382 FORWARD LENGTH=331;AT5G14740.5 | Symbols: CA2, CA18, BETA C	255	0.759899	1.07094
AT3G19290	AT3G19290.2 | Symbols: ABF4, AREB2 | ABRE binding factor 4 | chr3:6687956-6689713 FORWARD LENGTH=415;AT3G19290.1 | Symbols: ABF4, AREB2 | ABRE binding factor 4 | chr3:6687956-6689784 FORWARD LENGTH=431;AT3G19290.3 | Symbols: ABF4 | ABRE binding factor 4 |	12.68	0.755072	0.493907
AT4G28520	AT4G28520.1 | Symbols: CRU3, CRC | cruciferin 3 | chr4:14087596-14089617 FORWARD LENGTH=524;AT4G28520.3 | Symbols: CRU3, CRC | cruciferin 3 | chr4:14087596-14089617 FORWARD LENGTH=453;AT4G28520.2 | Symbols: CRU3, CRC | cruciferin 3 | chr4:14087596-14089229	61.265	0.752518	0.592385
AT4G29040	AT4G29040.1 | Symbols: RPT2a | regulatory particle AAA-ATPase 2A | chr4:14312369-14314386 FORWARD LENGTH=443;AT2G20140.1 | Symbols: | AAA-type ATPase family protein | chr2:8692736-8694837 FORWARD LENGTH=443	4.3113	0.751658	0.210391
AT5G60460	AT5G60460.1 | Symbols: | Preprotein translocase Sec, Sec61-beta subunit protein | chr5:24317590-24317919 REVERSE LENGTH=109	1.4709	0.747654	0.581466
AT2G38040	AT2G38040.2 | Symbols: CAC3 | acetyl Co-enzyme a carboxylase carboxyltransferase alpha subunit | chr2:15917612-15920749 FORWARD LENGTH=769;AT2G38040.1 | Symbols: CAC3 | acetyl Co-enzyme a carboxylase carboxyltransferase alpha subunit | chr2:15917612-159207	63.398	0.741046	0.463479
AT4G24780	AT4G24780.2 | Symbols: | Pectin lyase-like superfamily protein | chr4:12770631-12772227 REVERSE LENGTH=408;AT4G24780.1 | Symbols: | Pectin lyase-like superfamily protein | chr4:12770631-12772227 REVERSE LENGTH=408	3.0903	0.741002	0.69223
AT5G15750	AT5G15750.1 | Symbols: | Alpha-L RNA-binding motif/Ribosomal protein S4 family protein | chr5:5141449-5142701 FORWARD LENGTH=182	3.0042	0.739002	0.765503
AT3G29360	AT3G29360.2 | Symbols: | UDP-glucose 6-dehydrogenase family protein | chr3:11267375-11268817 REVERSE LENGTH=480;AT3G29360.1 | Symbols: | UDP-glucose 6-dehydrogenase family protein | chr3:11267375-11268817 REVERSE LENGTH=480;AT5G15490.1 | Symbols: | UDP-	16.906	0.738469	0.522144
AT1G79930	AT1G79930.2 | Symbols: HSP91 | heat shock protein 91 | chr1:30063924-30067067 REVERSE LENGTH=789;AT1G79930.1 | Symbols: HSP91 | heat shock protein 91 | chr1:30063781-30067067 REVERSE LENGTH=831;AT1G79920.2 | Symbols: | Heat shock protein 70 (Hsp 70) famil	0.89537	0.735976	0.63631
AT5G50920	AT5G50920.1 | Symbols: CLPC, ATHSP93-V, HSP93-V, DCA1, CLPC1 | CLPC homologue 1 | chr5:20715710-20719800 REVERSE LENGTH=929	165.47	0.735104	0.519918
AT1G68560	AT1G68560.1 | Symbols: ATXYL1, XYL1, TRG1 | alpha-xylosidase 1 | chr1:25734435-25737897 REVERSE LENGTH=915	48.902	0.727505	0.268402
AT4G27170	AT4G27170.1 | Symbols: SESA4, AT2S4 | seed storage albumin 4 | chr4:13613637-13614137 FORWARD LENGTH=166	6.4059	0.726924	0.330901
AT3G60190	AT3G60190.1 | Symbols: ADL4, ADLP2, EDR3, DRP1E, ADL1E, DL1E | DYNAMIN-like 1E | chr3:22244367-22247651 REVERSE LENGTH=624	4.8258	0.72418	0.79689
AT1G33240	AT1G33240.1 | Symbols: AT-GTL1, AT-GTL2, GTL1 | GT-2-like 1 | chr1:12051859-12054320 REVERSE LENGTH=669	0.98019	0.723737	1.04784
AT5G09660	AT5G09660.2 | Symbols: PMDH2 | peroxisomal NAD-malate dehydrogenase 2 | chr5:2993645-2995169 REVERSE LENGTH=333;AT5G09660.1 | Symbols: PMDH2 | peroxisomal NAD-malate dehydrogenase 2 | chr5:2993645-2995551 REVERSE LENGTH=354	3.8773	0.720184	2.49383
AT2G32650	AT2G32650.2 | Symbols: | RmlC-like cupins superfamily protein | chr2:13851547-13851966 FORWARD LENGTH=139;AT2G32650.1 | Symbols: | RmlC-like cupins superfamily protein | chr2:13851547-13851966 FORWARD LENGTH=139;AT2G32180.1 | Symbols: PTAC18 | plastid tr	0.81087	0.719442	1.3696
AT2G21330	AT2G21330.3 | Symbols: FBA1 | fructose-bisphosphate aldolase 1 | chr2:9128416-9130152 REVERSE LENGTH=389;AT2G21330.1 | Symbols: FBA1 | fructose-bisphosphate aldolase 1 | chr2:9128416-9130152 REVERSE LENGTH=399;AT2G21330.2 | Symbols: FBA1 | fructose-bisphos	12.927	0.707939	1.27998
AT5G20950	AT5G20950.2 | Symbols: | Glycosyl hydrolase family protein | chr5:7107609-7110775 REVERSE LENGTH=624;AT5G20950.1 | Symbols: | Glycosyl hydrolase family protein | chr5:7107609-7110775 REVERSE LENGTH=624;AT3G47050.2 | Symbols: | Glycosyl hydrolase family	0.39057	0.702651	0.694859
AT4G22485	AT4G22485.1 | Symbols: | Bifunctional inhibitor/lipid-transfer protein/seed storage 2S albumin superfamily protein | chr4:11844506-11846476 REVERSE LENGTH=656	26.761	0.700096	0.381769
AT5G40480	AT5G40480.1 | Symbols: EMB3012 | embryo defective 3012 | chr5:16213361-16223982 FORWARD LENGTH=1923	34.607	0.69942	0.840391
AT5G09860	AT5G09860.2 | Symbols: THO1 | nuclear matrix protein-related | chr5:3066815-3070733 FORWARD LENGTH=598;AT5G09860.1 | Symbols: AtTHO1, THO1, AtHPR1, HPR1 | nuclear matrix protein-related | chr5:3066815-3070733 FORWARD LENGTH=599	3.2069	0.698869	0.347186
AT3G17390	AT3G17390.1 | Symbols: MTO3, SAMS3, MAT4 | S-adenosylmethionine synthetase family protein | chr3:5952484-5953665 REVERSE LENGTH=393;AT4G01850.2 | Symbols: SAM-2, MAT2, SAM2, AtSAM2 | S-adenosylmethionine synthetase 2 | chr4:796298-797479 REVERSE LENGTH=393	5.2517	0.683376	0.79431
AT3G46740	AT3G46740.1 | Symbols: TOC75-III, MAR1 | translocon at the outer envelope membrane of chloroplasts 75-III | chr3:17216104-17219296 REVERSE LENGTH=818	106.89	0.683165	0.746647
AT5G20200	AT5G20200.1 | Symbols: | nucleoporin-related | chr5:6816776-6821620 FORWARD LENGTH=762	1.392	0.677447	0.759775
AT1G48620	AT1G48620.1 | Symbols: HON5 | high mobility group A5 | chr1:17974148-17976301 REVERSE LENGTH=479	15.265	0.677195	0.42111
AT1G29790	AT1G29790.2 | Symbols: | S-adenosyl-L-methionine-dependent methyltransferases superfamily protein | chr1:10430025-10431161 FORWARD LENGTH=378;AT1G29790.1 | Symbols: | S-adenosyl-L-methionine-dependent methyltransferases superfamily protein | chr1:1043002	5.0237	0.673112	0.821187
AT1G25490	AT1G25490.1 | Symbols: RCN1, REGA, ATB BETA BETA, EER1 | ARM repeat superfamily protein | chr1:8951700-8954899 FORWARD LENGTH=588;AT3G25800.2 | Symbols: PDF1, PR 65, PP2AA2 | protein phosphatase 2A subunit A2 | chr3:9423036-9425783 REVERSE LENGTH=544;AT3G	1.0677	0.672693	0.625212
AT3G22845	AT3G22845.1 | Symbols: | emp24/gp25L/p24 family/GOLD family protein | chr3:8087373-8088550 FORWARD LENGTH=214	6.9654	0.665602	0.338495
AT3G48870	AT3G48870.2 | Symbols: HSP93-III | Clp ATPase | chr3:18122363-18125915 REVERSE LENGTH=921;AT3G48870.1 | Symbols: ATCLPC, ATHSP93-III, HSP93-III | Clp ATPase | chr3:18122363-18126008 REVERSE LENGTH=952	1.5542	0.662222	0.369518
AT5G58390	AT5G58390.1 | Symbols: | Peroxidase superfamily protein | chr5:23599755-23601244 REVERSE LENGTH=316;AT5G58400.1 | Symbols: | Peroxidase superfamily protein | chr5:23605357-23606967 REVERSE LENGTH=325	1.5946	0.660529	0.498282
AT4G11420	AT4G11420.1 | Symbols: EIF3A, ATEIF3A-1, EIF3A-1, ATTIF3A1, TIF3A1 | eukaryotic translation initiation factor 3A | chr4:6947834-6952053 REVERSE LENGTH=987	53.73	0.660259	1.12987
AT1G77490	AT1G77490.1 | Symbols: TAPX | thylakoidal ascorbate peroxidase | chr1:29117688-29120046 FORWARD LENGTH=426	14.639	0.658964	1.19575
AT4G34020	AT4G34020.2 | Symbols: | Class I glutamine amidotransferase-like superfamily protein | chr4:16298553-16300897 REVERSE LENGTH=437;AT4G34020.1 | Symbols: | Class I glutamine amidotransferase-like superfamily protein | chr4:16298553-16300897 REVERSE LENGTH=	1.7657	0.657758	1.26825
AT2G46280	AT2G46280.2 | Symbols: TRIP-1, TIF3I1 | TGF-beta receptor interacting protein 1 | chr2:19003656-19005393 REVERSE LENGTH=328;AT2G46280.1 | Symbols: TRIP-1, TIF3I1 | TGF-beta receptor interacting protein 1 | chr2:19003656-19005393 REVERSE LENGTH=328;AT2G4628	39.59	0.656754	0.338913
AT4G32460	AT4G32460.2 | Symbols: | Protein of unknown function, DUF642 | chr4:15663036-15664859 REVERSE LENGTH=365;AT4G32460.1 | Symbols: | Protein of unknown function, DUF642 | chr4:15663036-15664859 REVERSE LENGTH=365	0.69062	0.652816	0.218127
AT2G34970	AT2G34970.1 | Symbols: | Trimeric LpxA-like enzyme | chr2:14746340-14748532 FORWARD LENGTH=730	18.876	0.652216	0.526941
AT3G46780	AT3G46780.1 | Symbols: PTAC16 | plastid transcriptionally active 16 | chr3:17228766-17231021 FORWARD LENGTH=510	323.31	0.649891	1.59316
AT3G61130	AT3G61130.1 | Symbols: GAUT1, LGT1 | galacturonosyltransferase 1 | chr3:22622399-22625514 FORWARD LENGTH=673	2.2418	0.646518	0.517258
AT2G42220	AT2G42220.1 | Symbols: | Rhodanese/Cell cycle control phosphatase superfamily protein | chr2:17592105-17593305 FORWARD LENGTH=234	2.4356	0.640397	0.326442
AT3G56150	AT3G56150.2 | Symbols: EIF3C | eukaryotic translation initiation factor 3C | chr3:20833790-20836820 REVERSE LENGTH=900;AT3G56150.1 | Symbols: EIF3C, ATEIF3C-1, EIF3C-1, ATTIF3C1, TIF3C1 | eukaryotic translation initiation factor 3C | chr3:20833790-20836820	59.583	0.633931	0.986276
AT3G04120	AT3G04120.1 | Symbols: GAPC, GAPC-1, GAPC1 | glyceraldehyde-3-phosphate dehydrogenase C subunit 1 | chr3:1081077-1083131 FORWARD LENGTH=338	106.39	0.631608	0.904116
AT5G27640	AT5G27640.1 | Symbols: TIF3B1, EIF3B, ATEIF3B-1, EIF3B-1, ATTIF3B1 | translation initiation factor 3B1 | chr5:9781207-9784759 REVERSE LENGTH=712;AT5G27640.2 | Symbols: TIF3B1, EIF3B, ATEIF3B-1, EIF3B-1, ATTIF3B1 | translation initiation factor 3B1 | chr5:9	57.864	0.631406	0.63089
AT1G06230	AT1G06230.3 | Symbols: GTE4 | global transcription factor group E4 | chr1:1907626-1910183 FORWARD LENGTH=766;AT1G06230.2 | Symbols: GTE4 | global transcription factor group E4 | chr1:1907626-1910183 FORWARD LENGTH=766;AT1G06230.1 | Symbols: GTE4 | global t	16.256	0.629309	0.28031
ATCG00750	ATCG00750.1 | Symbols: RPS11 | ribosomal protein S11 | chrC:78960-79376 REVERSE LENGTH=138	55.596	0.625951	0.604085
AT1G76880	AT1G76880.1 | Symbols: | Duplicated homeodomain-like superfamily protein | chr1:28865594-28867931 FORWARD LENGTH=603	0.53324	0.620075	0.660774
AT2G33450	AT2G33450.1 | Symbols: | Ribosomal L28 family | chr2:14173620-14174380 FORWARD LENGTH=143	1.3463	0.610802	0.552754
AT2G38750	AT2G38750.1 | Symbols: ANNAT4 | annexin 4 | chr2:16196582-16198431 REVERSE LENGTH=319	3.366	0.607668	0.459545
AT4G39960	AT4G39960.1 | Symbols: | Molecular chaperone Hsp40/DnaJ family protein | chr4:18534194-18536320 FORWARD LENGTH=447	7.5228	0.598211	0.609576
AT1G08130	AT1G08130.1 | Symbols: ATLIG1, LIG1 | DNA ligase 1 | chr1:2542913-2547815 REVERSE LENGTH=790	0.65608	0.598136	0.56915
AT5G42080	AT5G42080.3 | Symbols: DL1 | dynamin-like protein | chr5:16820661-16824536 REVERSE LENGTH=604;AT5G42080.1 | Symbols: ADL1, ADL1A, AG68, DRP1A, RSW9, DL1 | dynamin-like protein | chr5:16820661-16824536 REVERSE LENGTH=610;AT5G42080.2 | Symbols: ADL1, ADL1A,	93.646	0.598013	1.63314
AT1G03860	AT1G03860.2 | Symbols: ATPHB2, PHB2 | prohibitin 2 | chr1:979611-980870 REVERSE LENGTH=221;AT1G03860.3 | Symbols: ATPHB2, PHB2 | prohibitin 2 | chr1:979611-981157 REVERSE LENGTH=286;AT1G03860.1 | Symbols: ATPHB2, PHB2 | prohibitin 2 | chr1:979611-981157 RE	28.887	0.597728	0.570039
AT5G25610	AT5G25610.1 | Symbols: RD22, ATRD22 | BURP domain-containing protein | chr5:8914498-8916684 REVERSE LENGTH=392	6.745	0.591788	0.178506
AT5G15200	AT5G15200.1 | Symbols: | Ribosomal protein S4 | chr5:4935124-4936334 REVERSE LENGTH=198;AT5G15200.2 | Symbols: | Ribosomal protein S4 | chr5:4935602-4936334 REVERSE LENGTH=156;AT5G39850.1 | Symbols: | Ribosomal protein S4 | chr5:15950053-15951171 FORWAR	6.7343	0.582571	0.952583
AT5G62700	AT5G62700.1 | Symbols: TUB3 | tubulin beta chain 3 | chr5:25184501-25186426 FORWARD LENGTH=450;AT5G62690.1 | Symbols: TUB2 | tubulin beta chain 2 | chr5:25181560-25183501 FORWARD LENGTH=450	250.88	0.58084	0.980204
AT1G03630	AT1G03630.2 | Symbols: POR C, PORC | protochlorophyllide oxidoreductase C | chr1:907699-909245 FORWARD LENGTH=399;AT1G03630.1 | Symbols: POR C, PORC | protochlorophyllide oxidoreductase C | chr1:907699-909245 FORWARD LENGTH=401	0.78297	0.579772	0.484031
AT1G20220	AT1G20220.1 | Symbols: | Alba DNA/RNA-binding protein | chr1:7005090-7007285 REVERSE LENGTH=315	1.2088	0.57627	0.317349
AT3G58730	AT3G58730.1 | Symbols: | vacuolar ATP synthase subunit D (VATD) / V-ATPase D subunit / vacuolar proton pump D subunit (VATPD) | chr3:21718495-21719280 REVERSE LENGTH=261	58.89	0.575686	0.32816
AT3G14180	AT3G14180.1 | Symbols: | sequence-specific DNA binding transcription factors | chr3:4707290-4708621 REVERSE LENGTH=443	0.665	0.574167	0.245106
AT1G02280	AT1G02280.2 | Symbols: TOC33, ATTOC33, PPI1 | translocon at the outer envelope membrane of chloroplasts 33 | chr1:448665-450246 REVERSE LENGTH=297;AT1G02280.1 | Symbols: TOC33, ATTOC33, PPI1 | translocon at the outer envelope membrane of chloroplasts 33 |	28.205	0.573528	0.454479
AT5G56030	AT5G56030.1 | Symbols: HSP81-2, ERD8, HSP90.2, AtHsp90.2 | heat shock protein 81-2 | chr5:22686923-22689433 FORWARD LENGTH=699;AT5G56010.1 | Symbols: HSP81-3, Hsp81.3, AtHsp90-3, AtHsp90.3 | heat shock protein 81-3 | chr5:22681410-22683911 FORWARD LENGTH=6	38.538	0.572053	0.832506
AT1G70940	AT1G70940.1 | Symbols: PIN3, ATPIN3 | Auxin efflux carrier family protein | chr1:26743170-26745871 FORWARD LENGTH=640	0.79451	0.566053	0.21419
AT4G25550	AT4G25550.1 | Symbols: | Cleavage/polyadenylation specificity factor, 25kDa subunit | chr4:13048519-13050873 FORWARD LENGTH=200	1.922	0.553857	0.734233
AT4G13930	AT4G13930.1 | Symbols: SHM4 | serine hydroxymethyltransferase 4 | chr4:8048013-8050021 REVERSE LENGTH=471	5.3143	0.549809	0.746725
AT5G40770	AT5G40770.1 | Symbols: ATPHB3, PHB3 | prohibitin 3 | chr5:16315589-16316621 REVERSE LENGTH=277	77.306	0.545144	0.406861
ATCG00770	ATCG00770.1 | Symbols: RPS8 | ribosomal protein S8 | chrC:80068-80472 REVERSE LENGTH=134	23.08	0.544977	0.959984
AT3G05060	AT3G05060.1 | Symbols: | NOP56-like pre RNA processing ribonucleoprotein | chr3:1413174-1415564 REVERSE LENGTH=533	240.93	0.543968	1.42628
AT2G10940	AT2G10940.2 | Symbols: | Bifunctional inhibitor/lipid-transfer protein/seed storage 2S albumin superfamily protein | chr2:4311160-4312035 REVERSE LENGTH=291;AT2G10940.1 | Symbols: | Bifunctional inhibitor/lipid-transfer protein/seed storage 2S albumin su	12.904	0.539527	0.37598
AT3G06530	AT3G06530.3 | Symbols: | ARM repeat superfamily protein | chr3:2022596-2033637 FORWARD LENGTH=2188;AT3G06530.1 | Symbols: | ARM repeat superfamily protein | chr3:2022596-2033637 FORWARD LENGTH=2197;AT3G06530.2 | Symbols: | ARM repeat superfamily protein	12.904	0.537898	0.125104
AT5G04600	AT5G04600.1 | Symbols: | RNA-binding (RRM/RBD/RNP motifs) family protein | chr5:1323700-1325486 FORWARD LENGTH=222	1.2745	0.534223	0.230222
AT1G45249	AT1G45249.1 | Symbols: ABF2, AREB1, ATAREB1 | abscisic acid responsive elements-binding factor 2 | chr1:17165420-17167415 REVERSE LENGTH=416;AT1G45249.3 | Symbols: ABF2 | abscisic acid responsive elements-binding factor 2 | chr1:17165420-17167415 REVERSE L	9.5408	0.524986	0.367187
ATCG01310	ATCG01310.1 | Symbols: RPL2.2 | ribosomal protein L2 | chrC:152806-154312 FORWARD LENGTH=274;ATCG00830.1 | Symbols: RPL2.1 | ribosomal protein L2 | chrC:84337-85843 REVERSE LENGTH=274	181.58	0.524693	0.393083
AT3G19820	AT3G19820.3 | Symbols: DWF1 | cell elongation protein / DWARF1 / DIMINUTO (DIM) | chr3:6879835-6881616 REVERSE LENGTH=561;AT3G19820.2 | Symbols: DWF1, DIM, EVE1, DIM1, CBB1 | cell elongation protein / DWARF1 / DIMINUTO (DIM) | chr3:6879835-6881616 REVERSE	28.95	0.51901	0.537293
AT3G06720	AT3G06720.2 | Symbols: AT-IMP, ATKAP ALPHA, AIMP ALPHA | importin alpha isoform 1 | chr3:2120559-2123555 FORWARD LENGTH=532;AT3G06720.1 | Symbols: AT-IMP, ATKAP ALPHA, AIMP ALPHA, IMPA-1, IMPA1 | importin alpha isoform 1 | chr3:2120559-2123555 FORWARD LENG	1.8151	0.518788	1.09409
AT4G11150	AT4G11150.1 | Symbols: TUF, emb2448, TUFF, VHA-E1 | vacuolar ATP synthase subunit E1 | chr4:6800091-6801696 FORWARD LENGTH=230	6.6706	0.515632	0.797796
AT4G31880	AT4G31880.2 | Symbols: | LOCATED IN: cytosol;EXPRESSED IN: 24 plant structures;EXPRESSED DURING: 14 growth stages;BEST Arabidopsis thaliana protein match is: Tudor/PWWP/MBT superfamily protein (TAIR:AT1G15940.1). | chr4:15419435-15423939 REVERSE LENGTH	8.7946	0.511216	0.369949
AT5G16070	AT5G16070.1 | Symbols: | TCP-1/cpn60 chaperonin family protein | chr5:5247549-5251050 REVERSE LENGTH=535;AT3G02530.1 | Symbols: | TCP-1/cpn60 chaperonin family protein | chr3:528806-532457 REVERSE LENGTH=535	0.85495	0.510408	0.631658
AT3G03960	AT3G03960.1 | Symbols: | TCP-1/cpn60 chaperonin family protein | chr3:1024432-1027604 FORWARD LENGTH=549	7.1893	0.509755	0.183247
AT4G35000	AT4G35000.1 | Symbols: APX3 | ascorbate peroxidase 3 | chr4:16665007-16667541 REVERSE LENGTH=287	52.52	0.497459	0.384721
AT1G07890	AT1G07890.6 | Symbols: APX1, MEE6, CS1, ATAPX1, ATAPX01 | ascorbate peroxidase 1 | chr1:2438005-2439349 FORWARD LENGTH=249;AT1G07890.8 | Symbols: APX1, MEE6, CS1, ATAPX1, ATAPX01 | ascorbate peroxidase 1 | chr1:2438005-2439435 FORWARD LENGTH=250;AT1G07890.	2.7438	0.49453	0.301314
AT4G32260	AT4G32260.1 | Symbols: | ATPase, F0 complex, subunit B/B, bacterial/chloroplast | chr4:15573859-15574586 REVERSE LENGTH=219	59.954	0.48756	0.509417
AT3G04840	AT3G04840.1 | Symbols: | Ribosomal protein S3Ae | chr3:1329751-1331418 FORWARD LENGTH=262	109.08	0.484996	2.60061
AT1G79560	AT1G79560.1 | Symbols: EMB156, EMB36, EMB1047, FTSH12 | FTSH protease 12 | chr1:29926976-29932308 FORWARD LENGTH=1008	31.806	0.484455	0.375378
AT3G18035	AT3G18035.1 | Symbols: HON4 | winged-helix DNA-binding transcription factor family protein | chr3:6169384-6171558 REVERSE LENGTH=480	19.481	0.4835	0.715699
AT3G14420	AT3G14420.2 | Symbols: | Aldolase-type TIM barrel family protein | chr3:4821804-4823899 FORWARD LENGTH=367;AT3G14420.1 | Symbols: | Aldolase-type TIM barrel family protein | chr3:4821804-4823899 FORWARD LENGTH=367;AT3G14420.4 | Symbols: | Aldolase-type	37.996	0.479638	1.62252
AT5G07090	AT5G07090.2 | Symbols: | Ribosomal protein S4 (RPS4A) family protein | chr5:2202783-2203805 FORWARD LENGTH=244;AT2G17360.1 | Symbols: | Ribosomal protein S4 (RPS4A) family protein | chr2:7546598-7548138 FORWARD LENGTH=261;AT5G58420.1 | Symbols: | Riboso	4.1339	0.476731	1.28536
AT4G20980	AT4G20980.4 | Symbols: | Eukaryotic translation initiation factor 3 subunit 7 (eIF-3) | chr4:11216997-11218772 FORWARD LENGTH=591;AT4G20980.3 | Symbols: | Eukaryotic translation initiation factor 3 subunit 7 (eIF-3) | chr4:11216997-11218772 FORWARD LENGT	7.6384	0.474898	0.457279
AT2G21660	AT2G21660.1 | Symbols: ATGRP7, CCR2, GR-RBP7, GRP7 | cold, circadian rhythm, and rna binding 2 | chr2:9265477-9266316 REVERSE LENGTH=176;AT2G21660.2 | Symbols: ATGRP7, CCR2 | cold, circadian rhythm, and rna binding 2 | chr2:9265477-9266316 REVERSE LENGTH=1	9.0916	0.463471	0.485753
AT2G28900	AT2G28900.1 | Symbols: OEP16, ATOEP16-L, ATOEP16-1, OEP16-1 | outer plastid envelope protein 16-1 | chr2:12414423-12415459 REVERSE LENGTH=148	16.27	0.461476	0.442626
AT3G10690	AT3G10690.1 | Symbols: GYRA | DNA GYRASE A | chr3:3339612-3346243 REVERSE LENGTH=950	120.81	0.459838	0.974808
AT4G28080	AT4G28080.1 | Symbols: | Tetratricopeptide repeat (TPR)-like superfamily protein | chr4:13948993-13957840 REVERSE LENGTH=1819	2.7034	0.457879	0.393558
AT2G33340	AT2G33340.3 | Symbols: MAC3B | MOS4-associated complex 3B | chr2:14126703-14131000 REVERSE LENGTH=485;AT2G33340.2 | Symbols: MAC3B | MOS4-associated complex 3B | chr2:14126584-14131000 REVERSE LENGTH=525;AT2G33340.1 | Symbols: MAC3B | MOS4-associated co	0.93028	0.452923	0.527031
AT1G79940	AT1G79940.4 | Symbols: ATERDJ2A | DnaJ / Sec63 Brl domains-containing protein | chr1:30070023-30073237 FORWARD LENGTH=594;AT1G79940.3 | Symbols: ATERDJ2A | DnaJ / Sec63 Brl domains-containing protein | chr1:30070023-30073237 FORWARD LENGTH=687;AT1G79940.2	4.3014	0.448331	0.170257
AT4G00630	AT4G00630.1 | Symbols: KEA2, ATKEA2 | K+ efflux antiporter 2 | chr4:261655-267789 REVERSE LENGTH=1174;AT4G00630.2 | Symbols: KEA2 | K+ efflux antiporter 2 | chr4:261655-267789 REVERSE LENGTH=1185;AT1G01790.1 | Symbols: KEA1, ATKEA1 | K+ efflux antiporter 1	30.331	0.446313	0.162332
AT2G25110	AT2G25110.1 | Symbols: SDF2, ATSDL, AtSDF2 | stromal cell-derived factor 2-like protein precursor | chr2:10684428-10685838 FORWARD LENGTH=218	1.3363	0.439772	0.668883
AT2G39730	AT2G39730.2 | Symbols: RCA | rubisco activase | chr2:16571046-16573345 REVERSE LENGTH=446;AT2G39730.3 | Symbols: RCA | rubisco activase | chr2:16571174-16573345 REVERSE LENGTH=441;AT2G39730.1 | Symbols: RCA | rubisco activase | chr2:16570951-16573345 REVER	323.31	0.439149	1.03198
AT1G29930	AT1G29930.1 | Symbols: CAB1, AB140, CAB140, LHCB1.3 | chlorophyll A/B binding protein 1 | chr1:10478071-10478874 FORWARD LENGTH=267;AT1G29920.1 | Symbols: CAB2, AB165, LHCB1.1 | chlorophyll A/B-binding protein 2 | chr1:10475089-10475892 REVERSE LENGTH=267;	323.31	0.435672	0.440695
AT2G21160	AT2G21160.1 | Symbols: | Translocon-associated protein (TRAP), alpha subunit | chr2:9068428-9070207 FORWARD LENGTH=258;AT2G21160.2 | Symbols: | Translocon-associated protein (TRAP), alpha subunit | chr2:9068428-9070310 FORWARD LENGTH=188	25.538	0.431873	0.706608
AT3G12170	AT3G12170.1 | Symbols: | Chaperone DnaJ-domain superfamily protein | chr3:3881021-3882655 FORWARD LENGTH=262;AT5G06910.1 | Symbols: ATJ6 | J-domain protein 6 | chr5:2140598-2142525 FORWARD LENGTH=284	0.64578	0.425693	0.667525
AT4G27500	AT4G27500.1 | Symbols: PPI1 | proton pump interactor 1 | chr4:13743614-13745900 FORWARD LENGTH=612	53.982	0.423988	1.3973
AT1G55670	AT1G55670.1 | Symbols: PSAG | photosystem I subunit G | chr1:20802874-20803356 REVERSE LENGTH=160	1.8193	0.42142	0.123186
AT2G19730	AT2G19730.3 | Symbols: | Ribosomal L28e protein family | chr2:8511752-8512995 FORWARD LENGTH=143;AT2G19730.2 | Symbols: | Ribosomal L28e protein family | chr2:8511752-8512995 FORWARD LENGTH=143;AT2G19730.1 | Symbols: | Ribosomal L28e protein family | ch	10.962	0.419313	0.284643
ATCG00490	ATCG00490.1 | Symbols: RBCL | ribulose-bisphosphate carboxylases | chrC:54958-56397 FORWARD LENGTH=479	323.31	0.409583	0.946745
AT4G38970	AT4G38970.1 | Symbols: FBA2 | fructose-bisphosphate aldolase 2 | chr4:18163714-18165659 REVERSE LENGTH=398;AT4G38970.2 | Symbols: FBA2 | fructose-bisphosphate aldolase 2 | chr4:18163769-18165659 REVERSE LENGTH=381	28.725	0.408764	0.846585
AT2G18900	AT2G18900.1 | Symbols: | Transducin/WD40 repeat-like superfamily protein | chr2:8188491-8192409 REVERSE LENGTH=804	1.1096	0.405902	0.220434
ATCG00380	ATCG00380.1 | Symbols: RPS4 | chloroplast ribosomal protein S4 | chrC:45223-45828 REVERSE LENGTH=201	135.32	0.397455	0.40827
AT5G20490	AT5G20490.2 | Symbols: XIK, ATXIK, XI-17 | Myosin family protein with Dil domain | chr5:6927064-6936079 REVERSE LENGTH=1465;AT5G20490.1 | Symbols: XIK, ATXIK, XI-17 | Myosin family protein with Dil domain | chr5:6927064-6936825 REVERSE LENGTH=1545	1.9165	0.393315	0.27319
AT3G20820	AT3G20820.1 | Symbols: | Leucine-rich repeat (LRR) family protein | chr3:7280930-7282027 FORWARD LENGTH=365	323.31	0.393195	2.7786
AT5G08540	AT5G08540.1 | Symbols: | unknown protein;FUNCTIONS IN: molecular_function unknown;INVOLVED IN: biological_process unknown;LOCATED IN: chloroplast thylakoid membrane, chloroplast, chloroplast envelope;EXPRESSED IN: 24 plant structures;EXPRESSED DURING	5.3798	0.381308	0.0772164
AT5G17770	AT5G17770.1 | Symbols: ATCBR, CBR1, CBR | NADH:cytochrome B5 reductase 1 | chr5:5864543-5866495 REVERSE LENGTH=281	1.1137	0.378401	0.200203
AT1G01300	AT1G01300.1 | Symbols: | Eukaryotic aspartyl protease family protein | chr1:117065-118522 FORWARD LENGTH=485	78.366	0.376728	0.346302
AT2G45820	AT2G45820.1 | Symbols: | Remorin family protein | chr2:18863147-18864576 REVERSE LENGTH=190	6.3938	0.370895	0.371399
AT5G47200	AT5G47200.1 | Symbols: ATRABD2B, ATRAB1A, RAB1A | RAB GTPase homolog 1A | chr5:19167029-19168718 FORWARD LENGTH=202;AT4G17530.1 | Symbols: RAB1C, ATRAB1C, ATRABD2C | RAB GTPase homolog 1C | chr4:9773721-9775424 REVERSE LENGTH=202;AT1G02130.1 | Symbols: ATR	25.305	0.368384	0.622741
AT2G31610	AT2G31610.1 | Symbols: | Ribosomal protein S3 family protein | chr2:13450384-13451669 FORWARD LENGTH=250;AT3G53870.1 | Symbols: | Ribosomal protein S3 family protein | chr3:19951547-19952782 FORWARD LENGTH=249;AT5G35530.1 | Symbols: | Ribosomal protein	96.752	0.368176	0.508523
AT3G61820	AT3G61820.1 | Symbols: | Eukaryotic aspartyl protease family protein | chr3:22880074-22881525 REVERSE LENGTH=483	109.6	0.366859	0.913142
AT4G37930	AT4G37930.1 | Symbols: SHM1, STM, SHMT1 | serine transhydroxymethyltransferase 1 | chr4:17831891-17834742 REVERSE LENGTH=517	38.955	0.362174	0.366247
AT5G27670	AT5G27670.1 | Symbols: HTA7 | histone H2A 7 | chr5:9792807-9793365 REVERSE LENGTH=150	1.5612	0.36189	0.655567
AT1G28290	AT1G28290.2 | Symbols: AGP31 | arabinogalactan protein 31 | chr1:9889331-9890843 REVERSE LENGTH=315;AT1G28290.1 | Symbols: AGP31 | arabinogalactan protein 31 | chr1:9889331-9890843 REVERSE LENGTH=359	39.527	0.355084	0.424609
AT5G05000	AT5G05000.3 | Symbols: TOC34, ATTOC34, OEP34 | translocon at the outer envelope membrane of chloroplasts 34 | chr5:1474262-1475772 REVERSE LENGTH=313;AT5G05000.2 | Symbols: TOC34, ATTOC34, OEP34 | translocon at the outer envelope membrane of chloroplasts 3	2.1836	0.353104	0.814019
AT4G35090	AT4G35090.2 | Symbols: CAT2 | catalase 2 | chr4:16701105-16703215 REVERSE LENGTH=474;AT4G35090.1 | Symbols: CAT2 | catalase 2 | chr4:16700937-16703215 REVERSE LENGTH=492	67.148	0.352965	0.363513
AT4G28470	AT4G28470.1 | Symbols: RPN1B, ATRPN1B | 26S proteasome regulatory subunit S2 1B | chr4:14067082-14072357 REVERSE LENGTH=891;AT2G20580.1 | Symbols: RPN1A, ATRPN1A | 26S proteasome regulatory subunit S2 1A | chr2:8859211-8864699 FORWARD LENGTH=891	0.48017	0.351613	0.478069
AT1G20010	AT1G20010.1 | Symbols: TUB5 | tubulin beta-5 chain | chr1:6938033-6940481 REVERSE LENGTH=449	5.194	0.350736	0.21275
AT5G47500	AT5G47500.1 | Symbols: | Pectin lyase-like superfamily protein | chr5:19271262-19272845 REVERSE LENGTH=362	1.2624	0.344275	0.292704
AT1G54270	AT1G54270.1 | Symbols: EIF4A-2 | eif4a-2 | chr1:20260495-20262018 FORWARD LENGTH=412;AT1G54270.2 | Symbols: EIF4A-2 | eif4a-2 | chr1:20260495-20262018 FORWARD LENGTH=407;AT1G72730.1 | Symbols: | DEA(D/H)-box RNA helicase family protein | chr1:27378040-273	6.4071	0.341726	0.194708
AT1G24510	AT1G24510.1 | Symbols: | TCP-1/cpn60 chaperonin family protein | chr1:8685504-8688101 REVERSE LENGTH=535;AT1G67760.1 | Symbols: | TCP-1/cpn60 chaperonin family protein | chr1:25405814-25406272 REVERSE LENGTH=120;AT1G24510.2 | Symbols: | TCP-1/cpn60 chap	25.074	0.336658	0.10891
AT5G26742	AT5G26742.2 | Symbols: emb1138 | DEAD box RNA helicase (RH3) | chr5:9285540-9288871 REVERSE LENGTH=748;AT5G26742.1 | Symbols: emb1138 | DEAD box RNA helicase (RH3) | chr5:9285540-9288871 REVERSE LENGTH=747;AT5G26742.3 | Symbols: emb1138 | DEAD box RNA heli	203.52	0.33588	0.950287
AT5G08610	AT5G08610.1 | Symbols: | P-loop containing nucleoside triphosphate hydrolases superfamily protein | chr5:2790341-2794059 FORWARD LENGTH=850	4.555	0.334789	0.28177
AT3G58510	AT3G58510.3 | Symbols: | DEA(D/H)-box RNA helicase family protein | chr3:21640608-21643464 FORWARD LENGTH=612;AT3G58510.2 | Symbols: | DEA(D/H)-box RNA helicase family protein | chr3:21640608-21643464 FORWARD LENGTH=612;AT3G58510.1 | Symbols: | DEA(D/H)	36.534	0.331865	0.358667
ATCG00790	ATCG00790.1 | Symbols: RPL16 | ribosomal protein L16 | chrC:81189-82652 REVERSE LENGTH=135	42.593	0.330859	0.549543
AT3G61260	AT3G61260.1 | Symbols: | Remorin family protein | chr3:22675403-22676701 REVERSE LENGTH=212	89.186	0.328056	0.736494
AT5G02610	AT5G02610.1 | Symbols: | Ribosomal L29 family protein | chr5:587611-588547 FORWARD LENGTH=123;AT2G39390.1 | Symbols: | Ribosomal L29 family protein | chr2:16450803-16451762 REVERSE LENGTH=123;AT5G02610.2 | Symbols: | Ribosomal L29 family protein | ch	0.98334	0.325105	0.255283
AT5G67500	AT5G67500.1 | Symbols: VDAC2, ATVDAC2 | voltage dependent anion channel 2 | chr5:26935223-26937123 FORWARD LENGTH=276;AT5G67500.2 | Symbols: VDAC2 | voltage dependent anion channel 2 | chr5:26935223-26937123 FORWARD LENGTH=303	1.1852	0.324704	0.304739
AT5G25450	AT5G25450.2 | Symbols: | Cytochrome bd ubiquinol oxidase, 14kDa subunit | chr5:8857036-8857849 FORWARD LENGTH=106;AT5G25450.1 | Symbols: | Cytochrome bd ubiquinol oxidase, 14kDa subunit | chr5:8857036-8857849 FORWARD LENGTH=122;AT4G32470.1 | Symbols: |	0.47778	0.322795	0.190781
AT3G03920	AT3G03920.1 | Symbols: | H/ACA ribonucleoprotein complex, subunit Gar1/Naf1 protein | chr3:1009123-1010379 REVERSE LENGTH=202	138.79	0.322178	0.373452
AT1G20620	AT1G20620.2 | Symbols: CAT3, SEN2, ATCAT3 | catalase 3 | chr1:7143142-7145807 FORWARD LENGTH=427;AT1G20620.5 | Symbols: CAT3, SEN2, ATCAT3 | catalase 3 | chr1:7143142-7146193 FORWARD LENGTH=485;AT1G20620.1 | Symbols: CAT3, SEN2, ATCAT3 | catalase 3 | chr1:	2.2606	0.318572	0.261449
ATCG00710	ATCG00710.1 | Symbols: PSBH | photosystem II reaction center protein H | chrC:74485-74706 FORWARD LENGTH=73	9.5718	0.30797	0.272811
AT2G38540	AT2G38540.1 | Symbols: LP1, LTP1, ATLTP1 | lipid transfer protein 1 | chr2:16130418-16130893 FORWARD LENGTH=118	28.428	0.307596	0.541095
AT3G54090	AT3G54090.1 | Symbols: FLN1 | fructokinase-like 1 | chr3:20028145-20029835 FORWARD LENGTH=471	24.713	0.304867	0.763473
AT1G47560	AT1G47560.1 | Symbols: SEC3B | exocyst complex component sec3B | chr1:17466751-17473190 FORWARD LENGTH=887;AT1G47550.1 | Symbols: SEC3A | exocyst complex component sec3A | chr1:17457171-17463896 FORWARD LENGTH=887;AT1G47550.2 | Symbols: SEC3A | exocyst com	1.6098	0.299669	0.337747
AT1G65440	AT1G65440.3 | Symbols: GTB1 | global transcription factor group B1 | chr1:24306988-24314302 REVERSE LENGTH=1454;AT1G65440.2 | Symbols: GTB1 | global transcription factor group B1 | chr1:24306908-24314327 REVERSE LENGTH=1642;AT1G65440.1 | Symbols: GTB1 | gl	2.7133	0.293795	0.201099
AT4G25210	AT4G25210.1 | Symbols: | DNA-binding storekeeper protein-related transcriptional regulator | chr4:12918446-12919552 FORWARD LENGTH=368	1.012	0.291554	1.14688
AT1G63160	AT1G63160.1 | Symbols: RFC2 | replication factor C 2 | chr1:23422068-23423771 REVERSE LENGTH=333	1.2633	0.285722	0.185623
AT1G70710	AT1G70710.1 | Symbols: ATGH9B1, CEL1, GH9B1 | glycosyl hydrolase 9B1 | chr1:26659356-26662962 REVERSE LENGTH=492	23.8	0.28486	0.346711
AT5G52470	AT5G52470.1 | Symbols: FIB1, FBR1, ATFIB1, ATFBR1, SKIP7 | fibrillarin 1 | chr5:21294290-21296509 FORWARD LENGTH=308;AT5G52470.2 | Symbols: FIB1, FBR1, ATFIB1, ATFBR1, SKIP7 | fibrillarin 1 | chr5:21294290-21296409 FORWARD LENGTH=273	218.37	0.279669	0.312641
AT3G09630	AT3G09630.1 | Symbols: | Ribosomal protein L4/L1 family | chr3:2953813-2955444 FORWARD LENGTH=406;AT3G09630.2 | Symbols: | Ribosomal protein L4/L1 family | chr3:2953813-2955444 FORWARD LENGTH=405	119.16	0.27731	0.89575
AT1G06190	AT1G06190.2 | Symbols: | Rho termination factor | chr1:1892589-1894078 REVERSE LENGTH=292;AT1G06190.1 | Symbols: | Rho termination factor | chr1:1892467-1894078 REVERSE LENGTH=401	31.503	0.275366	0.910079
AT4G13940	AT4G13940.1 | Symbols: HOG1, EMB1395, SAHH1, MEE58, ATSAHH1 | S-adenosyl-L-homocysteine hydrolase | chr4:8054931-8056676 FORWARD LENGTH=485;AT4G13940.4 | Symbols: HOG1, SAHH1 | S-adenosyl-L-homocysteine hydrolase | chr4:8054931-8056763 FORWARD LENGTH=325;A	18.429	0.27294	0.239501
AT3G12780	AT3G12780.1 | Symbols: PGK1 | phosphoglycerate kinase 1 | chr3:4061127-4063140 REVERSE LENGTH=481	34.796	0.268888	0.410499
AT3G18780	AT3G18780.1 | Symbols: ACT2, DER1, LSR2, ENL2 | actin 2 | chr3:6475535-6476728 FORWARD LENGTH=371;AT3G18780.2 | Symbols: ACT2, DER1, LSR2, ENL2 | actin 2 | chr3:6475535-6476832 FORWARD LENGTH=377;AT1G49240.1 | Symbols: ACT8 | actin 8 | chr1:18216539-182179	14.418	0.254837	0.312713
AT5G02870	AT5G02870.2 | Symbols: | Ribosomal protein L4/L1 family | chr5:657830-659526 FORWARD LENGTH=406;AT5G02870.1 | Symbols: | Ribosomal protein L4/L1 family | chr5:657830-659526 FORWARD LENGTH=407	59.027	0.252925	0.745327
AT3G11940	AT3G11940.2 | Symbols: ATRPS5A, AML1, RPS5A | ribosomal protein 5A | chr3:3778175-3779354 REVERSE LENGTH=207;AT3G11940.1 | Symbols: ATRPS5A, AML1, RPS5A | ribosomal protein 5A | chr3:3778175-3779354 REVERSE LENGTH=207	258.35	0.252576	0.829893
AT5G13510	AT5G13510.1 | Symbols: | Ribosomal protein L10 family protein | chr5:4341294-4341956 FORWARD LENGTH=220	21.194	0.252117	0.747562
AT3G52220	AT3G52220.1 | Symbols: | CONTAINS InterPro DOMAIN/s: Kinase phosphorylation domain (InterPro:IPR019315);Has 8882 Blast hits to 4920 proteins in 346 species: Archae - 10;Bacteria - 184;Metazoa - 3955;Fungi - 1221;Plants - 712;Viruses - 24;Other Euka	0.54174	0.251649	0.121001
AT5G15210	AT5G15210.1 | Symbols: ATHB30, ZFHD3, HB30, ZHD8 | homeobox protein 30 | chr5:4937874-4938689 REVERSE LENGTH=271	1.5806	0.247974	0.127105
AT1G15200	AT1G15200.1 | Symbols: | protein-protein interaction regulator family protein | chr1:5228477-5231017 REVERSE LENGTH=423;AT1G15200.2 | Symbols: | protein-protein interaction regulator family protein | chr1:5228477-5231017 REVERSE LENGTH=428;AT1G15200.4 |	36.718	0.246354	0.199976
AT3G24830	AT3G24830.1 | Symbols: | Ribosomal protein L13 family protein | chr3:9064613-9065871 FORWARD LENGTH=206	2.4275	0.24574	0.195099
AT1G67430	AT1G67430.1 | Symbols: | Ribosomal protein L22p/L17e family protein | chr1:25262209-25263627 FORWARD LENGTH=175;AT1G67430.2 | Symbols: | Ribosomal protein L22p/L17e family protein | chr1:25262209-25263627 FORWARD LENGTH=131	81.047	0.241351	0.302693
AT5G51550	AT5G51550.1 | Symbols: EXL3 | EXORDIUM like 3 | chr5:20939793-20940806 REVERSE LENGTH=337	1.8606	0.238064	0.17963
AT5G02500	AT5G02500.1 | Symbols: HSC70-1, HSP70-1, AT-HSC70-1, HSC70 | heat shock cognate protein 70-1 | chr5:554055-556334 REVERSE LENGTH=651;AT5G02500.2 | Symbols: HSC70-1, HSP70-1, AT-HSC70-1, HSC70 | heat shock cognate protein 70-1 | chr5:554055-556334 REVERSE L	143.29	0.224023	0.845329
AT3G11200	AT3G11200.1 | Symbols: AL2 | alfin-like 2 | chr3:3508387-3510418 REVERSE LENGTH=246	3.6303	0.221779	0.68851
AT3G54540	AT3G54540.1 | Symbols: ATGCN4, GCN4 | general control non-repressible 4 | chr3:20190393-20192564 FORWARD LENGTH=723	22.402	0.220944	1.02123
AT5G22880	AT5G22880.1 | Symbols: H2B, HTB2 | histone B2 | chr5:7652130-7652567 REVERSE LENGTH=145	28.707	0.218445	0.343716
AT5G10360	AT5G10360.1 | Symbols: EMB3010, RPS6B | Ribosomal protein S6e | chr5:3258734-3260142 REVERSE LENGTH=249;AT5G10360.2 | Symbols: EMB3010 | Ribosomal protein S6e | chr5:3258734-3260142 REVERSE LENGTH=197	124.24	0.217363	0.43204
AT3G44110	AT3G44110.1 | Symbols: ATJ3, ATJ | DNAJ homologue 3 | chr3:15869115-15871059 REVERSE LENGTH=420;AT3G44110.2 | Symbols: ATJ3, ATJ | DNAJ homologue 3 | chr3:15869179-15871059 REVERSE LENGTH=343	7.4835	0.216153	0.292964
AT3G25690	AT3G25690.2 | Symbols: CHUP1 | Hydroxyproline-rich glycoprotein family protein | chr3:9354061-9357757 FORWARD LENGTH=1004;AT3G25690.1 | Symbols: CHUP1 | Hydroxyproline-rich glycoprotein family protein | chr3:9354061-9357757 FORWARD LENGTH=1004;AT3G25690.3	1.8712	0.214991	0.127765
AT5G53480	AT5G53480.1 | Symbols: | ARM repeat superfamily protein | chr5:21714016-21716709 FORWARD LENGTH=870	8.4278	0.20942	0.107412
AT2G21580	AT2G21580.2 | Symbols: | Ribosomal protein S25 family protein | chr2:9236629-9237510 FORWARD LENGTH=107;AT2G21580.1 | Symbols: | Ribosomal protein S25 family protein | chr2:9236629-9237510 FORWARD LENGTH=108	1.7363	0.202117	0.0704304
ATCG00120	ATCG00120.1 | Symbols: ATPA | ATP synthase subunit alpha | chrC:9938-11461 REVERSE LENGTH=507	323.31	0.198875	0.355266
AT1G73290	AT1G73290.1 | Symbols: scpl5 | serine carboxypeptidase-like 5 | chr1:27556397-27558770 REVERSE LENGTH=438	0.47399	0.193848	0.0603869
AT5G59970	AT5G59970.1 | Symbols: | Histone superfamily protein | chr5:24146352-24146663 REVERSE LENGTH=103;AT5G59690.1 | Symbols: | Histone superfamily protein | chr5:24051649-24051960 FORWARD LENGTH=103;AT3G53730.1 | Symbols: | Histone superfamily protein | chr3	70.904	0.188449	1.07773
AT1G66580	AT1G66580.1 | Symbols: SAG24, RPL10C | senescence associated gene 24 | chr1:24839208-24840439 FORWARD LENGTH=221	11.445	0.185338	0.32191
AT1G08520	AT1G08520.1 | Symbols: ALB1, ALB-1V, V157, PDE166, CHLD | ALBINA 1 | chr1:2696538-2700819 FORWARD LENGTH=760	17.226	0.183481	0.33613
AT2G18740	AT2G18740.2 | Symbols: | Small nuclear ribonucleoprotein family protein | chr2:8123334-8124581 FORWARD LENGTH=78;AT4G30330.1 | Symbols: | Small nuclear ribonucleoprotein family protein | chr4:14836773-14837919 REVERSE LENGTH=88;AT2G18740.1 | Symbols: |	51.204	0.171637	0.0605057
AT3G09210	AT3G09210.1 | Symbols: PTAC13 | plastid transcriptionally active 13 | chr3:2825422-2826850 REVERSE LENGTH=333	0.93913	0.169265	0.0651233
AT4G30720	AT4G30720.1 | Symbols: | FAD/NAD(P)-binding oxidoreductase family protein | chr4:14972212-14975461 REVERSE LENGTH=707	3.7162	0.168665	0.101228
AT5G24314	AT5G24314.1 | Symbols: PDE225, PTAC7 | plastid transcriptionally active7 | chr5:8277750-8279099 FORWARD LENGTH=161;AT5G24314.2 | Symbols: PTAC7 | plastid transcriptionally active7 | chr5:8277750-8279099 FORWARD LENGTH=169	1.2529	0.156687	0.440465
AT4G32910	AT4G32910.1 | Symbols: | CONTAINS InterPro DOMAIN/s: Nuclear pore complex protein, Nucleoporin Nup85-like (InterPro:IPR011502);Has 30201 Blast hits to 17322 proteins in 780 species: Archae - 12;Bacteria - 1396;Metazoa - 17338;Fungi - 3422;Plants - 50	11.981	0.153912	0.358814
AT5G37720	AT5G37720.2 | Symbols: ALY4 | ALWAYS EARLY 4 | chr5:14981805-14983978 REVERSE LENGTH=280;AT5G37720.1 | Symbols: ALY4 | ALWAYS EARLY 4 | chr5:14981805-14983978 REVERSE LENGTH=288	1.2616	0.151172	0.0717538
AT5G12370	AT5G12370.3 | Symbols: SEC10 | exocyst complex component sec10 | chr5:4003002-4008445 REVERSE LENGTH=820;AT5G12370.2 | Symbols: SEC10 | exocyst complex component sec10 | chr5:4003002-4008445 REVERSE LENGTH=825;AT5G12370.1 | Symbols: SEC10 | exocyst complex	7.7392	0.146997	0.979244
AT1G48610	AT1G48610.2 | Symbols: | AT hook motif-containing protein | chr1:17971322-17972798 REVERSE LENGTH=198;AT1G48610.1 | Symbols: | AT hook motif-containing protein | chr1:17971027-17972798 REVERSE LENGTH=212	5.5435	0.144847	0.0249025
AT1G04510	AT1G04510.2 | Symbols: MAC3A | MOS4-associated complex 3A | chr1:1226749-1230592 FORWARD LENGTH=523;AT1G04510.1 | Symbols: MAC3A | MOS4-associated complex 3A | chr1:1226749-1230592 FORWARD LENGTH=523	1.654	0.144722	0.161881
AT2G30620	AT2G30620.1 | Symbols: | winged-helix DNA-binding transcription factor family protein | chr2:13045360-13046267 FORWARD LENGTH=273;AT2G30620.2 | Symbols: | winged-helix DNA-binding transcription factor family protein | chr2:13045360-13046267 FORWARD LENGT	3.3013	0.142811	0.108393
AT1G33140	AT1G33140.1 | Symbols: PGY2 | Ribosomal protein L6 family | chr1:12023360-12024502 FORWARD LENGTH=194;AT1G33120.1 | Symbols: | Ribosomal protein L6 family | chr1:12010986-12012223 FORWARD LENGTH=194	47.693	0.13704	0.208179
AT1G24360	AT1G24360.1 | Symbols: | NAD(P)-binding Rossmann-fold superfamily protein | chr1:8640820-8643283 FORWARD LENGTH=319	37.103	0.134091	0.0985235
AT5G11420	AT5G11420.1 | Symbols: | Protein of unknown function, DUF642 | chr5:3644655-3646991 FORWARD LENGTH=366	59.072	0.133647	0.416317
AT3G06730	AT3G06730.1 | Symbols: TRX P, TRX z | Thioredoxin z | chr3:2124276-2125845 FORWARD LENGTH=183	17.511	0.122146	0.160614
AT5G20000	AT5G20000.1 | Symbols: | AAA-type ATPase family protein | chr5:6756915-6759550 FORWARD LENGTH=419;AT5G19990.1 | Symbols: RPT6A, ATSUG1 | regulatory particle triple-A ATPase 6A | chr5:6752144-6754918 FORWARD LENGTH=419	2.0011	0.112614	0.155426
AT5G44340	AT5G44340.1 | Symbols: TUB4 | tubulin beta chain 4 | chr5:17859442-17860994 REVERSE LENGTH=444	80.188	0.111081	0.100799
ATCG00650	ATCG00650.1 | Symbols: RPS18 | ribosomal protein S18 | chrC:67917-68222 FORWARD LENGTH=101	29.544	0.109292	0.173935
AT4G17390	AT4G17390.1 | Symbols: | Ribosomal protein L23/L15e family protein | chr4:9714407-9715545 REVERSE LENGTH=204;AT4G16720.1 | Symbols: | Ribosomal protein L23/L15e family protein | chr4:9400156-9401315 REVERSE LENGTH=204	6.2222	0.099563	0.160133
AT4G20360	AT4G20360.1 | Symbols: ATRAB8D, ATRABE1B, RABE1b | RAB GTPase homolog E1B | chr4:10990036-10991466 FORWARD LENGTH=476	243.28	0.0995318	0.126266
AT5G18960	AT5G18960.1 | Symbols: FRS12 | FAR1-related sequence 12 | chr5:6330556-6333071 FORWARD LENGTH=788	0.8574	0.0988293	0.0682297
AT1G04690	AT1G04690.1 | Symbols: KAB1, KV-BETA1 | potassium channel beta subunit 1 | chr1:1313662-1315420 FORWARD LENGTH=328	29.462	0.0957197	0.0616084
AT1G56070	AT1G56070.1 | Symbols: LOS1 | Ribosomal protein S5/Elongation factor G/III/V family protein | chr1:20968245-20971077 REVERSE LENGTH=843	94.111	0.0942752	0.436795
AT5G51750	AT5G51750.1 | Symbols: ATSBT1.3, SBT1.3 | subtilase 1.3 | chr5:21020266-21022608 FORWARD LENGTH=780	2.1629	0.0936508	0.0761697
AT1G09690	AT1G09690.1 | Symbols: | Translation protein SH3-like family protein | chr1:3136407-3137430 REVERSE LENGTH=164;AT1G09590.1 | Symbols: | Translation protein SH3-like family protein | chr1:3106549-3107606 FORWARD LENGTH=164;AT1G57860.1 | Symbols: | Transl	39.982	0.09121	0.137794
AT5G18380	AT5G18380.2 | Symbols: | Ribosomal protein S5 domain 2-like superfamily protein | chr5:6090128-6090693 REVERSE LENGTH=144;AT5G18380.1 | Symbols: | Ribosomal protein S5 domain 2-like superfamily protein | chr5:6090253-6090693 REVERSE LENGTH=146;AT5G18380.	11.822	0.0747999	0.223715
AT3G09200	AT3G09200.1 | Symbols: | Ribosomal protein L10 family protein | chr3:2823364-2825020 REVERSE LENGTH=320;AT3G09200.2 | Symbols: | Ribosomal protein L10 family protein | chr3:2823364-2825020 REVERSE LENGTH=287;AT3G11250.1 | Symbols: | Ribosomal protein L1	160.04	0.0708644	0.136585
AT2G19520	AT2G19520.1 | Symbols: FVE, ACG1, MSI4, NFC4, NFC04, ATMSI4 | Transducin family protein / WD-40 repeat family protein | chr2:8456006-8459235 FORWARD LENGTH=507	36.859	0.0608851	0.104452
AT3G13920	AT3G13920.1 | Symbols: EIF4A1, RH4, TIF4A1 | eukaryotic translation initiation factor 4A1 | chr3:4592635-4594128 REVERSE LENGTH=412;AT3G13920.3 | Symbols: EIF4A1, RH4, TIF4A1 | eukaryotic translation initiation factor 4A1 | chr3:4592635-4594094 REVERSE LEN	39.223	0.0587107	0.0665071
AT5G04280	AT5G04280.1 | Symbols: | RNA-binding (RRM/RBD/RNP motifs) family protein with retrovirus zinc finger-like domain | chr5:1192461-1195413 FORWARD LENGTH=310	4.6914	0.0511017	0.0328692
AT1G03140	AT1G03140.1 | Symbols: | splicing factor Prp18 family protein | chr1:754471-756223 REVERSE LENGTH=420	3.5966	0.0507399	0.163189
AT5G60790	AT5G60790.1 | Symbols: ATGCN1, GCN1 | ABC transporter family protein | chr5:24453760-24455767 REVERSE LENGTH=595	2.1305	0.0474803	0.249494
AT3G45980	AT3G45980.1 | Symbols: H2B, HTB9 | Histone superfamily protein | chr3:16897492-16897944 REVERSE LENGTH=150;AT3G46030.1 | Symbols: HTB11 | Histone superfamily protein | chr3:16913614-16914051 REVERSE LENGTH=145	203.9	0.0458075	0.0905821
AT1G76820	AT1G76820.1 | Symbols: | eukaryotic translation initiation factor 2 (eIF-2) family protein | chr1:28837796-28842343 FORWARD LENGTH=1166;AT1G76720.1 | Symbols: | eukaryotic translation initiation factor 2 (eIF-2) family protein | chr1:28794144-28798780 RE	1.2526	0.0445951	0.0168221
AT5G06870	AT5G06870.1 | Symbols: PGIP2, ATPGIP2 | polygalacturonase inhibiting protein 2 | chr5:2133941-2135016 FORWARD LENGTH=330	0.89462	0.0442664	0.0345294
AT3G16420	AT3G16420.3 | Symbols: PBP1 | PYK10-binding protein 1 | chr3:5579560-5580674 FORWARD LENGTH=298;AT3G16420.2 | Symbols: PBP1 | PYK10-binding protein 1 | chr3:5579560-5580674 FORWARD LENGTH=298;AT3G16420.1 | Symbols: PBP1, JAL30 | PYK10-binding protein 1 | c	74.989	0.0369047	0.0214073
AT3G27850	AT3G27850.1 | Symbols: RPL12-C | ribosomal protein L12-C | chr3:10324905-10325468 FORWARD LENGTH=187;AT3G27830.1 | Symbols: RPL12-A, RPL12 | ribosomal protein L12-A | chr3:10318576-10319151 FORWARD LENGTH=191	5.0922	0.0301018	0.0226065
AT1G67700	AT1G67700.3 | Symbols: | unknown protein;FUNCTIONS IN: molecular_function unknown;INVOLVED IN: biological_process unknown;EXPRESSED IN: 22 plant structures;EXPRESSED DURING: 13 growth stages. | chr1:25374295-25375716 FORWARD LENGTH=229;AT1G67700.1 | S	28.415	0.025479	0.030324
AT3G62600	AT3G62600.1 | Symbols: ATERDJ3B, ERDJ3B | DNAJ heat shock family protein | chr3:23151038-23153346 REVERSE LENGTH=346	1.1018	0.0224889	0.0131491
AT2G39990	AT2G39990.1 | Symbols: EIF2, AteIF3f, eIF3F | eukaryotic translation initiation factor 2 | chr2:16698332-16699929 REVERSE LENGTH=293	2.4919	0.0175819	0.0463499
AT1G23860	AT1G23860.3 | Symbols: SRZ-21, SRZ21, RSZ21, At-RSZ21 | RS-containing zinc finger protein 21 | chr1:8428091-8429164 REVERSE LENGTH=164;AT1G23860.4 | Symbols: RSZP21, RSZ21, At-RSZ21 | RS-containing zinc finger protein 21 | chr1:8428091-8429164 REVERSE LENG	0.81745	0.0131925	0.0112537
AT1G04110	AT1G04110.1 | Symbols: SDD1 | Subtilase family protein | chr1:1061457-1063784 REVERSE LENGTH=775	4.8381	0.0101166	0.0175525
AT3G22310	AT3G22310.1 | Symbols: PMH1, ATRH9 | putative mitochondrial RNA helicase 1 | chr3:7887382-7889806 FORWARD LENGTH=610;AT3G22330.1 | Symbols: PMH2, ATRH53 | putative mitochondrial RNA helicase 2 | chr3:7892641-7895145 FORWARD LENGTH=616	0.44835	0.00247065	0.00630501
AT4G21280	AT4G21280.1 | Symbols: PSBQ, PSBQA, PSBQ-1 | photosystem II subunit QA | chr4:11334446-11335587 FORWARD LENGTH=223;AT4G21280.2 | Symbols: PSBQ, PSBQA, PSBQ-1 | photosystem II subunit QA | chr4:11334446-11335587 FORWARD LENGTH=224	4.2369	-0.00163587	0.00587805
AT5G58290	AT5G58290.1 | Symbols: RPT3 | regulatory particle triple-A ATPase 3 | chr5:23569155-23571116 FORWARD LENGTH=408	42.864	-0.00651995	0.00839806
AT3G63400	AT3G63400.2 | Symbols: | Cyclophilin-like peptidyl-prolyl cis-trans isomerase family protein | chr3:23412449-23415435 FORWARD LENGTH=387;AT3G63400.3 | Symbols: | Cyclophilin-like peptidyl-prolyl cis-trans isomerase family protein | chr3:23412449-23415435	1.646	-0.00698662	0.0105604
AT3G60770	AT3G60770.1 | Symbols: | Ribosomal protein S13/S15 | chr3:22460525-22461656 REVERSE LENGTH=151	1.3197	-0.00753911	0.00740479
AT5G57870	AT5G57870.2 | Symbols: eIFiso4G1 | MIF4G domain-containing protein / MA3 domain-containing protein | chr5:23439755-23443433 FORWARD LENGTH=776;AT5G57870.1 | Symbols: eIFiso4G1 | MIF4G domain-containing protein / MA3 domain-containing protein | chr5:2343975	0.49151	-0.0273577	0.0370809
AT1G14320	AT1G14320.1 | Symbols: SAC52, RPL10, RPL10A | Ribosomal protein L16p/L10e family protein | chr1:4888270-4889408 FORWARD LENGTH=220;AT1G14320.2 | Symbols: SAC52, RPL10A | Ribosomal protein L16p/L10e family protein | chr1:4888270-4889408 FORWARD LENGTH=163	85.037	-0.0286172	0.0257529
AT3G55280	AT3G55280.3 | Symbols: RPL23AB | ribosomal protein L23AB | chr3:20500667-20501519 FORWARD LENGTH=148;AT3G55280.2 | Symbols: RPL23AB | ribosomal protein L23AB | chr3:20500667-20501519 FORWARD LENGTH=154;AT3G55280.1 | Symbols: RPL23AB | ribosomal protein L23	23.895	-0.0304495	0.0705181
AT2G36870	AT2G36870.1 | Symbols: XTH32 | xyloglucan endotransglucosylase/hydrolase 32 | chr2:15472869-15474630 REVERSE LENGTH=299	3.5344	-0.0314865	0.0267456
AT4G14960	AT4G14960.2 | Symbols: TUA6 | Tubulin/FtsZ family protein | chr4:8548769-8550319 REVERSE LENGTH=450;AT1G50010.1 | Symbols: TUA2 | tubulin alpha-2 chain | chr1:18517737-18519729 FORWARD LENGTH=450;AT1G04820.1 | Symbols: TUA4, TOR2 | tubulin alpha-4 chain |	118.52	-0.0341956	0.0779139
AT5G28540	AT5G28540.1 | Symbols: BIP1 | heat shock protein 70 (Hsp 70) family protein | chr5:10540665-10543274 REVERSE LENGTH=669;AT5G42020.2 | Symbols: BIP | Heat shock protein 70 (Hsp 70) family protein | chr5:16807697-16810480 REVERSE LENGTH=613;AT5G42020.1 | Sym	30.886	-0.0375462	0.0926607
AT3G50670	AT3G50670.1 | Symbols: U1-70K, U1SNRNP | U1 small nuclear ribonucleoprotein-70K | chr3:18826476-18829492 REVERSE LENGTH=427	27.052	-0.0415001	0.0506686
AT3G57150	AT3G57150.1 | Symbols: NAP57, AtNAP57, CBF5, AtCBF5 | homologue of NAP57 | chr3:21154255-21155952 REVERSE LENGTH=565	211.82	-0.0488555	0.0444611
AT3G26650	AT3G26650.1 | Symbols: GAPA, GAPA-1 | glyceraldehyde 3-phosphate dehydrogenase A subunit | chr3:9795226-9796848 FORWARD LENGTH=396;AT1G12900.2 | Symbols: GAPA-2 | glyceraldehyde 3-phosphate dehydrogenase A subunit 2 | chr1:4392634-4393747 REVERSE LENGTH=31	179.97	-0.0533886	0.0572958
AT4G38580	AT4G38580.1 | Symbols: ATFP6, HIPP26, FP6 | farnesylated protein 6 | chr4:18034596-18035693 FORWARD LENGTH=153	10.341	-0.0547288	0.0699484
AT3G02110	AT3G02110.1 | Symbols: scpl25 | serine carboxypeptidase-like 25 | chr3:370902-373637 REVERSE LENGTH=473	2.5454	-0.0627352	0.234209
AT3G52300	AT3G52300.1 | Symbols: ATPQ | ATP synthase D chain, mitochondrial | chr3:19396689-19398119 FORWARD LENGTH=168	1.1662	-0.0638555	0.284973
AT1G78380	AT1G78380.1 | Symbols: ATGSTU19, GST8, GSTU19 | glutathione S-transferase TAU 19 | chr1:29486659-29487819 REVERSE LENGTH=219	0.70728	-0.0700334	1.07877
AT5G56710	AT5G56710.1 | Symbols: | Ribosomal protein L31e family protein | chr5:22944003-22944767 REVERSE LENGTH=119;AT4G26230.1 | Symbols: | Ribosomal protein L31e family protein | chr4:13286026-13286553 FORWARD LENGTH=119;AT2G19740.1 | Symbols: | Ribosomal prot	47.194	-0.0721385	0.0934785
AT5G67510	AT5G67510.1 | Symbols: | Translation protein SH3-like family protein | chr5:26937970-26938410 REVERSE LENGTH=146	0.84608	-0.0726897	0.0134369
AT5G47190	AT5G47190.1 | Symbols: | Ribosomal protein L19 family protein | chr5:19164432-19166064 REVERSE LENGTH=229	16.683	-0.0740439	0.084936
AT2G34480	AT2G34480.1 | Symbols: | Ribosomal protein L18ae/LX family protein | chr2:14532916-14534161 REVERSE LENGTH=178;AT1G29970.2 | Symbols: RPL18AA | 60S ribosomal protein L18A-1 | chr1:10498458-10501311 REVERSE LENGTH=312	32.005	-0.074688	0.0343286
AT1G07790	AT1G07790.1 | Symbols: HTB1 | Histone superfamily protein | chr1:2413049-2413495 FORWARD LENGTH=148;AT5G02570.1 | Symbols: | Histone superfamily protein | chr5:576742-577140 REVERSE LENGTH=132	1.7181	-0.0751425	0.0166807
AT1G18450	AT1G18450.1 | Symbols: ATARP4, ARP4 | actin-related protein 4 | chr1:6348199-6351766 FORWARD LENGTH=441	11.4	-0.0844237	0.127808
ATCG00160	ATCG00160.1 | Symbols: RPS2 | ribosomal protein S2 | chrC:15013-15723 REVERSE LENGTH=236	15.887	-0.0846742	0.0893296
AT4G22010	AT4G22010.1 | Symbols: sks4 | SKU5 similar 4 | chr4:11663429-11666463 FORWARD LENGTH=541	16.65	-0.0877736	0.0951849
AT1G04270	AT1G04270.2 | Symbols: RPS15 | cytosolic ribosomal protein S15 | chr1:1141852-1142960 REVERSE LENGTH=151;AT5G09510.1 | Symbols: | Ribosomal protein S19 family protein | chr5:2955698-2956554 REVERSE LENGTH=152;AT1G04270.1 | Symbols: RPS15 | cytosolic ribos	11.198	-0.0884832	0.283534
AT4G19410	AT4G19410.1 | Symbols: | Pectinacetylesterase family protein | chr4:10582188-10584766 REVERSE LENGTH=391;AT4G19410.2 | Symbols: | Pectinacetylesterase family protein | chr4:10581037-10584766 REVERSE LENGTH=517	28.326	-0.0936546	0.104737
AT1G72370	AT1G72370.2 | Symbols: P40, AP40, RP40, RPSAA | 40s ribosomal protein SA | chr1:27243148-27244842 REVERSE LENGTH=294;AT1G72370.1 | Symbols: P40, AP40, RP40, RPSAA | 40s ribosomal protein SA | chr1:27243148-27244842 REVERSE LENGTH=298	87.102	-0.0940418	0.150242
AT3G49010	AT3G49010.4 | Symbols: ATBBC1, BBC1, RSU2 | breast basic conserved 1 | chr3:18166971-18168047 REVERSE LENGTH=204;AT3G49010.3 | Symbols: ATBBC1, BBC1, RSU2 | breast basic conserved 1 | chr3:18166971-18168047 REVERSE LENGTH=206;AT3G49010.2 | Symbols: ATBBC1,	45.705	-0.104791	0.18339
AT1G10840	AT1G10840.2 | Symbols: TIF3H1 | translation initiation factor 3 subunit H1 | chr1:3607885-3609657 REVERSE LENGTH=250;AT1G10840.1 | Symbols: TIF3H1 | translation initiation factor 3 subunit H1 | chr1:3607885-3610299 REVERSE LENGTH=337	47.274	-0.107529	0.224411
AT1G09340	AT1G09340.1 | Symbols: CRB, CSP41B, HIP1.3 | chloroplast RNA binding | chr1:3015473-3018035 FORWARD LENGTH=378	112.97	-0.11231	0.160624
AT1G43170	AT1G43170.9 | Symbols: RP1 | ribosomal protein 1 | chr1:16266992-16268631 FORWARD LENGTH=389;AT1G43170.8 | Symbols: RP1 | ribosomal protein 1 | chr1:16266992-16268631 FORWARD LENGTH=389;AT1G43170.7 | Symbols: RP1 | ribosomal protein 1 | chr1:16266992-16268	96.537	-0.115908	0.249154
AT1G17220	AT1G17220.1 | Symbols: FUG1 | Translation initiation factor 2, small GTP-binding protein | chr1:5885383-5890165 FORWARD LENGTH=1026	0.53364	-0.123408	0.0689968
AT5G49360	AT5G49360.1 | Symbols: BXL1, ATBXL1 | beta-xylosidase 1 | chr5:20012179-20016659 REVERSE LENGTH=774	208.32	-0.12413	0.182918
AT1G72610	AT1G72610.1 | Symbols: GLP1, ATGER1, GER1 | germin-like protein 1 | chr1:27339302-27339928 REVERSE LENGTH=208	17.737	-0.128345	0.10206
AT4G26630	AT4G26630.2 | Symbols: | DEK domain-containing chromatin associated protein | chr4:13430873-13434877 REVERSE LENGTH=763;AT4G26630.1 | Symbols: | DEK domain-containing chromatin associated protein | chr4:13430873-13434877 REVERSE LENGTH=763	6.2446	-0.129359	0.270495
AT4G29410	AT4G29410.2 | Symbols: | Ribosomal L28e protein family | chr4:14468439-14469964 REVERSE LENGTH=143;AT4G29410.1 | Symbols: | Ribosomal L28e protein family | chr4:14468439-14469964 REVERSE LENGTH=143	4.8402	-0.133317	0.480713
AT3G47800	AT3G47800.1 | Symbols: | Galactose mutarotase-like superfamily protein | chr3:17634971-17636998 FORWARD LENGTH=358	12.505	-0.135104	0.155158
AT4G09800	AT4G09800.1 | Symbols: RPS18C | S18 ribosomal protein | chr4:6173818-6174963 FORWARD LENGTH=152;AT1G34030.1 | Symbols: | Ribosomal protein S13/S18 family | chr1:12370285-12371465 REVERSE LENGTH=152;AT1G22780.1 | Symbols: PFL, RPS18A, PFL1 | Ribosomal prot	110.8	-0.138377	0.189479
AT2G24280	AT2G24280.1 | Symbols: | alpha/beta-Hydrolases superfamily protein | chr2:10334622-10336927 FORWARD LENGTH=494	0.43517	-0.138869	0.164125
AT4G04640	AT4G04640.1 | Symbols: ATPC1 | ATPase, F1 complex, gamma subunit protein | chr4:2350761-2351882 REVERSE LENGTH=373	57.098	-0.144169	0.134699
AT1G27400	AT1G27400.1 | Symbols: | Ribosomal protein L22p/L17e family protein | chr1:9515230-9516725 FORWARD LENGTH=176	1.2937	-0.145721	0.126643
AT5G14430	AT5G14430.2 | Symbols: | S-adenosyl-L-methionine-dependent methyltransferases superfamily protein | chr5:4653092-4655741 FORWARD LENGTH=612;AT5G14430.1 | Symbols: | S-adenosyl-L-methionine-dependent methyltransferases superfamily protein | chr5:4653092-4	39.709	-0.147957	0.0481645
AT4G00100	AT4G00100.1 | Symbols: ATRPS13A, RPS13, PFL2, RPS13A | ribosomal protein S13A | chr4:37172-38123 FORWARD LENGTH=151	25.176	-0.149874	0.142288
AT2G40290	AT2G40290.3 | Symbols: | Eukaryotic translation initiation factor 2 subunit 1 | chr2:16829872-16830889 REVERSE LENGTH=241;AT2G40290.2 | Symbols: | Eukaryotic translation initiation factor 2 subunit 1 | chr2:16829872-16830889 REVERSE LENGTH=241;AT2G40290.	2.148	-0.151522	0.160969
AT1G62750	AT1G62750.1 | Symbols: ATSCO1, ATSCO1/CPEF-G, SCO1 | Translation elongation factor EFG/EF2 protein | chr1:23233622-23236321 REVERSE LENGTH=783	3.9441	-0.162867	0.145769
AT1G19540	AT1G19540.1 | Symbols: | NmrA-like negative transcriptional regulator family protein | chr1:6765713-6767247 FORWARD LENGTH=310	0.77945	-0.162914	0.0546265
AT1G48920	AT1G48920.1 | Symbols: ATNUC-L1, PARL1, NUC-L1 | nucleolin like 1 | chr1:18098186-18101422 FORWARD LENGTH=557	77.411	-0.163441	0.276555
AT3G13120	AT3G13120.2 | Symbols: | Ribosomal protein S10p/S20e family protein | chr3:4220310-4221526 REVERSE LENGTH=191;AT3G13120.1 | Symbols: | Ribosomal protein S10p/S20e family protein | chr3:4220310-4221526 REVERSE LENGTH=191	1.4659	-0.166142	0.39792
AT1G11860	AT1G11860.3 | Symbols: | Glycine cleavage T-protein family | chr1:4001801-4003245 FORWARD LENGTH=408;AT1G11860.2 | Symbols: | Glycine cleavage T-protein family | chr1:4001801-4003245 FORWARD LENGTH=408;AT1G11860.1 | Symbols: | Glycine cleavage T-protein	1.6333	-0.166967	0.260739
AT1G44835	AT1G44835.1 | Symbols: | YbaK/aminoacyl-tRNA synthetase-associated domain | chr1:16939909-16942337 FORWARD LENGTH=307;AT1G44835.2 | Symbols: | YbaK/aminoacyl-tRNA synthetase-associated domain | chr1:16939909-16942337 FORWARD LENGTH=308	0.60329	-0.170281	0.264284
ATMG01190	ATMG01190.1 | Symbols: ATP1 | ATP synthase subunit 1 | chrM:302166-303689 REVERSE LENGTH=507;AT2G07698.1 | Symbols: | ATPase, F1 complex, alpha subunit protein | chr2:3361474-3364028 FORWARD LENGTH=777	147.88	-0.171655	0.35411
AT3G14310	AT3G14310.1 | Symbols: ATPME3, PME3 | pectin methylesterase 3 | chr3:4772214-4775095 REVERSE LENGTH=592	4.324	-0.172115	0.401484
AT5G12940	AT5G12940.1 | Symbols: | Leucine-rich repeat (LRR) family protein | chr5:4087782-4088897 FORWARD LENGTH=371	2.7988	-0.174387	0.213698
AT3G01500	AT3G01500.1 | Symbols: CA1, ATBCA1, SABP3, ATSABP3 | carbonic anhydrase 1 | chr3:194853-196716 REVERSE LENGTH=270;AT3G01500.3 | Symbols: CA1 | carbonic anhydrase 1 | chr3:195173-197873 REVERSE LENGTH=336;AT3G01500.2 | Symbols: CA1 | carbonic anhydrase 1 |	51.429	-0.175152	0.546529
AT1G20696	AT1G20696.3 | Symbols: HMGB3, NFD3, NFD03 | high mobility group B3 | chr1:7179825-7181170 FORWARD LENGTH=140;AT1G20696.1 | Symbols: HMGB3, NFD3, NFD03 | high mobility group B3 | chr1:7179825-7181174 FORWARD LENGTH=141;AT1G20693.2 | Symbols: HMGB2, HMG BETA	1.5393	-0.176641	0.218759
AT1G70600	AT1G70600.1 | Symbols: | Ribosomal protein L18e/L15 superfamily protein | chr1:26621168-26621608 REVERSE LENGTH=146	12.207	-0.178138	0.10238
AT3G28200	AT3G28200.1 | Symbols: | Peroxidase superfamily protein | chr3:10518082-10519032 FORWARD LENGTH=316	33.904	-0.178936	0.150123
AT3G09260	AT3G09260.1 | Symbols: PYK10, PSR3.1, BGLU23, LEB | Glycosyl hydrolase superfamily protein | chr3:2840657-2843730 REVERSE LENGTH=524	323.31	-0.179036	0.154986
AT5G60390	AT5G60390.3 | Symbols: | GTP binding Elongation factor Tu family protein | chr5:24289226-24290675 FORWARD LENGTH=449;AT5G60390.1 | Symbols: | GTP binding Elongation factor Tu family protein | chr5:24289226-24290675 FORWARD LENGTH=449;AT1G07940.2 | Symbol	323.31	-0.179406	0.261465
AT3G09840	AT3G09840.1 | Symbols: CDC48, ATCDC48, CDC48A | cell division cycle 48 | chr3:3019494-3022832 FORWARD LENGTH=809;AT5G03340.1 | Symbols: | ATPase, AAA-type, CDC48 protein | chr5:810091-813133 REVERSE LENGTH=810;AT3G53230.1 | Symbols: | ATPase, AAA-type, C	27.705	-0.182968	0.330099
AT5G10980	AT5G10980.1 | Symbols: | Histone superfamily protein | chr5:3472591-3473349 REVERSE LENGTH=136;AT4G40040.2 | Symbols: | Histone superfamily protein | chr4:18557539-18558236 REVERSE LENGTH=136;AT4G40040.1 | Symbols: | Histone superfamily protein | chr4:1	8.7038	-0.183079	0.384051
AT2G02100	AT2G02100.1 | Symbols: LCR69, PDF2.2 | low-molecular-weight cysteine-rich 69 | chr2:528397-528885 FORWARD LENGTH=77	51.015	-0.184005	0.215266
AT5G07030	AT5G07030.1 | Symbols: | Eukaryotic aspartyl protease family protein | chr5:2183600-2185717 REVERSE LENGTH=455	5.3122	-0.186154	0.168603
AT3G48930	AT3G48930.1 | Symbols: EMB1080 | Nucleic acid-binding, OB-fold-like protein | chr3:18141017-18142189 REVERSE LENGTH=160;AT5G23740.1 | Symbols: RPS11-BETA | ribosomal protein S11-beta | chr5:8008251-8009330 REVERSE LENGTH=159	2.5243	-0.187694	0.562309
AT3G11630	AT3G11630.1 | Symbols: | Thioredoxin superfamily protein | chr3:3672189-3673937 FORWARD LENGTH=266;AT5G06290.1 | Symbols: 2-Cys Prx B, 2CPB | 2-cysteine peroxiredoxin B | chr5:1919380-1921211 FORWARD LENGTH=273	0.60385	-0.193834	0.154087
AT5G07350	AT5G07350.1 | Symbols: Tudor1, AtTudor1, TSN1 | TUDOR-SN protein 1 | chr5:2320344-2324892 REVERSE LENGTH=991;AT5G07350.2 | Symbols: Tudor1, AtTudor1, TSN1 | TUDOR-SN protein 1 | chr5:2320021-2324892 REVERSE LENGTH=1007;AT5G61780.1 | Symbols: Tudor2, AtTudo	86.149	-0.195668	1.06163
AT4G34670	AT4G34670.1 | Symbols: | Ribosomal protein S3Ae | chr4:16548724-16550222 FORWARD LENGTH=262	61.719	-0.195779	0.0840115
AT2G06850	AT2G06850.1 | Symbols: EXGT-A1, EXT, XTH4 | xyloglucan endotransglucosylase/hydrolase 4 | chr2:2763619-2765490 FORWARD LENGTH=296	109.6	-0.197745	0.624596
AT1G02780	AT1G02780.1 | Symbols: emb2386 | Ribosomal protein L19e family protein | chr1:608120-609391 REVERSE LENGTH=214	23.442	-0.198513	0.438076
ATCG00810	ATCG00810.1 | Symbols: RPL22 | ribosomal protein L22 | chrC:83467-83949 REVERSE LENGTH=160	4.6882	-0.199872	0.171197
AT1G52740	AT1G52740.1 | Symbols: HTA9 | histone H2A protein 9 | chr1:19645409-19646221 FORWARD LENGTH=134;AT3G54560.1 | Symbols: HTA11 | histone H2A 11 | chr3:20196532-20197466 FORWARD LENGTH=136;AT2G38810.3 | Symbols: HTA8 | histone H2A 8 | chr2:16219444-16220679 R	1.5821	-0.20127	0.144192
AT1G30630	AT1G30630.1 | Symbols: | Coatomer epsilon subunit | chr1:10858546-10860173 REVERSE LENGTH=292;AT2G34840.2 | Symbols: | Coatomer epsilon subunit | chr2:14702932-14704165 FORWARD LENGTH=214;AT2G34840.1 | Symbols: | Coatomer epsilon subunit | chr2:14702603	3.387	-0.204766	0.264297
AT2G20490	AT2G20490.1 | Symbols: NOP10, EDA27 | nucleolar RNA-binding Nop10p family protein | chr2:8831897-8832723 FORWARD LENGTH=64;AT2G20490.2 | Symbols: NOP10, EDA27 | nucleolar RNA-binding Nop10p family protein | chr2:8831897-8832723 FORWARD LENGTH=63	11.111	-0.210082	0.391286
AT4G16143	AT4G16143.2 | Symbols: IMPA-2 | importin alpha isoform 2 | chr4:9134450-9137134 REVERSE LENGTH=535;AT4G16143.1 | Symbols: IMPA-2 | importin alpha isoform 2 | chr4:9134450-9137134 REVERSE LENGTH=535	1.4423	-0.210443	0.33647
AT1G54690	AT1G54690.1 | Symbols: HTA3, H2AXB, G-H2AX, GAMMA-H2AX | gamma histone variant H2AX | chr1:20414607-20415206 REVERSE LENGTH=142;AT1G08880.1 | Symbols: HTA5, H2AXA, G-H2AX, GAMMA-H2AX | Histone superfamily protein | chr1:2847144-2847676 REVERSE LENGTH=142	34.839	-0.217197	0.31961
AT2G41840	AT2G41840.1 | Symbols: | Ribosomal protein S5 family protein | chr2:17460016-17461398 REVERSE LENGTH=285;AT3G57490.1 | Symbols: | Ribosomal protein S5 family protein | chr3:21279824-21280887 REVERSE LENGTH=276	59.186	-0.218452	0.826751
AT1G74970	AT1G74970.1 | Symbols: RPS9, TWN3 | ribosomal protein S9 | chr1:28157761-28159202 REVERSE LENGTH=208	0.77124	-0.220383	0.288682
AT1G23290	AT1G23290.1 | Symbols: RPL27A, RPL27AB | Ribosomal protein L18e/L15 superfamily protein | chr1:8263007-8263447 FORWARD LENGTH=146	1.1036	-0.220788	0.108538
AT5G30510	AT5G30510.1 | Symbols: RPS1, ARRPS1 | ribosomal protein S1 | chr5:11619262-11621223 REVERSE LENGTH=416	10.485	-0.224613	0.476096
AT5G62350	AT5G62350.1 | Symbols: | Plant invertase/pectin methylesterase inhibitor superfamily protein | chr5:25037504-25038112 FORWARD LENGTH=202	26.893	-0.229262	0.133777
AT3G18890	AT3G18890.1 | Symbols: | NAD(P)-binding Rossmann-fold superfamily protein | chr3:6511169-6514729 FORWARD LENGTH=641	121.6	-0.232843	0.556451
AT2G39850	AT2G39850.1 | Symbols: | Subtilisin-like serine endopeptidase family protein | chr2:16630626-16634100 FORWARD LENGTH=775	11.095	-0.233806	0.201915
ATCG00780	ATCG00780.1 | Symbols: RPL14 | ribosomal protein L14 | chrC:80696-81064 REVERSE LENGTH=122	7.4214	-0.233865	0.237384
AT1G74270	AT1G74270.1 | Symbols: | Ribosomal protein L35Ae family protein | chr1:27928415-27929466 REVERSE LENGTH=112;AT1G07070.1 | Symbols: | Ribosomal protein L35Ae family protein | chr1:2168652-2169703 FORWARD LENGTH=112;AT3G55750.1 | Symbols: | Ribosomal prot	1.7912	-0.236859	0.143706
AT3G44750	AT3G44750.2 | Symbols: HDA3 | histone deacetylase 3 | chr3:16298045-16299585 FORWARD LENGTH=242;AT3G44750.1 | Symbols: HD2A, ATHD2A, HDA3, HDT1 | histone deacetylase 3 | chr3:16298045-16299585 FORWARD LENGTH=245	0.44688	-0.241315	0.277422
AT1G55490	AT1G55490.2 | Symbols: CPN60B, LEN1 | chaperonin 60 beta | chr1:20715717-20718673 REVERSE LENGTH=600;AT1G55490.1 | Symbols: CPN60B, LEN1 | chaperonin 60 beta | chr1:20715717-20718673 REVERSE LENGTH=600	67.003	-0.246372	0.356679
AT2G01250	AT2G01250.1 | Symbols: | Ribosomal protein L30/L7 family protein | chr2:132943-134264 REVERSE LENGTH=242;AT2G01250.2 | Symbols: | Ribosomal protein L30/L7 family protein | chr2:133038-134264 REVERSE LENGTH=184	14.368	-0.252714	0.181588
AT4G08950	AT4G08950.1 | Symbols: EXO | Phosphate-responsive 1 family protein | chr4:5740378-5741322 FORWARD LENGTH=314	1.2142	-0.255493	0.283629
AT5G20920	AT5G20920.3 | Symbols: EIF2 BETA | eukaryotic translation initiation factor 2 beta subunit | chr5:7094994-7096661 REVERSE LENGTH=268;AT5G20920.1 | Symbols: EIF2 BETA, EMB1401 | eukaryotic translation initiation factor 2 beta subunit | chr5:7094994-7096661	9.6443	-0.258691	0.317306
AT2G44210	AT2G44210.1 | Symbols: | Protein of Unknown Function (DUF239) | chr2:18280809-18282591 FORWARD LENGTH=415;AT2G44210.2 | Symbols: | Protein of Unknown Function (DUF239) | chr2:18280809-18282591 FORWARD LENGTH=445	73.878	-0.267644	0.358588
AT3G25520	AT3G25520.1 | Symbols: ATL5, PGY3, OLI5, RPL5A | ribosomal protein L5 | chr3:9269573-9271327 REVERSE LENGTH=301;AT3G25520.2 | Symbols: ATL5 | ribosomal protein L5 | chr3:9269573-9270434 REVERSE LENGTH=190;AT5G39740.2 | Symbols: RPL5B | ribosomal protein L5	63.689	-0.275014	0.347056
AT1G32060	AT1G32060.1 | Symbols: PRK | phosphoribulokinase | chr1:11532668-11534406 FORWARD LENGTH=395	1.0676	-0.275422	0.18852
AT3G02560	AT3G02560.2 | Symbols: | Ribosomal protein S7e family protein | chr3:542341-543168 FORWARD LENGTH=191;AT3G02560.1 | Symbols: | Ribosomal protein S7e family protein | chr3:542341-543168 FORWARD LENGTH=191	3.555	-0.279912	0.224064
AT3G25920	AT3G25920.1 | Symbols: RPL15 | ribosomal protein L15 | chr3:9491268-9492558 REVERSE LENGTH=277	6.9961	-0.286022	0.936593
AT4G27090	AT4G27090.1 | Symbols: | Ribosomal protein L14 | chr4:13594104-13595187 REVERSE LENGTH=134	28.322	-0.29559	0.293546
AT3G59800	AT3G59800.1 | Symbols: | unknown protein;BEST Arabidopsis thaliana protein match is: unknown protein (TAIR:AT2G43795.2);Has 15361 Blast hits to 8061 proteins in 537 species: Archae - 2;Bacteria - 622;Metazoa - 7561;Fungi - 1246;Plants - 920;Viruses	92.359	-0.298677	0.225933
AT2G18020	AT2G18020.1 | Symbols: EMB2296 | Ribosomal protein L2 family | chr2:7837151-7838160 FORWARD LENGTH=258	114.53	-0.304413	0.219242
AT5G12230	AT5G12230.1 | Symbols: MED19A | MED19A;BEST Arabidopsis thaliana protein match is: unknown protein (TAIR:AT5G19480.2);Has 1807 Blast hits to 1807 proteins in 277 species: Archae - 0;Bacteria - 0;Metazoa - 736;Fungi - 347;Plants - 385;Viruses - 0;Ot	29.078	-0.30969	0.183707
AT4G34620	AT4G34620.1 | Symbols: SSR16 | small subunit ribosomal protein 16 | chr4:16535084-16536092 REVERSE LENGTH=113	0.83246	-0.32147	0.372865
AT1G77940	AT1G77940.1 | Symbols: | Ribosomal protein L7Ae/L30e/S12e/Gadd45 family protein | chr1:29304116-29305288 REVERSE LENGTH=112	9.9284	-0.322166	0.382249
AT4G37800	AT4G37800.1 | Symbols: XTH7 | xyloglucan endotransglucosylase/hydrolase 7 | chr4:17775703-17777372 REVERSE LENGTH=293	37.572	-0.327333	0.545595
AT5G28060	AT5G28060.1 | Symbols: | Ribosomal protein S24e family protein | chr5:10069791-10070792 REVERSE LENGTH=133	6.4295	-0.327639	0.180764
AT5G51280	AT5G51280.1 | Symbols: | DEAD-box protein abstrakt, putative | chr5:20841456-20843645 FORWARD LENGTH=591	66.217	-0.331725	0.666651
AT4G27140	AT4G27140.1 | Symbols: SESA1, AT2S1 | seed storage albumin 1 | chr4:13607363-13607857 FORWARD LENGTH=164	0.98329	-0.337079	0.188727
AT3G63490	AT3G63490.1 | Symbols: | Ribosomal protein L1p/L10e family | chr3:23444269-23446020 FORWARD LENGTH=346;AT3G63490.2 | Symbols: | Ribosomal protein L1p/L10e family | chr3:23444269-23445777 FORWARD LENGTH=291	37.196	-0.337311	0.677159
AT4G35785	AT4G35785.4 | Symbols: | RNA-binding (RRM/RBD/RNP motifs) family protein | chr4:16953404-16955127 REVERSE LENGTH=201;AT4G35785.3 | Symbols: | RNA-binding (RRM/RBD/RNP motifs) family protein | chr4:16953708-16955127 REVERSE LENGTH=207;AT4G35785.1 | Symbol	0.40048	-0.342308	0.421032
AT3G07050	AT3G07050.1 | Symbols: | GTP-binding family protein | chr3:2229602-2232279 REVERSE LENGTH=582	323.31	-0.344242	0.202566
AT5G02960	AT5G02960.1 | Symbols: | Ribosomal protein S12/S23 family protein | chr5:693280-694396 REVERSE LENGTH=142;AT3G09680.1 | Symbols: | Ribosomal protein S12/S23 family protein | chr3:2969197-2970291 REVERSE LENGTH=142	163.91	-0.345743	0.252533
AT1G73620	AT1G73620.1 | Symbols: | Pathogenesis-related thaumatin superfamily protein | chr1:27681432-27682954 FORWARD LENGTH=264;AT1G18250.1 | Symbols: ATLP-1 | Pathogenesis-related thaumatin superfamily protein | chr1:6277024-6278005 REVERSE LENGTH=243;AT1G18250.	0.49139	-0.347831	0.440145
AT2G37270	AT2G37270.2 | Symbols: ATRPS5B, RPS5B | ribosomal protein 5B | chr2:15647883-15649042 REVERSE LENGTH=207;AT2G37270.1 | Symbols: ATRPS5B, RPS5B | ribosomal protein 5B | chr2:15647883-15649042 REVERSE LENGTH=207	101.41	-0.350363	0.61055
AT2G33800	AT2G33800.1 | Symbols: | Ribosomal protein S5 family protein | chr2:14300925-14302352 REVERSE LENGTH=303	95.162	-0.35288	0.515688
AT1G69620	AT1G69620.1 | Symbols: RPL34 | ribosomal protein L34 | chr1:26189900-26191081 FORWARD LENGTH=119;AT1G26880.1 | Symbols: | Ribosomal protein L34e superfamily protein | chr1:9315640-9316681 REVERSE LENGTH=120;AT1G26880.2 | Symbols: | Ribosomal protein L34e	1.0399	-0.353092	0.405004
AT1G42970	AT1G42970.1 | Symbols: GAPB | glyceraldehyde-3-phosphate dehydrogenase B subunit | chr1:16127552-16129584 FORWARD LENGTH=447	45.908	-0.354862	0.556563
AT4G34980	AT4G34980.1 | Symbols: SLP2 | subtilisin-like serine protease 2 | chr4:16656929-16659223 REVERSE LENGTH=764	18.143	-0.363129	0.298888
AT2G43910	AT2G43910.1 | Symbols: ATHOL1, HOL1 | HARMLESS TO OZONE LAYER 1 | chr2:18184658-18186951 REVERSE LENGTH=227;AT2G43910.2 | Symbols: ATHOL1, HOL1 | HARMLESS TO OZONE LAYER 1 | chr2:18184596-18186951 REVERSE LENGTH=246	0.45394	-0.363558	0.331286
AT1G76180	AT1G76180.2 | Symbols: ERD14 | Dehydrin family protein | chr1:28587013-28587657 REVERSE LENGTH=185;AT1G76180.1 | Symbols: ERD14 | Dehydrin family protein | chr1:28587013-28587657 REVERSE LENGTH=185	42.425	-0.370934	0.0877859
AT2G43795	AT2G43795.1 | Symbols: | unknown protein;BEST Arabidopsis thaliana protein match is: unknown protein (TAIR:AT3G59800.1);Has 12382 Blast hits to 6798 proteins in 480 species: Archae - 2;Bacteria - 451;Metazoa - 6443;Fungi - 981;Plants - 703;Viruses	8.6723	-0.378798	0.433786
AT4G01310	AT4G01310.1 | Symbols: | Ribosomal L5P family protein | chr4:544166-545480 REVERSE LENGTH=262	1.7634	-0.379358	0.560269
AT3G56910	AT3G56910.1 | Symbols: PSRP5 | plastid-specific 50S ribosomal protein 5 | chr3:21069558-21070257 REVERSE LENGTH=148	63.772	-0.381406	1.30047
AT5G25460	AT5G25460.1 | Symbols: | Protein of unknown function, DUF642 | chr5:8863430-8865394 FORWARD LENGTH=369	111.21	-0.382033	0.400558
AT4G36130	AT4G36130.1 | Symbols: | Ribosomal protein L2 family | chr4:17097613-17098656 FORWARD LENGTH=258	28.007	-0.382461	0.348188
AT4G31700	AT4G31700.1 | Symbols: RPS6, RPS6A | ribosomal protein S6 | chr4:15346306-15347714 REVERSE LENGTH=250;AT4G31700.2 | Symbols: RPS6, RPS6A | ribosomal protein S6 | chr4:15346306-15347075 REVERSE LENGTH=188	17.78	-0.382646	0.164319
AT2G31410	AT2G31410.1 | Symbols: | unknown protein;Has 1719 Blast hits to 1091 proteins in 184 species: Archae - 5;Bacteria - 24;Metazoa - 559;Fungi - 169;Plants - 192;Viruses - 1;Other Eukaryotes - 769 (source: NCBI BLink). | chr2:13392220-13392819 REVERSE	2.9131	-0.385482	0.813817
AT3G05560	AT3G05560.3 | Symbols: | Ribosomal L22e protein family | chr3:1614641-1615204 FORWARD LENGTH=124;AT3G05560.2 | Symbols: | Ribosomal L22e protein family | chr3:1614641-1615204 FORWARD LENGTH=124;AT3G05560.1 | Symbols: | Ribosomal L22e protein family | ch	11.806	-0.386488	1.5222
AT2G05920	AT2G05920.1 | Symbols: | Subtilase family protein | chr2:2269831-2272207 REVERSE LENGTH=754	2.7816	-0.386929	0.6468
AT5G40950	AT5G40950.1 | Symbols: RPL27 | ribosomal protein large subunit 27 | chr5:16410866-16411845 FORWARD LENGTH=198	4.8446	-0.388071	0.558774
ATCG00820	ATCG00820.1 | Symbols: RPS19 | ribosomal protein S19 | chrC:84005-84283 REVERSE LENGTH=92	0.86947	-0.388746	0.884407
AT1G16610	AT1G16610.2 | Symbols: SR45, RNPS1 | arginine/serine-rich 45 | chr1:5675925-5678686 REVERSE LENGTH=407;AT1G16610.1 | Symbols: SR45, RNPS1 | arginine/serine-rich 45 | chr1:5675925-5678686 REVERSE LENGTH=414;AT1G16610.3 | Symbols: SR45 | arginine/serine-rich	9.5429	-0.398477	0.325774
AT3G18165	AT3G18165.1 | Symbols: MOS4 | modifier of snc1,4 | chr3:6223248-6225076 FORWARD LENGTH=253	1.8427	-0.400873	0.978655
AT5G55920	AT5G55920.1 | Symbols: OLI2 | S-adenosyl-L-methionine-dependent methyltransferases superfamily protein | chr5:22645742-22649383 REVERSE LENGTH=682	4.1051	-0.404339	0.673111
AT5G15230	AT5G15230.2 | Symbols: GASA4 | GAST1 protein homolog 4 | chr5:4945286-4946025 FORWARD LENGTH=83;AT5G15230.1 | Symbols: GASA4 | GAST1 protein homolog 4 | chr5:4945017-4946025 FORWARD LENGTH=106	1.5999	-0.4047	0.0860367
AT1G05190	AT1G05190.1 | Symbols: emb2394 | Ribosomal protein L6 family | chr1:1502515-1503738 REVERSE LENGTH=223	39.483	-0.413333	0.679899
AT3G02080	AT3G02080.1 | Symbols: | Ribosomal protein S19e family protein | chr3:364138-365161 REVERSE LENGTH=143	3.7114	-0.413597	0.682169
AT3G16460	AT3G16460.2 | Symbols: | Mannose-binding lectin superfamily protein | chr3:5593029-5595522 FORWARD LENGTH=705;AT3G16460.1 | Symbols: | Mannose-binding lectin superfamily protein | chr3:5593029-5595522 FORWARD LENGTH=705	216.42	-0.414535	0.592075
AT3G51600	AT3G51600.1 | Symbols: LTP5 | lipid transfer protein 5 | chr3:19138661-19139124 REVERSE LENGTH=118	6.1782	-0.414961	0.280446
AT5G43970	AT5G43970.1 | Symbols: TOM22-V, TOM9-2, ATTOM22-V | translocase of outer membrane 22-V | chr5:17692888-17693187 FORWARD LENGTH=99	16.996	-0.418467	1.02889
AT1G74060	AT1G74060.1 | Symbols: | Ribosomal protein L6 family protein | chr1:27850033-27851299 REVERSE LENGTH=233;AT1G74050.1 | Symbols: | Ribosomal protein L6 family protein | chr1:27847256-27848680 REVERSE LENGTH=233	0.89949	-0.419819	0.737068
AT3G19760	AT3G19760.1 | Symbols: EIF4A-III | eukaryotic initiation factor 4A-III | chr3:6863790-6866242 FORWARD LENGTH=408	10.378	-0.420595	0.463203
AT2G13360	AT2G13360.2 | Symbols: AGT, AGT1, SGAT | alanine:glyoxylate aminotransferase | chr2:5539417-5540902 REVERSE LENGTH=401;AT2G13360.1 | Symbols: AGT, AGT1, SGAT | alanine:glyoxylate aminotransferase | chr2:5539417-5540902 REVERSE LENGTH=401	0.78327	-0.422937	0.265899
AT5G20290	AT5G20290.1 | Symbols: | Ribosomal protein S8e family protein | chr5:6851695-6853012 REVERSE LENGTH=222	55.834	-0.428054	0.216476
AT5G23540	AT5G23540.2 | Symbols: | Mov34/MPN/PAD-1 family protein | chr5:7938109-7939339 FORWARD LENGTH=259;AT5G23540.1 | Symbols: | Mov34/MPN/PAD-1 family protein | chr5:7937772-7939339 FORWARD LENGTH=308	3.7644	-0.433343	0.57029
AT1G57720	AT1G57720.2 | Symbols: | Translation elongation factor EF1B, gamma chain | chr1:21377873-21380114 FORWARD LENGTH=413;AT1G57720.1 | Symbols: | Translation elongation factor EF1B, gamma chain | chr1:21377873-21380114 FORWARD LENGTH=413	28.766	-0.442715	0.99397
AT5G20630	AT5G20630.1 | Symbols: GLP3, GLP3A, GLP3B, ATGER3, GER3 | germin 3 | chr5:6975315-6975950 REVERSE LENGTH=211	59.834	-0.445759	0.861866
AT3G53430	AT3G53430.1 | Symbols: | Ribosomal protein L11 family protein | chr3:19809895-19810395 REVERSE LENGTH=166;AT2G37190.1 | Symbols: | Ribosomal protein L11 family protein | chr2:15619559-15620059 REVERSE LENGTH=166;AT5G60670.1 | Symbols: | Ribosomal protei	22.485	-0.447625	1.9307
AT3G62840	AT3G62840.2 | Symbols: | Small nuclear ribonucleoprotein family protein | chr3:23235727-23236615 REVERSE LENGTH=108;AT2G47640.3 | Symbols: | Small nuclear ribonucleoprotein family protein | chr2:19537393-19538431 FORWARD LENGTH=108;AT2G47640.2 | Symbols:	4.9891	-0.448009	0.765098
AT3G16470	AT3G16470.3 | Symbols: JR1 | Mannose-binding lectin superfamily protein | chr3:5596096-5597709 REVERSE LENGTH=297;AT3G16470.2 | Symbols: JR1 | Mannose-binding lectin superfamily protein | chr3:5596096-5597709 REVERSE LENGTH=451;AT3G16470.1 | Symbols: JR1 |	25.676	-0.448064	0.704379
AT3G16450	AT3G16450.3 | Symbols: | Mannose-binding lectin superfamily protein | chr3:5588593-5589792 FORWARD LENGTH=300;AT3G16450.2 | Symbols: | Mannose-binding lectin superfamily protein | chr3:5588593-5589792 FORWARD LENGTH=300;AT3G16450.1 | Symbols: | Mannose-	9.9932	-0.452002	0.260835
AT1G35680	AT1G35680.1 | Symbols: | Ribosomal protein L21 | chr1:13208777-13210246 FORWARD LENGTH=220	0.88735	-0.456841	1.22748
AT1G59359	AT1G59359.1 | Symbols: | Ribosomal protein S5 family protein | chr1:21842537-21843733 REVERSE LENGTH=284;AT1G58983.1 | Symbols: | Ribosomal protein S5 family protein | chr1:21806279-21807475 REVERSE LENGTH=284;AT1G58684.1 | Symbols: | Ribosomal protein	1.7143	-0.45779	0.378165
AT3G10610	AT3G10610.1 | Symbols: | Ribosomal S17 family protein | chr3:3319459-3319881 FORWARD LENGTH=140;AT2G05220.2 | Symbols: | Ribosomal S17 family protein | chr2:1894757-1895179 REVERSE LENGTH=140;AT2G05220.1 | Symbols: | Ribosomal S17 family protein | chr2:	1.445	-0.461347	1.08478
AT2G45180	AT2G45180.1 | Symbols: | Bifunctional inhibitor/lipid-transfer protein/seed storage 2S albumin superfamily protein | chr2:18626377-18626781 FORWARD LENGTH=134	0.41796	-0.467819	0.471451
AT5G27770	AT5G27770.1 | Symbols: | Ribosomal L22e protein family | chr5:9836166-9837113 FORWARD LENGTH=124	0.91852	-0.47087	2.48257
AT1G18540	AT1G18540.1 | Symbols: | Ribosomal protein L6 family protein | chr1:6377448-6378548 REVERSE LENGTH=233	7.4059	-0.473164	0.80203
AT1G03910	AT1G03910.1 | Symbols: | EXPRESSED IN: 25 plant structures;EXPRESSED DURING: 13 growth stages;CONTAINS InterPro DOMAIN/s: Cactin protein, cactus-binding domain, C-terminal (InterPro:IPR019134), Cactin, central region (InterPro:IPR018816);BEST Arabidops	75.823	-0.481487	0.87605
AT2G45710	AT2G45710.1 | Symbols: | Zinc-binding ribosomal protein family protein | chr2:18831243-18831999 FORWARD LENGTH=84;AT3G61110.1 | Symbols: ARS27A, RS27A | ribosomal protein S27 | chr3:22611710-22612632 FORWARD LENGTH=86;AT3G61111.1 | Symbols: | Zinc-bindin	2.0116	-0.49258	0.40151
AT3G13570	AT3G13570.1 | Symbols: SCL30A, At-SCL30A | SC35-like splicing factor 30A | chr3:4429564-4431602 REVERSE LENGTH=262	5.5196	-0.495061	0.24516
AT1G21500	AT1G21500.1 | Symbols: | unknown protein;Has 29 Blast hits to 29 proteins in 12 species: Archae - 0;Bacteria - 0;Metazoa - 0;Fungi - 2;Plants - 27;Viruses - 0;Other Eukaryotes - 0 (source: NCBI BLink). | chr1:7530047-7530954 REVERSE LENGTH=126	0.9856	-0.501631	0.333007
AT3G13870	AT3G13870.2 | Symbols: RHD3 | Root hair defective 3 GTP-binding protein (RHD3) | chr3:4565762-4570261 REVERSE LENGTH=738;AT3G13870.1 | Symbols: RHD3 | Root hair defective 3 GTP-binding protein (RHD3) | chr3:4565762-4571109 REVERSE LENGTH=802	1.1076	-0.514628	1.53489
AT3G27160	AT3G27160.1 | Symbols: GHS1 | Ribosomal protein S21 family protein | chr3:10017531-10018854 FORWARD LENGTH=183	1.9929	-0.527736	0.371782
AT1G03230	AT1G03230.1 | Symbols: | Eukaryotic aspartyl protease family protein | chr1:790110-791414 FORWARD LENGTH=434	33.239	-0.529796	0.511416
AT1G48830	AT1G48830.2 | Symbols: | Ribosomal protein S7e family protein | chr1:18059854-18060935 REVERSE LENGTH=191;AT1G48830.1 | Symbols: | Ribosomal protein S7e family protein | chr1:18059854-18060935 REVERSE LENGTH=191	16.988	-0.538955	0.554743
AT5G55230	AT5G55230.1 | Symbols: ATMAP65-1, MAP65-1 | microtubule-associated proteins 65-1 | chr5:22402716-22405182 FORWARD LENGTH=587	2.4736	-0.558826	1.80031
AT2G04030	AT2G04030.2 | Symbols: CR88, Hsp88.1, AtHsp90.5 | Chaperone protein htpG family protein | chr2:1281983-1285909 FORWARD LENGTH=777;AT2G04030.1 | Symbols: CR88, EMB1956, HSP90.5, Hsp88.1, AtHsp90.5 | Chaperone protein htpG family protein | chr2:1281983-12859	0.73746	-0.585559	0.703738
AT3G44890	AT3G44890.1 | Symbols: RPL9 | ribosomal protein L9 | chr3:16386505-16387963 FORWARD LENGTH=197	1.602	-0.589843	0.769491
AT4G31580	AT4G31580.2 | Symbols: SRZ-22, SRZ22, RSZP22, RSZ22, At-RSZ22 | serine/arginine-rich 22 | chr4:15306983-15308064 FORWARD LENGTH=200;AT4G31580.1 | Symbols: SRZ-22, SRZ22, RSZP22, RSZ22, At-RSZ22 | serine/arginine-rich 22 | chr4:15306983-15308064 FORWARD LEN	5.6785	-0.600104	0.481056
AT4G25740	AT4G25740.2 | Symbols: | RNA binding Plectin/S10 domain-containing protein | chr4:13107488-13108751 REVERSE LENGTH=149;AT4G25740.1 | Symbols: | RNA binding Plectin/S10 domain-containing protein | chr4:13107488-13108751 REVERSE LENGTH=177;AT5G52650.1 | Sy	1.0582	-0.607376	0.507074
AT5G55660	AT5G55660.1 | Symbols: | DEK domain-containing chromatin associated protein | chr5:22539375-22543142 FORWARD LENGTH=778	2.4316	-0.612874	1.21758
AT2G33150	AT2G33150.1 | Symbols: PKT3, PED1, KAT2 | peroxisomal 3-ketoacyl-CoA thiolase 3 | chr2:14047814-14050983 REVERSE LENGTH=462	16.515	-0.617138	0.71069
AT5G14320	AT5G14320.1 | Symbols: | Ribosomal protein S13/S18 family | chr5:4617839-4618772 REVERSE LENGTH=169;AT5G14320.2 | Symbols: | Ribosomal protein S13/S18 family | chr5:4618189-4618772 REVERSE LENGTH=128	1.5663	-0.621971	0.69182
AT3G12940	AT3G12940.1 | Symbols: | 2-oxoglutarate (2OG) and Fe(II)-dependent oxygenase superfamily protein | chr3:4130242-4131912 REVERSE LENGTH=474	0.44054	-0.626909	0.476315
AT4G39200	AT4G39200.2 | Symbols: | Ribosomal protein S25 family protein | chr4:18257464-18258464 FORWARD LENGTH=107;AT4G39200.1 | Symbols: | Ribosomal protein S25 family protein | chr4:18257464-18258464 FORWARD LENGTH=108;AT2G16360.1 | Symbols: | Ribosomal protei	47.572	-0.62709	0.753072
AT5G09810	AT5G09810.1 | Symbols: ACT7 | actin 7 | chr5:3052809-3054220 FORWARD LENGTH=377	187.51	-0.628475	0.99161
AT3G49430	AT3G49430.2 | Symbols: SRp34a, SR34a, At-SR34a | SER/ARG-rich protein 34A | chr3:18332668-18334617 FORWARD LENGTH=297;AT3G49430.3 | Symbols: SRp34a, SR34a, At-SR34a | SER/ARG-rich protein 34A | chr3:18332668-18334829 FORWARD LENGTH=300;AT3G49430.1 | Symbol	11.661	-0.63179	0.530935
AT1G33811	AT1G33811.1 | Symbols: | GDSL-like Lipase/Acylhydrolase superfamily protein | chr1:12267918-12269690 FORWARD LENGTH=370	3.2065	-0.632147	0.496963
AT5G56670	AT5G56670.1 | Symbols: | Ribosomal protein S30 family protein | chr5:22935413-22935981 REVERSE LENGTH=62;AT4G29390.1 | Symbols: | Ribosomal protein S30 family protein | chr4:14465212-14465902 REVERSE LENGTH=62;AT2G19750.1 | Symbols: | Ribosomal protein	3.4335	-0.636677	1.21198
AT5G16130	AT5G16130.1 | Symbols: | Ribosomal protein S7e family protein | chr5:5268984-5269912 FORWARD LENGTH=190	5.5421	-0.639732	0.61437
AT1G75750	AT1G75750.2 | Symbols: GASA1 | GAST1 protein homolog 1 | chr1:28441813-28442284 REVERSE LENGTH=97;AT1G75750.1 | Symbols: GASA1 | GAST1 protein homolog 1 | chr1:28441813-28442284 REVERSE LENGTH=98	3.4574	-0.641112	1.04017
AT3G12140	AT3G12140.2 | Symbols: | Emsy N Terminus (ENT)/ plant Tudor-like domains-containing protein | chr3:3868947-3870964 REVERSE LENGTH=327;AT3G12140.1 | Symbols: | Emsy N Terminus (ENT)/ plant Tudor-like domains-containing protein | chr3:3868947-3870964 REVER	154.47	-0.647425	0.417196
AT3G04920	AT3G04920.1 | Symbols: | Ribosomal protein S24e family protein | chr3:1360989-1362065 FORWARD LENGTH=133	68.002	-0.647506	0.351329
AT2G28910	AT2G28910.1 | Symbols: CXIP4 | CAX interacting protein 4 | chr2:12415992-12416990 REVERSE LENGTH=332	3.879	-0.652629	0.460392
AT3G11710	AT3G11710.1 | Symbols: ATKRS-1 | lysyl-tRNA synthetase 1 | chr3:3702359-3705613 REVERSE LENGTH=626	23.381	-0.656164	0.165035
AT5G58100	AT5G58100.1 | Symbols: | unknown protein;INVOLVED IN: pollen exine formation;EXPRESSED IN: 19 plant structures;EXPRESSED DURING: 8 growth stages;BEST Arabidopsis thaliana protein match is: unknown protein (TAIR:AT3G28720.1);Has 35333 Blast hits to 34	0.54179	-0.663794	0.470646
AT4G39520	AT4G39520.1 | Symbols: | GTP-binding protein-related | chr4:18371329-18374000 REVERSE LENGTH=369	3.0862	-0.664002	0.634029
AT4G02720	AT4G02720.1 | Symbols: | unknown protein;FUNCTIONS IN: molecular_function unknown;INVOLVED IN: biological_process unknown;EXPRESSED IN: 25 plant structures;EXPRESSED DURING: 14 growth stages;CONTAINS InterPro DOMAIN/s: Protein of unknown function DUF	145.68	-0.664364	0.615482
AT3G62820	AT3G62820.1 | Symbols: | Plant invertase/pectin methylesterase inhibitor superfamily protein | chr3:23229782-23230366 FORWARD LENGTH=194	1.2592	-0.665773	1.76523
AT3G16080	AT3G16080.1 | Symbols: | Zinc-binding ribosomal protein family protein | chr3:5454892-5455677 FORWARD LENGTH=95;AT1G52300.1 | Symbols: | Zinc-binding ribosomal protein family protein | chr1:19475213-19476152 REVERSE LENGTH=95;AT1G15250.1 | Symbols: | Zi	16.048	-0.677495	0.313007
AT1G09080	AT1G09080.2 | Symbols: BIP3 | Heat shock protein 70 (Hsp 70) family protein | chr1:2929268-2931804 REVERSE LENGTH=665;AT1G09080.1 | Symbols: BIP3 | Heat shock protein 70 (Hsp 70) family protein | chr1:2929268-2931804 REVERSE LENGTH=675	0.93148	-0.690954	1.32532
AT3G52530	AT3G52530.1 | Symbols: | Protein kinase superfamily protein | chr3:19484867-19485922 REVERSE LENGTH=351	0.47341	-0.695583	0.477351
AT1G52400	AT1G52400.3 | Symbols: BGLU18 | beta glucosidase 18 | chr1:19515250-19517930 FORWARD LENGTH=528;AT1G52400.1 | Symbols: BGL1, BGLU18, ATBG1 | beta glucosidase 18 | chr1:19515250-19517930 FORWARD LENGTH=528;AT1G52400.2 | Symbols: BGL1, BGLU18, ATBG1 | beta g	130.13	-0.697847	1.19698
AT4G09650	AT4G09650.1 | Symbols: ATPD | ATP synthase delta-subunit gene | chr4:6100799-6101503 FORWARD LENGTH=234	0.84224	-0.701857	0.394018
AT3G07770	AT3G07770.1 | Symbols: Hsp89.1, AtHsp90.6, AtHsp90-6 | HEAT SHOCK PROTEIN 89.1 | chr3:2479611-2483970 FORWARD LENGTH=799	1.4282	-0.709554	1.08608
AT2G36160	AT2G36160.1 | Symbols: | Ribosomal protein S11 family protein | chr2:15169925-15171159 FORWARD LENGTH=150	0.85701	-0.717353	1.13096
AT5G49680	AT5G49680.2 | Symbols: | Golgi-body localisation protein domain;RNA pol II promoter Fmp27 protein domain | chr5:20176385-20188307 FORWARD LENGTH=2587	0.38464	-0.725649	0.584463
AT3G04400	AT3G04400.2 | Symbols: emb2171 | Ribosomal protein L14p/L23e family protein | chr3:1167611-1168308 FORWARD LENGTH=125;AT3G04400.1 | Symbols: emb2171 | Ribosomal protein L14p/L23e family protein | chr3:1167339-1168308 FORWARD LENGTH=140;AT2G33370.1 | Symbol	72.227	-0.73896	1.94792
AT5G62340	AT5G62340.1 | Symbols: | Plant invertase/pectin methylesterase inhibitor superfamily protein | chr5:25033602-25034222 FORWARD LENGTH=206	0.61497	-0.743401	0.572609
AT5G47930	AT5G47930.1 | Symbols: | Zinc-binding ribosomal protein family protein | chr5:19406423-19407329 REVERSE LENGTH=84	0.50777	-0.748318	0.309817
AT3G55170	AT3G55170.2 | Symbols: | Ribosomal L29 family protein | chr3:20453136-20454293 REVERSE LENGTH=123;AT3G55170.1 | Symbols: | Ribosomal L29 family protein | chr3:20453136-20454293 REVERSE LENGTH=123;AT3G09500.1 | Symbols: | Ribosomal L29 family protein	1.4339	-0.754858	0.662584
AT5G45775	AT5G45775.1 | Symbols: | Ribosomal L5P family protein | chr5:18565281-18566377 REVERSE LENGTH=172;AT5G45775.2 | Symbols: | Ribosomal L5P family protein | chr5:18565281-18566496 REVERSE LENGTH=182;AT4G18730.1 | Symbols: RPL16B | ribosomal protein L16B | c	0.86223	-0.75511	0.702789
AT4G18100	AT4G18100.1 | Symbols: | Ribosomal protein L32e | chr4:10035715-10036475 REVERSE LENGTH=133	17.743	-0.759196	0.453166
AT2G45640	AT2G45640.1 | Symbols: SAP18, ATSAP18 | SIN3 associated polypeptide P18 | chr2:18799881-18801323 REVERSE LENGTH=152;AT2G45640.2 | Symbols: SAP18 | SIN3 associated polypeptide P18 | chr2:18799881-18801323 REVERSE LENGTH=149	20.128	-0.768869	1.09684
AT5G40880	AT5G40880.1 | Symbols: | WD-40 repeat family protein / zfwd3 protein (ZFWD3) | chr5:16379481-16381205 FORWARD LENGTH=472	0.7112	-0.783749	0.336697
AT2G24090	AT2G24090.1 | Symbols: | Ribosomal protein L35 | chr2:10242038-10243416 FORWARD LENGTH=145	130.29	-0.801657	1.20829
AT2G43030	AT2G43030.1 | Symbols: | Ribosomal protein L3 family protein | chr2:17894898-17895713 FORWARD LENGTH=271	0.71468	-0.806419	0.735321
AT4G36660	AT4G36660.1 | Symbols: | Protein of unknown function (DUF1195) | chr4:17285953-17287281 REVERSE LENGTH=179	0.51463	-0.811858	0.394545
AT1G09570	AT1G09570.2 | Symbols: PHYA, FHY2, FRE1, HY8 | phytochrome A | chr1:3095498-3098892 REVERSE LENGTH=1014;AT1G09570.1 | Symbols: PHYA, FHY2, FRE1, HY8 | phytochrome A | chr1:3095498-3099216 REVERSE LENGTH=1122	0.36826	-0.812071	1.34854
AT4G26870	AT4G26870.1 | Symbols: | Class II aminoacyl-tRNA and biotin synthetases superfamily protein | chr4:13505381-13507619 FORWARD LENGTH=532	0.99685	-0.820745	0.219115
AT1G16030	AT1G16030.1 | Symbols: Hsp70b | heat shock protein 70B | chr1:5502386-5504326 REVERSE LENGTH=646	4.6704	-0.822917	0.966727
AT4G32420	AT4G32420.3 | Symbols: | Cyclophilin-like peptidyl-prolyl cis-trans isomerase family protein | chr4:15647550-15652103 REVERSE LENGTH=837;AT4G32420.1 | Symbols: | Cyclophilin-like peptidyl-prolyl cis-trans isomerase family protein | chr4:15647550-15652103	17.76	-0.825592	0.776101
AT3G62250	AT3G62250.1 | Symbols: UBQ5 | ubiquitin 5 | chr3:23037138-23037611 FORWARD LENGTH=157	25.342	-0.82829	0.459515
AT2G25210	AT2G25210.1 | Symbols: | Ribosomal protein L39 family protein | chr2:10740157-10740379 FORWARD LENGTH=44;AT4G31985.1 | Symbols: | Ribosomal protein L39 family protein | chr4:15469931-15470366 FORWARD LENGTH=51	1.2135	-0.850375	2.05609
AT5G64730	AT5G64730.1 | Symbols: | Transducin/WD40 repeat-like superfamily protein | chr5:25873146-25875021 FORWARD LENGTH=299	6.4986	-0.879787	0.93233
AT1G79200	AT1G79200.1 | Symbols: | unknown protein;Has 30201 Blast hits to 17322 proteins in 780 species: Archae - 12;Bacteria - 1396;Metazoa - 17338;Fungi - 3422;Plants - 5037;Viruses - 0;Other Eukaryotes - 2996 (source: NCBI BLink). | chr1:29794404-2979571	14.468	-0.884844	0.722681
AT3G14290	AT3G14290.1 | Symbols: PAE2 | 20S proteasome alpha subunit E2 | chr3:4764364-4766381 FORWARD LENGTH=237;AT1G53850.2 | Symbols: PAE1 | 20S proteasome alpha subunit E1 | chr1:20104131-20105792 REVERSE LENGTH=237;AT1G53850.1 | Symbols: PAE1, ATPAE1 | 20S prot	5.0566	-0.895103	1.02092
AT3G11510	AT3G11510.1 | Symbols: | Ribosomal protein S11 family protein | chr3:3623757-3624866 REVERSE LENGTH=150	175.05	-0.900088	0.873779
AT3G49910	AT3G49910.1 | Symbols: | Translation protein SH3-like family protein | chr3:18504311-18504751 FORWARD LENGTH=146	43.922	-0.908225	0.625501
AT4G39680	AT4G39680.2 | Symbols: | SAP domain-containing protein | chr4:18414604-18416938 REVERSE LENGTH=633;AT4G39680.1 | Symbols: | SAP domain-containing protein | chr4:18414604-18416938 REVERSE LENGTH=633	12.159	-0.92714	1.34023
AT3G60245	AT3G60245.1 | Symbols: | Zinc-binding ribosomal protein family protein | chr3:22268803-22269750 FORWARD LENGTH=92;AT3G10950.1 | Symbols: | Zinc-binding ribosomal protein family protein | chr3:3423893-3424566 FORWARD LENGTH=92	25.371	-0.927237	1.32621
AT2G47110	AT2G47110.2 | Symbols: UBQ6 | ubiquitin 6 | chr2:19344701-19345174 FORWARD LENGTH=157;AT2G47110.1 | Symbols: UBQ6 | ubiquitin 6 | chr2:19344701-19345174 FORWARD LENGTH=157;AT1G23410.1 | Symbols: | Ribosomal protein S27a / Ubiquitin family protein | chr1:8	252.78	-0.944461	0.947688
AT5G38420	AT5G38420.1 | Symbols: | Ribulose bisphosphate carboxylase (small chain) family protein | chr5:15381203-15381978 REVERSE LENGTH=181;AT5G38410.1 | Symbols: | Ribulose bisphosphate carboxylase (small chain) family protein | chr5:15377501-15378306 REVERSE L	49.274	-0.950139	0.990625
AT1G70620	AT1G70620.2 | Symbols: | cyclin-related | chr1:26626634-26630307 FORWARD LENGTH=884;AT1G70620.1 | Symbols: | cyclin-related | chr1:26626634-26630755 FORWARD LENGTH=897;AT1G70620.3 | Symbols: | cyclin-related | chr1:26626634-26630777 FORWARD LENGTH=957	1.392	-0.975218	0.720149
AT4G33510	AT4G33510.2 | Symbols: DHS2 | 3-deoxy-d-arabino-heptulosonate 7-phosphate synthase | chr4:16116496-16118233 FORWARD LENGTH=432;AT4G33510.1 | Symbols: DHS2 | 3-deoxy-d-arabino-heptulosonate 7-phosphate synthase | chr4:16116496-16118549 FORWARD LENGTH=507	0.38179	-0.975722	0.709198
AT3G14210	AT3G14210.1 | Symbols: ESM1 | epithiospecifier modifier 1 | chr3:4729886-4731562 FORWARD LENGTH=392	78.237	-0.976642	0.280584
AT5G23080	AT5G23080.2 | Symbols: TGH | SWAP (Suppressor-of-White-APricot)/surp domain-containing protein | chr5:7743226-7748889 REVERSE LENGTH=900;AT5G23080.1 | Symbols: TGH | SWAP (Suppressor-of-White-APricot)/surp domain-containing protein | chr5:7743226-7748889 R	185.1	-0.982867	1.06868
AT3G55460	AT3G55460.1 | Symbols: SCL30, At-SCL30 | SC35-like splicing factor 30 | chr3:20561024-20563502 FORWARD LENGTH=262	0.85683	-0.984019	0.54298
AT3G26060	AT3G26060.1 | Symbols: ATPRX Q | Thioredoxin superfamily protein | chr3:9524807-9526123 FORWARD LENGTH=216;AT3G26060.2 | Symbols: ATPRX Q | Thioredoxin superfamily protein | chr3:9524807-9526123 FORWARD LENGTH=217	8.8307	-0.985637	1.12719
AT3G02960	AT3G02960.1 | Symbols: | Heavy metal transport/detoxification superfamily protein | chr3:667245-668626 REVERSE LENGTH=246	0.37476	-0.990149	0.693799
AT3G52580	AT3G52580.1 | Symbols: | Ribosomal protein S11 family protein | chr3:19503324-19504701 FORWARD LENGTH=150	5.3718	-1.01597	1.45458
AT3G12580	AT3G12580.1 | Symbols: HSP70, ATHSP70 | heat shock protein 70 | chr3:3991487-3993689 REVERSE LENGTH=650	86.843	-1.06982	0.862341
AT3G49601	AT3G49601.1 | Symbols: | FUNCTIONS IN: molecular_function unknown;INVOLVED IN: biological_process unknown;LOCATED IN: cellular_component unknown;CONTAINS InterPro DOMAIN/s: mRNA splicing factor, Cwf21 (InterPro:IPR013170);Has 30201 Blast hits to 17322	323.31	-1.07178	1.27154
AT3G62870	AT3G62870.1 | Symbols: | Ribosomal protein L7Ae/L30e/S12e/Gadd45 family protein | chr3:23242862-23244273 REVERSE LENGTH=256;AT2G47610.1 | Symbols: | Ribosomal protein L7Ae/L30e/S12e/Gadd45 family protein | chr2:19529854-19531401 FORWARD LENGTH=257	11.174	-1.10658	0.611423
AT1G67090	AT1G67090.1 | Symbols: RBCS1A | ribulose bisphosphate carboxylase small chain 1A | chr1:25048465-25049249 REVERSE LENGTH=180	75.736	-1.11262	1.24397
AT2G24820	AT2G24820.1 | Symbols: TIC55-II | translocon at the inner envelope membrane of chloroplasts 55-II | chr2:10575038-10576829 FORWARD LENGTH=539	0.44689	-1.12538	0.870778
AT5G53800	AT5G53800.1 | Symbols: | unknown protein;Has 30201 Blast hits to 17322 proteins in 780 species: Archae - 12;Bacteria - 1396;Metazoa - 17338;Fungi - 3422;Plants - 5037;Viruses - 0;Other Eukaryotes - 2996 (source: NCBI BLink). | chr5:21848180-2184993	29.48	-1.12802	1.11413
AT3G53640	AT3G53640.1 | Symbols: | Protein kinase superfamily protein | chr3:19887007-19888935 REVERSE LENGTH=642	0.91761	-1.15752	0.959905
AT3G19840	AT3G19840.1 | Symbols: ATPRP40C, PRP40C | pre-mRNA-processing protein 40C | chr3:6891228-6897227 FORWARD LENGTH=835	1.2904	-1.18259	0.743374
AT5G55190	AT5G55190.1 | Symbols: RAN3, ATRAN3 | RAN GTPase 3 | chr5:22392285-22393957 FORWARD LENGTH=221;AT5G20020.1 | Symbols: RAN2 | RAS-related GTP-binding nuclear protein 2 | chr5:6762817-6764381 FORWARD LENGTH=221;AT5G20010.1 | Symbols: RAN-1, RAN1, ATRAN1 | RA	9.4969	-1.19368	1.10585
AT2G04170	AT2G04170.4 | Symbols: | TRAF-like family protein | chr2:1417404-1418711 REVERSE LENGTH=298;AT2G04170.3 | Symbols: | TRAF-like family protein | chr2:1417404-1418711 REVERSE LENGTH=298;AT5G26280.2 | Symbols: | TRAF-like family protein | chr5:9208724-9210	0.37507	-1.21154	0.604359
AT2G38530	AT2G38530.1 | Symbols: LTP2, LP2, cdf3 | lipid transfer protein 2 | chr2:16128481-16128948 FORWARD LENGTH=118	1.1997	-1.2494	0.730539
AT1G49760	AT1G49760.2 | Symbols: PAB8 | poly(A) binding protein 8 | chr1:18416740-18419753 FORWARD LENGTH=671;AT1G49760.1 | Symbols: PAB8, PABP8 | poly(A) binding protein 8 | chr1:18416740-18419753 FORWARD LENGTH=671	2.1204	-1.2595	0.494958
AT5G62300	AT5G62300.2 | Symbols: | Ribosomal protein S10p/S20e family protein | chr5:25021388-25022235 REVERSE LENGTH=124;AT5G62300.1 | Symbols: | Ribosomal protein S10p/S20e family protein | chr5:25021388-25022235 REVERSE LENGTH=124;AT3G45030.1 | Symbols: | Ribo	14.496	-1.27532	1.04559
AT1G22275	AT1G22275.1 | Symbols: ZYP1b, ZYP1 | Myosin heavy chain-related protein | chr1:7867245-7872066 FORWARD LENGTH=856	0.73452	-1.28499	0.677758
AT3G49490	AT3G49490.1 | Symbols: | unknown protein;Has 722 Blast hits to 186 proteins in 64 species: Archae - 0;Bacteria - 30;Metazoa - 72;Fungi - 48;Plants - 38;Viruses - 0;Other Eukaryotes - 534 (source: NCBI BLink). | chr3:18344926-18348648 REVERSE LENGTH	1.1331	-1.29225	0.78011
AT3G53750	AT3G53750.1 | Symbols: ACT3 | actin 3 | chr3:19915924-19917371 FORWARD LENGTH=377;AT2G37620.2 | Symbols: ACT1, AAc1 | actin 1 | chr2:15779761-15781241 FORWARD LENGTH=377;AT2G37620.1 | Symbols: ACT1, AAc1 | actin 1 | chr2:15779761-15781241 FORWARD LENGTH=37	6.6023	-1.30941	0.66481
AT1G65280	AT1G65280.1 | Symbols: | DNAJ heat shock N-terminal domain-containing protein | chr1:24245501-24248521 FORWARD LENGTH=588	17.747	-1.41302	0.907759
AT5G49400	AT5G49400.1 | Symbols: | zinc knuckle (CCHC-type) family protein | chr5:20031154-20031981 FORWARD LENGTH=275	25.323	-1.46441	0.949034
AT5G38430	AT5G38430.1 | Symbols: | Ribulose bisphosphate carboxylase (small chain) family protein | chr5:15384350-15385155 REVERSE LENGTH=181	17.717	-1.50273	1.08534
AT1G56590	AT1G56590.1 | Symbols: ZIP4 | Clathrin adaptor complexes medium subunit family protein | chr1:21202250-21204697 REVERSE LENGTH=415	0.87277	-1.52723	0.855548
AT5G17870	AT5G17870.1 | Symbols: PSRP6 | plastid-specific 50S ribosomal protein 6 | chr5:5907817-5908137 FORWARD LENGTH=106	9.7895	-1.57145	0.625421
AT5G44710	AT5G44710.1 | Symbols: | CONTAINS InterPro DOMAIN/s: Ribosomal protein S27/S33, mitochondrial (InterPro:IPR013219);Has 101 Blast hits to 101 proteins in 55 species: Archae - 0;Bacteria - 0;Metazoa - 8;Fungi - 59;Plants - 26;Viruses - 0;Other Eukary	3.4581	-1.65888	1.58074
AT2G44820	AT2G44820.2 | Symbols: | unknown protein;Has 70 Blast hits to 70 proteins in 25 species: Archae - 0;Bacteria - 0;Metazoa - 9;Fungi - 4;Plants - 47;Viruses - 0;Other Eukaryotes - 10 (source: NCBI BLink). | chr2:18484690-18485517 FORWARD LENGTH=194;A	2.2477	-1.66855	1.58374
AT5G53930	AT5G53930.1 | Symbols: | unknown protein;LOCATED IN: chloroplast;Has 1807 Blast hits to 1807 proteins in 277 species: Archae - 0;Bacteria - 0;Metazoa - 736;Fungi - 347;Plants - 385;Viruses - 0;Other Eukaryotes - 339 (source: NCBI BLink). | chr5:21	14.244	-1.76135	1.40518
AT3G63110	AT3G63110.1 | Symbols: ATIPT3, IPT3 | isopentenyltransferase 3 | chr3:23318437-23319447 REVERSE LENGTH=336	0.75128	-2.41875	0.41793
AT3G49730	AT3G49730.1 | Symbols: | Tetratricopeptide repeat (TPR)-like superfamily protein | chr3:18445730-18447646 REVERSE LENGTH=638	1.1363	-2.68722	0.619137
AT5G15270	AT5G15270.2 | Symbols: | RNA-binding KH domain-containing protein | chr5:4958738-4960947 FORWARD LENGTH=548;AT5G15270.1 | Symbols: | RNA-binding KH domain-containing protein | chr5:4958738-4960947 FORWARD LENGTH=548	0.66638	-2.93584	1.01512
AT2G36270	AT2G36270.1 | Symbols: ABI5, GIA1 | Basic-leucine zipper (bZIP) transcription factor family protein | chr2:15204980-15206571 REVERSE LENGTH=442	0.42977	-2.35209	2.53781
AT5G04140	AT5G04140.1 | Symbols: GLU1, GLS1, GLUS, FD-GOGAT | glutamate synthase 1 | chr5:1130031-1138186 FORWARD LENGTH=1622;AT5G04140.2 | Symbols: GLU1, GLS1, GLUS, FD-GOGAT | glutamate synthase 1 | chr5:1130031-1138186 FORWARD LENGTH=1648	3.4368	-2.56357	1.20477

## Sheet: Sheet-3
Results of the MS/MS experiment using 3HA3Flag-FDWT as bait.
The significant intercting proteins are marked with color.
bait	prey	alias	score	log2(ratio) FD/WT	-log(P value)
3HA3Flag-FD	AT3G23810	SAHH2	144.39	4.92227	3.27749
3HA3Flag-FD	AT4G01850	SAM-2	81.702	4.34079	4.64224
3HA3Flag-FD	AT4G35900	FD	323.31	4.06868	1.63722
3HA3Flag-FD	AT4G37930	SHM1	255.87	3.95911	2.06233
3HA3Flag-FD	AT1G66270	BGLU21	7.636	3.93962	1.49662
3HA3Flag-FD	AT1G79550	PGK	47.984	3.38328	1.85025
3HA3Flag-FD	AT3G57180	BPG2	15.773	3.23032	1.93853
3HA3Flag-FD	AT2G39800	P5CS1	35.766	3.22577	2.339
3HA3Flag-FD	AT5G54770	THI1	21.371	3.15442	2.22023
3HA3Flag-FD	AT3G56850	AREB3	17.399	3.14751	1.63102
3HA3Flag-FD	AT4G18480	CHLI1	47.061	3.13954	1.99097
3HA3Flag-FD	AT3G22890	APS1	62.574	3.13932	3.26947
3HA3Flag-FD	AT2G19940	oxidoreductases	193.85	3.06317	2.15236
3HA3Flag-FD	AT3G05590	RPL18	11.899	3.037	3.18265
3HA3Flag-FD	AT2G44210	Protein of Unknown Function (DUF239)	13.311	3.03273	2.87009
3HA3Flag-FD	AT4G02930	GTP binding Elongation factor Tu family protein	31.183	3.00279	1.51449
3HA3Flag-FD	AT1G31970	STRS1	25.254	2.952	1.69429
3HA3Flag-FD	AT1G78300	GRF2	54.717	2.87609	1.6923
3HA3Flag-FD	AT4G34090	unknown protein;FUNCTIONS IN	11.076	2.77854	6.6072
3HA3Flag-FD	AT1G36160	ACC1	26.215	2.7657	2.61113
3HA3Flag-FD	AT5G16050	GRF5	28.846	2.75628	3.59567
3HA3Flag-FD	AT5G59880	ADF3	95.307	2.70982	1.60003
3HA3Flag-FD	AT5G60600	GCPE	76.627	2.65476	1.86017
3HA3Flag-FD	AT3G27750	FUNCTIONS IN	51.976	2.62736	3.02447
3HA3Flag-FD	AT1G76180	ERD14	24.714	2.57342	3.05983
3HA3Flag-FD	AT5G13780	Acyl-CoA N-acyltransferases (NAT) superfamily protein	18.43	2.53434	1.60996
3HA3Flag-FD	ATCG00470	ATPE	312.15	2.4318	2.17619
3HA3Flag-FD	AT5G13650	elongation factor family protein	13.207	2.39512	1.31265
3HA3Flag-FD	AT5G26710	Glutamyl/glutaminyl-tRNA synthetase	6.7651	2.38664	2.65348
3HA3Flag-FD	AT1G02500	SAM1	8.7734	2.3727	1.86907
3HA3Flag-FD	AT1G75350	emb2184	53.862	2.35829	3.06991
3HA3Flag-FD	AT5G50920	CLPC	323.31	2.35492	1.91324
3HA3Flag-FD	AT4G12650	Endomembrane protein 70 protein family	14.758	2.27295	1.62187
3HA3Flag-FD	AT3G17390	MTO3	76.999	2.2701	2.38113
3HA3Flag-FD	AT5G04530	KCS19	22.143	2.25748	2.20193
3HA3Flag-FD	AT3G61240	DEA(D/H)-box RNA helicase family protein	31.125	2.25122	1.34295
3HA3Flag-FD	AT1G64190	6-phosphogluconate dehydrogenase family protein	33.284	2.24674	2.26197
3HA3Flag-FD	AT1G33790	jacalin lectin family protein	8.9525	2.17797	2.0505
3HA3Flag-FD	AT1G42550	PMI1	28.115	2.14402	1.92475
3HA3Flag-FD	AT3G02520	GRF7	14.089	2.13737	1.41973
3HA3Flag-FD	AT2G39670	Radical SAM superfamily protein	11.816	2.10594	1.48179
3HA3Flag-FD	AT2G30860	ATGSTF9	53.585	2.06031	2.49548
3HA3Flag-FD	AT5G05170	CESA3	13.035	2.03465	1.6576
3HA3Flag-FD	AT5G38480	GRF3	151.19	2.01763	1.94491
3HA3Flag-FD	AT5G35970	P-loop containing nucleoside triphosphate hydrolases superfamily protein	24.094	1.97863	2.76947
3HA3Flag-FD	AT5G57120	FUNCTIONS IN	8.0775	1.91683	1.32143
3HA3Flag-FD	AT3G12780	PGK1	323.31	1.90093	1.64808
3HA3Flag-FD	ATCG01230	RPS12B	219.59	1.89189	1.42325
3HA3Flag-FD	AT2G31810	ACT domain-containing small subunit of acetolactate synthase protein	7.3554	1.89176	1.54063
3HA3Flag-FD	AT4G31210	DNA topoisomerase	10.987	1.87564	1.64865
3HA3Flag-FD	AT3G10380	SEC8	13.001	1.86826	1.88557
3HA3Flag-FD	AT3G13870	RHD3	6.1686	1.85552	2.14814
3HA3Flag-FD	AT4G09320	NDPK1	23.406	1.72336	1.67396
3HA3Flag-FD	AT1G30580	GTP binding	24.993	1.68627	1.31448
3HA3Flag-FD	ATCG01120	RPS15	88.57	1.68228	2.88817
3HA3Flag-FD	AT4G04640	ATPC1	323.31	1.64719	3.3087
3HA3Flag-FD	AT4G35830	ACO1	19.072	1.61218	1.32848
3HA3Flag-FD	AT4G13940	HOG1	323.31	1.60811	1.86275
3HA3Flag-FD	AT4G14360	S-adenosyl-L-methionine-dependent methyltransferases superfamily protein	8.0873	1.58694	2.41677
3HA3Flag-FD	AT2G21390	Coatomer	323.31	1.55111	1.57724
3HA3Flag-FD	AT5G46290	KASI	46.747	1.5261	1.35606
3HA3Flag-FD	AT4G11420	EIF3A	91.815	1.51611	2.72739
3HA3Flag-FD	AT1G02780	emb2386	26.35	1.48734	1.73122
3HA3Flag-FD	AT2G36880	MAT3	48.003	1.45492	1.60815
3HA3Flag-FD	AT2G25210	Ribosomal protein L39 family protein	30.002	1.44356	1.51898
3HA3Flag-FD	AT1G74470	Pyridine nucleotide-disulphide oxidoreductase family protein	277.34	1.42893	1.55577
3HA3Flag-FD	AT4G18100	Ribosomal protein L32e	323.31	1.40351	3.29105
3HA3Flag-FD	AT2G31610	Ribosomal protein S3 family protein	323.31	1.38268	1.53866
3HA3Flag-FD	AT2G09990	Ribosomal protein S5 domain 2-like superfamily protein	11.502	1.37497	1.53537
3HA3Flag-FD	AT5G13490	AAC2	12.573	1.37057	1.54306
3HA3Flag-FD	AT1G71820	SEC6	73.409	1.36653	1.98153
3HA3Flag-FD	ATCG00130	ATPF	85.16	1.3616	2.32906
3HA3Flag-FD	AT1G12900	GAPA-2	323.31	1.3527	1.97791
3HA3Flag-FD	AT5G27850	Ribosomal protein L18e/L15 superfamily protein	323.31	1.3496	2.33864
3HA3Flag-FD	AT4G26110	NAP1;1	47.097	1.34255	1.37102
3HA3Flag-FD	AT3G53460	CP29	196.16	1.33616	1.35082
3HA3Flag-FD	AT2G21660	ATGRP7	162.64	1.32734	2.10643
3HA3Flag-FD	AT1G50480	THFS	18.555	1.32336	1.84696
3HA3Flag-FD	AT2G27710	60S acidic ribosomal protein family	323.31	1.29917	2.33327
3HA3Flag-FD	AT4G17560	Ribosomal protein L19 family protein	12.832	1.29469	1.3597
3HA3Flag-FD	AT3G23820	GAE6	50.722	1.26928	1.78877
3HA3Flag-FD	AT1G65260	PTAC4	133.58	1.26452	1.68884
3HA3Flag-FD	AT4G20360	ATRAB8D	323.31	1.25912	1.94782
3HA3Flag-FD	AT4G29040	RPT2a	155.91	1.25445	1.63233
3HA3Flag-FD	AT3G46740	TOC75-III	103.66	1.24894	1.56763
3HA3Flag-FD	AT4G02510	TOC159	71.771	1.24361	1.94951
3HA3Flag-FD	AT1G56070	LOS1	323.31	1.2397	1.62989
3HA3Flag-FD	AT2G05710	ACO3	6.3907	1.23611	1.43804
3HA3Flag-FD	AT1G42970	GAPB	323.31	1.23192	2.19324
3HA3Flag-FD	AT2G42600	ATPPC2	19.545	1.22592	1.33406
3HA3Flag-FD	AT5G17170	ENH1	213.96	1.21223	2.36694
3HA3Flag-FD	AT4G32272	Nucleotide/sugar transporter family protein	6.8265	1.20667	1.78107
3HA3Flag-FD	AT3G13920	EIF4A1	323.31	1.20466	2.27885
3HA3Flag-FD	AT1G04690	KAB1	59.007	1.19837	1.52496
3HA3Flag-FD	AT4G24780	Pectin lyase-like superfamily protein	10.551	1.19387	1.32662
3HA3Flag-FD	AT4G09000	GRF1	12.336	1.15211	1.9725
3HA3Flag-FD	ATCG00800	structural constituent of ribosome	323.31	1.13241	1.71811
3HA3Flag-FD	AT3G26650	GAPA	323.31	1.12326	2.97164
3HA3Flag-FD	AT4G34670	Ribosomal protein S3Ae	323.31	1.08362	1.63794
3HA3Flag-FD	AT1G33140	PGY2	253.73	1.07643	1.94447
3HA3Flag-FD	AT2G39990	EIF2	32.674	1.0749	1.84051
3HA3Flag-FD	AT1G24510	TCP-1/cpn60 chaperonin family protein	48.372	1.05345	1.9577
3HA3Flag-FD	AT1G32990	PRPL11	21.699	1.02637	1.68047
3HA3Flag-FD	AT2G43030	Ribosomal protein L3 family protein	63.86	1.02586	2.15661
3HA3Flag-FD	ATCG00120	ATPA	323.31	1.0233	1.96909
3HA3Flag-FD	AT1G37130	NIA2	11.434	1.00388	1.9329
3HA3Flag-FD	AT5G50850	MAB1	17.943	0.999818	1.28416
3HA3Flag-FD	AT5G66190	ATLFNR1	12.117	0.998612	0.284629
3HA3Flag-FD	AT3G56150	EIF3C	323.31	0.990868	2.45319
3HA3Flag-FD	AT3G03960	TCP-1/cpn60 chaperonin family protein	19.178	0.989947	0.506441
3HA3Flag-FD	AT3G55280	RPL23AB	6.1433	0.988071	1.5771
3HA3Flag-FD	AT1G06950	ATTIC110	88.391	0.978996	1.32
3HA3Flag-FD	AT4G01050	TROL	12.341	0.975075	1.59668
3HA3Flag-FD	AT5G14430	S-adenosyl-L-methionine-dependent methyltransferases superfamily protein	323.31	0.972248	0.55836
3HA3Flag-FD	AT4G34260	FUC95A	7.046	0.971867	0.817723
3HA3Flag-FD	AT2G30970	ASP1	6.0814	0.969568	0.718416
3HA3Flag-FD	AT4G30220	RUXF	6.1098	0.962353	0.605198
3HA3Flag-FD	AT3G08530	Clathrin	323.31	0.956913	1.46844
3HA3Flag-FD	AT3G02880	Leucine-rich repeat protein kinase family protein	18.252	0.950173	0.377906
3HA3Flag-FD	AT5G45390	CLPP4	111.68	0.944916	1.9991
3HA3Flag-FD	AT1G25490	RCN1	36.065	0.943738	1.04178
3HA3Flag-FD	AT3G42790	AL3	8.7938	0.942933	1.0143
3HA3Flag-FD	AT2G39730	RCA	24.003	0.9425	0.203159
3HA3Flag-FD	AT3G04260	PTAC3	60.524	0.942074	0.669367
3HA3Flag-FD	AT5G02870	Ribosomal protein L4/L1 family	42.222	0.939766	2.00719
3HA3Flag-FD	AT3G01280	VDAC1	30.861	0.93919	0.323315
3HA3Flag-FD	AT5G08650	Small GTP-binding protein	11.782	0.937234	1.10152
3HA3Flag-FD	AT5G57290	60S acidic ribosomal protein family	6.9978	0.937126	1.60599
3HA3Flag-FD	AT5G16070	TCP-1/cpn60 chaperonin family protein	55.907	0.93647	2.53615
3HA3Flag-FD	AT1G66260	RNA-binding (RRM/RBD/RNP motifs) family protein	6.0777	0.930082	0.439823
3HA3Flag-FD	AT3G18190	TCP-1/cpn60 chaperonin family protein	52.682	0.927814	2.29718
3HA3Flag-FD	AT3G16400	ATMLP-470	16.082	0.927106	0.373455
3HA3Flag-FD	AT3G62290	ARFA1E	93.553	0.926167	1.00688
3HA3Flag-FD	ATCG00770	RPS8	219.91	0.9256	0.862773
3HA3Flag-FD	AT3G45780	PHOT1	123.15	0.924031	0.889721
3HA3Flag-FD	AT3G09200	Ribosomal protein L10 family protein	323.31	0.923916	2.25356
3HA3Flag-FD	AT2G24270	ALDH11A3	94.014	0.92272	0.840173
3HA3Flag-FD	AT3G16420	PBP1	323.31	0.92248	0.282378
3HA3Flag-FD	AT1G17840	WBC11	113.6	0.919688	0.357151
3HA3Flag-FD	AT5G45775	Ribosomal L5P family protein	78.399	0.918062	1.96814
3HA3Flag-FD	AT4G14320	Zinc-binding ribosomal protein family protein	323.31	0.915684	0.691464
3HA3Flag-FD	AT2G28000	CPN60A	85.167	0.913973	0.50091
3HA3Flag-FD	AT2G29550	TUB7	323.31	0.904435	1.3054
3HA3Flag-FD	AT1G62250	unknown protein;LOCATED IN	6.2461	0.900795	0.348578
3HA3Flag-FD	AT3G25920	RPL15	206.81	0.899292	1.84284
3HA3Flag-FD	AT4G20130	PTAC14	22.657	0.898512	0.363007
3HA3Flag-FD	AT1G08380	PSAO	267.47	0.896191	1.03692
3HA3Flag-FD	AT4G28080	Tetratricopeptide repeat (TPR)-like superfamily protein	52.089	0.895613	1.43384
3HA3Flag-FD	AT5G23630	PDR2	12.16	0.894184	0.685385
3HA3Flag-FD	AT5G08610	P-loop containing nucleoside triphosphate hydrolases superfamily protein	45.694	0.888749	1.00464
3HA3Flag-FD	AT1G55480	ZKT	10.323	0.886168	0.286094
3HA3Flag-FD	AT5G24690	Protein of unknown function (DUF3411)	17.237	0.884899	1.29594
3HA3Flag-FD	AT3G11200	AL2	33.372	0.883856	1.31006
3HA3Flag-FD	AT2G41560	ACA4	16.285	0.877651	1.09471
3HA3Flag-FD	AT2G25800	Protein of unknown function (DUF810)	14.265	0.87757	1.2556
3HA3Flag-FD	AT3G59970	MTHFR1	30.745	0.876903	1.01636
3HA3Flag-FD	AT5G27120	NOP56-like pre RNA processing ribonucleoprotein	43.202	0.875294	0.405305
3HA3Flag-FD	AT2G40590	Ribosomal protein S26e family protein	43.868	0.874808	0.884678
3HA3Flag-FD	AT2G46280	TRIP-1	115.19	0.869602	1.63311
3HA3Flag-FD	AT3G16080	Zinc-binding ribosomal protein family protein	250.82	0.856743	0.653698
3HA3Flag-FD	AT4G24770	RBP31	165.27	0.851148	1.22415
3HA3Flag-FD	ATCG00190	RPOB	323.31	0.84868	1.73399
3HA3Flag-FD	AT5G42740	Sugar isomerase (SIS) family protein	8.1781	0.846486	0.459555
3HA3Flag-FD	AT1G12920	ERF1-2	60.82	0.846132	1.24896
3HA3Flag-FD	AT5G61780	Tudor2	6.1343	0.845261	0.90749
3HA3Flag-FD	AT5G19485	transferases	12.506	0.845125	0.384504
3HA3Flag-FD	ATCG00490	RBCL	323.31	0.834453	0.526683
3HA3Flag-FD	AT2G29450	ATGSTU5	12.507	0.834343	0.554433
3HA3Flag-FD	AT5G62700	TUB3	323.31	0.830928	1.3833
3HA3Flag-FD	AT3G56940	CRD1	14.964	0.826516	0.921186
3HA3Flag-FD	AT5G15610	Proteasome component (PCI) domain protein	10.283	0.825356	0.760769
3HA3Flag-FD	AT5G53800	unknown protein;Has 30201 Blast hits to 17322 proteins in 780 species	37.883	0.823709	0.95044
3HA3Flag-FD	AT1G12410	CLPR2	7.9925	0.823495	0.752411
3HA3Flag-FD	AT4G39960	Molecular chaperone Hsp40/DnaJ family protein	58.594	0.820747	1.03572
3HA3Flag-FD	AT5G27700	Ribosomal protein S21e	6.6797	0.815954	1.25293
3HA3Flag-FD	AT3G06980	DEA(D/H)-box RNA helicase family protein	23.689	0.814936	1.49314
3HA3Flag-FD	AT4G15000	Ribosomal L27e protein family	21.783	0.813478	1.67313
3HA3Flag-FD	AT4G35470	PIRL4	13.987	0.812758	0.614535
3HA3Flag-FD	AT1G79990	structural molecules	11.128	0.812426	0.834984
3HA3Flag-FD	AT4G27440	PORB	121.45	0.811808	0.954604
3HA3Flag-FD	AT3G51800	ATG2	24.052	0.809048	0.777481
3HA3Flag-FD	AT4G17390	Ribosomal protein L23/L15e family protein	44.539	0.805096	0.376623
3HA3Flag-FD	AT1G09340	CRB	323.31	0.802803	1.03628
3HA3Flag-FD	ATCG01130	YCF1.2	18.339	0.802209	1.09485
3HA3Flag-FD	ATCG00180	RPOC1	43.611	0.797865	0.74825
3HA3Flag-FD	AT5G23060	CaS	323.31	0.79372	0.800905
3HA3Flag-FD	AT1G73230	Nascent polypeptide-associated complex NAC	27.077	0.792714	0.1731
3HA3Flag-FD	AT3G44890	RPL9	323.31	0.787905	0.793989
3HA3Flag-FD	AT5G40950	RPL27	323.31	0.784954	1.05951
3HA3Flag-FD	AT2G34680	AIR9	12.439	0.780548	0.318896
3HA3Flag-FD	AT2G20530	ATPHB6	7.1039	0.779535	0.740474
3HA3Flag-FD	AT2G41840	Ribosomal protein S5 family protein	323.31	0.778794	1.72723
3HA3Flag-FD	AT5G07090	Ribosomal protein S4 (RPS4A) family protein	323.31	0.775349	1.32135
3HA3Flag-FD	AT3G26060	ATPRX	43.12	0.773143	1.10536
3HA3Flag-FD	AT2G37270	ATRPS5B	323.31	0.768677	2.6342
3HA3Flag-FD	AT4G10320	tRNA synthetase class I	48.606	0.765693	0.62815
3HA3Flag-FD	AT5G44340	TUB4	323.31	0.764753	1.23586
3HA3Flag-FD	AT5G22060	ATJ2	15.098	0.762941	0.775169
3HA3Flag-FD	AT2G20580	RPN1A	12.615	0.760457	1.26161
3HA3Flag-FD	AT1G03600	PSB27	11.305	0.755962	0.411538
3HA3Flag-FD	AT5G25757	RNA polymerase I-associated factor PAF67	198.42	0.755883	1.18004
3HA3Flag-FD	AT3G61470	LHCA2	17.899	0.755003	0.284253
3HA3Flag-FD	AT3G48930	EMB1080	54.357	0.753316	1.24992
3HA3Flag-FD	AT4G27500	PPI1	50.207	0.752377	2.01488
3HA3Flag-FD	AT5G19820	emb2734	34.931	0.749476	0.578841
3HA3Flag-FD	AT5G24490	30S ribosomal protein	7.9561	0.744673	2.06841
3HA3Flag-FD	AT4G14960	TUA6	323.31	0.743429	1.19444
3HA3Flag-FD	AT4G38970	FBA2	323.31	0.742242	0.411168
3HA3Flag-FD	AT4G26230	Ribosomal protein L31e family protein	19.307	0.742074	1.28039
3HA3Flag-FD	AT5G27640	TIF3B1	301.11	0.742067	1.12215
3HA3Flag-FD	AT5G17920	ATCIMS	323.31	0.739722	0.825152
3HA3Flag-FD	AT3G49010	ATBBC1	60.543	0.738178	1.32969
3HA3Flag-FD	AT2G45470	FLA8	12.561	0.736342	0.870466
3HA3Flag-FD	ATCG00170	RPOC2	43.399	0.734357	0.915007
3HA3Flag-FD	AT3G57290	EIF3E	98.509	0.731827	0.700567
3HA3Flag-FD	AT1G30360	ERD4	81.321	0.728289	0.678477
3HA3Flag-FD	AT4G18800	ATHSGBP	6.9402	0.72602	0.2761
3HA3Flag-FD	AT1G70770	Protein of unknown function DUF2359	37.253	0.724861	2.64275
3HA3Flag-FD	AT4G39260	CCR1	24.352	0.722719	0.673646
3HA3Flag-FD	AT3G52930	Aldolase superfamily protein	181.4	0.716724	0.591004
3HA3Flag-FD	AT5G23900	Ribosomal protein L13e family protein	12.824	0.716517	1.24649
3HA3Flag-FD	AT5G61170	Ribosomal protein S19e family protein	7.628	0.71647	0.696284
3HA3Flag-FD	AT3G47520	MDH	6.4623	0.712617	0.804914
3HA3Flag-FD	AT5G23740	RPS11-BETA	13.127	0.700273	1.03594
3HA3Flag-FD	AT1G08360	Ribosomal protein L1p/L10e family	13.007	0.698352	1.02218
3HA3Flag-FD	AT1G20010	TUB5	185.22	0.697901	0.988335
3HA3Flag-FD	AT5G62390	ATBAG7	323.31	0.695646	0.451333
3HA3Flag-FD	AT2G17230	EXL5	6.1468	0.694513	0.617978
3HA3Flag-FD	AT3G45140	LOX2	153.03	0.69439	0.414698
3HA3Flag-FD	AT5G18380	Ribosomal protein S5 domain 2-like superfamily protein	100.48	0.691735	2.77528
3HA3Flag-FD	AT5G22880	H2B	100.47	0.691305	0.359589
3HA3Flag-FD	AT3G01500	CA1	37.336	0.689666	0.358252
3HA3Flag-FD	AT1G09690	Translation protein SH3-like family protein	323.31	0.687658	0.658753
3HA3Flag-FD	AT1G55490	CPN60B	255.18	0.687039	0.890424
3HA3Flag-FD	AT3G61050	NTMC2TYPE4	187.5	0.681896	0.854987
3HA3Flag-FD	AT5G67630	P-loop containing nucleoside triphosphate hydrolases superfamily protein	18.501	0.680187	0.250585
3HA3Flag-FD	AT1G70600	Ribosomal protein L18e/L15 superfamily protein	89.883	0.676914	0.608723
3HA3Flag-FD	AT3G08510	phospholipase C 2	13.51	0.674484	0.289032
3HA3Flag-FD	AT1G59870	PEN3	47.45	0.67112	0.669355
3HA3Flag-FD	AT1G14830	ADL1C	56.665	0.670095	0.872453
3HA3Flag-FD	AT5G14030	translocon-associated protein beta (TRAPB) family protein	8.7038	0.667277	0.753075
3HA3Flag-FD	AT3G04840	Ribosomal protein S3Ae	323.31	0.658686	1.76401
3HA3Flag-FD	AT5G19780	TUA5	55.307	0.65583	0.663288
3HA3Flag-FD	AT3G27850	RPL12-C	323.31	0.65431	0.718038
3HA3Flag-FD	AT1G79040	PSBR	53.413	0.648782	0.659774
3HA3Flag-FD	AT3G09840	CDC48	107.1	0.647617	0.530098
3HA3Flag-FD	AT2G45960	PIP1B	233.03	0.647511	0.574291
3HA3Flag-FD	AT5G25100	Endomembrane protein 70 protein family	102.35	0.647235	0.529963
3HA3Flag-FD	AT2G34640	PTAC12	14.993	0.644198	0.568235
3HA3Flag-FD	AT2G05380	GRP3S	323.31	0.643802	0.192204
3HA3Flag-FD	AT5G53480	ARM repeat superfamily protein	9.1958	0.643243	0.27025
3HA3Flag-FD	AT3G63140	CSP41A	47.683	0.642674	1.86886
3HA3Flag-FD	AT1G52360	Coatomer	45.266	0.642189	1.08456
3HA3Flag-FD	AT4G25550	Cleavage/polyadenylation specificity factor	7.4127	0.640979	0.220788
3HA3Flag-FD	AT3G52150	RNA-binding (RRM/RBD/RNP motifs) family protein	6.8123	0.637273	1.04919
3HA3Flag-FD	AT1G62020	Coatomer	15.757	0.633284	0.587848
3HA3Flag-FD	AT5G15200	Ribosomal protein S4	323.31	0.632274	0.682856
3HA3Flag-FD	AT5G26742	emb1138	323.31	0.631037	1.64448
3HA3Flag-FD	AT5G22640	emb1211	13.588	0.630265	0.865218
3HA3Flag-FD	AT2G07698	ATPase	323.31	0.629093	1.05676
3HA3Flag-FD	AT1G63680	ATMURE	74.088	0.628328	0.773877
3HA3Flag-FD	AT4G09800	RPS18C	192.68	0.62785	2.23823
3HA3Flag-FD	AT3G52300	ATPQ	112.6	0.626434	0.557106
3HA3Flag-FD	AT3G28860	ATMDR1	29.346	0.619615	0.496715
3HA3Flag-FD	AT1G52980	GTP-binding family protein	6.0647	0.617244	0.447526
3HA3Flag-FD	AT3G48850	PHT3;2	6.1827	0.61422	1.2973
3HA3Flag-FD	AT5G30510	RPS1	282.14	0.611245	1.66408
3HA3Flag-FD	AT1G32490	ESP3	19.455	0.610903	1.98003
3HA3Flag-FD	AT3G18740	Ribosomal protein L7Ae/L30e/S12e/Gadd45 family protein	18.785	0.610534	0.818899
3HA3Flag-FD	AT4G27090	Ribosomal protein L14	236.94	0.610194	0.65037
3HA3Flag-FD	AT5G14740	CA2	323.31	0.608972	0.726348
3HA3Flag-FD	AT1G72370	P40	323.31	0.606325	1.88918
3HA3Flag-FD	AT2G02740	ATWHY3	6.2235	0.604806	0.841831
3HA3Flag-FD	AT3G46780	PTAC16	323.31	0.601538	0.707379
3HA3Flag-FD	AT1G53210	sodium/calcium exchanger family protein / calcium-binding EF hand family protein	11.864	0.600035	0.218374
3HA3Flag-FD	AT3G62870	Ribosomal protein L7Ae/L30e/S12e/Gadd45 family protein	36.186	0.599293	0.630449
3HA3Flag-FD	AT3G07110	Ribosomal protein L13 family protein	49.165	0.594936	1.0308
3HA3Flag-FD	AT2G24090	Ribosomal protein L35	251.45	0.593618	0.404353
3HA3Flag-FD	AT2G32650	RmlC-like cupins superfamily protein	15.948	0.592795	0.156352
3HA3Flag-FD	ATCG00350	PSAA	19.062	0.590608	0.345688
3HA3Flag-FD	AT5G54600	Translation protein SH3-like family protein	122.71	0.589981	1.04857
3HA3Flag-FD	AT3G09630	Ribosomal protein L4/L1 family	294.22	0.584681	1.7824
3HA3Flag-FD	AT4G38600	KAK	178.12	0.584134	0.527797
3HA3Flag-FD	AT3G48430	REF6	14.322	0.583914	0.49073
3HA3Flag-FD	AT5G66680	DGL1	109.34	0.583152	0.704189
3HA3Flag-FD	AT4G35100	PIP3	248.17	0.579819	0.32902
3HA3Flag-FD	AT5G62340	Plant invertase/pectin methylesterase inhibitor superfamily protein	10.255	0.578686	0.164971
3HA3Flag-FD	AT3G25860	LTA2	12.142	0.577463	1.15463
3HA3Flag-FD	AT1G79850	RPS17	54.378	0.574589	0.375783
3HA3Flag-FD	AT3G63490	Ribosomal protein L1p/L10e family	323.31	0.567686	0.748169
3HA3Flag-FD	AT1G54010	GDSL-like Lipase/Acylhydrolase superfamily protein	323.31	0.566837	0.102288
3HA3Flag-FD	AT3G16370	GDSL-like Lipase/Acylhydrolase superfamily protein	16.39	0.561913	0.174985
3HA3Flag-FD	AT5G63420	emb2746	24.66	0.55946	1.21342
3HA3Flag-FD	AT3G62030	ROC4	92.962	0.558644	0.286413
3HA3Flag-FD	AT5G20290	Ribosomal protein S8e family protein	323.31	0.550186	0.559139
3HA3Flag-FD	AT3G10610	Ribosomal S17 family protein	23.694	0.545608	0.751645
3HA3Flag-FD	AT1G09270	IMPA-4	6.5572	0.544329	0.184269
3HA3Flag-FD	AT3G54210	Ribosomal protein L17 family protein	198.3	0.542363	0.885878
3HA3Flag-FD	AT1G45201	ATTLL1	25.305	0.534887	0.787803
3HA3Flag-FD	AT3G05530	RPT5A	18.495	0.533432	0.7734
3HA3Flag-FD	AT3G53430	Ribosomal protein L11 family protein	62.14	0.532996	1.27737
3HA3Flag-FD	AT4G34200	EDA9	11.387	0.53083	0.45572
3HA3Flag-FD	AT5G42270	VAR1	182.99	0.528823	0.463633
3HA3Flag-FD	AT1G03630	POR C	23.735	0.524933	0.519386
3HA3Flag-FD	AT5G25610	RD22	177.99	0.523371	0.567234
3HA3Flag-FD	AT4G24280	cpHsc70-1	126.39	0.522917	0.367339
3HA3Flag-FD	AT5G20890	TCP-1/cpn60 chaperonin family protein	12.315	0.520795	0.986744
3HA3Flag-FD	AT1G20696	HMGB3	6.1137	0.520197	0.642832
3HA3Flag-FD	AT3G07300	NagB/RpiA/CoA transferase-like superfamily protein	15.421	0.515172	1.30876
3HA3Flag-FD	AT2G19480	NAP1;2	243.83	0.514086	0.466269
3HA3Flag-FD	AT3G25520	ATL5	323.31	0.513347	1.18653
3HA3Flag-FD	AT5G59970	Histone superfamily protein	323.31	0.506113	0.788395
3HA3Flag-FD	AT3G16460	Mannose-binding lectin superfamily protein	323.31	0.504527	0.50643
3HA3Flag-FD	AT1G41880	Ribosomal protein L35Ae family protein	265.73	0.501145	1.5067
3HA3Flag-FD	AT1G51500	CER5	6.246	0.500514	0.241173
3HA3Flag-FD	AT5G58060	YKT61	6.3478	0.500095	0.723296
3HA3Flag-FD	ATCG01020	RPL32	26.26	0.493961	0.258378
3HA3Flag-FD	AT3G16450	Mannose-binding lectin superfamily protein	323.31	0.492483	0.243661
3HA3Flag-FD	AT3G54540	ATGCN4	323.31	0.486879	0.729803
3HA3Flag-FD	AT1G76010	Alba DNA/RNA-binding protein	92.959	0.486829	0.276012
3HA3Flag-FD	AT1G76160	sks5	11.977	0.48355	0.443795
3HA3Flag-FD	AT1G06190	Rho termination factor	49.898	0.477311	0.337772
3HA3Flag-FD	AT3G08943	ARM repeat superfamily protein	6.7411	0.476604	0.403977
3HA3Flag-FD	AT2G33800	Ribosomal protein S5 family protein	323.31	0.471398	0.663041
3HA3Flag-FD	AT1G76810	eukaryotic translation initiation factor 2 (eIF-2) family protein	22.128	0.471153	0.457802
3HA3Flag-FD	AT1G17220	FUG1	19.469	0.468256	1.38805
3HA3Flag-FD	ATCG01300	RPL23.2	13.565	0.466397	0.708771
3HA3Flag-FD	AT2G21160	Translocon-associated protein (TRAP)	13.423	0.46384	0.38934
3HA3Flag-FD	AT1G29670	GDSL-like Lipase/Acylhydrolase superfamily protein	323.31	0.460616	0.371997
3HA3Flag-FD	AT4G30190	AHA2	179.67	0.456939	0.661757
3HA3Flag-FD	AT5G08540	unknown protein	9.0297	0.456422	0.381065
3HA3Flag-FD	AT5G64040	PSAN	131.73	0.455647	1.36991
3HA3Flag-FD	AT1G50920	Nucleolar GTP-binding protein	19.588	0.454995	0.396056
3HA3Flag-FD	AT1G69830	ATAMY3	6.0959	0.454524	0.244242
3HA3Flag-FD	AT1G12840	DET3	187.22	0.453514	0.502052
3HA3Flag-FD	AT4G04910	NSF	11.457	0.451928	0.721249
3HA3Flag-FD	AT2G10940	Bifunctional inhibitor/lipid-transfer protein/seed storage 2S albumin superfamily protein	58.547	0.4464	0.442096
3HA3Flag-FD	AT1G44575	NPQ4	11.825	0.444865	0.708291
3HA3Flag-FD	AT4G05530	IBR1	13.516	0.436462	0.587359
3HA3Flag-FD	AT2G44610	RAB6	19.348	0.432469	0.443203
3HA3Flag-FD	ATCG00330	RPS14	43.699	0.429012	0.40209
3HA3Flag-FD	AT4G37510	Ribonuclease III family protein	7.2821	0.428406	0.522621
3HA3Flag-FD	AT3G52140	tetratricopeptide repeat (TPR)-containing protein	225.38	0.426126	0.490418
3HA3Flag-FD	AT1G78630	emb1473	166.75	0.419626	0.443854
3HA3Flag-FD	AT5G16750	TOZ	9.8256	0.412254	0.191073
3HA3Flag-FD	AT1G17880	BTF3	169.9	0.411451	0.348465
3HA3Flag-FD	AT5G02450	Ribosomal protein L36e family protein	244.95	0.40929	0.473947
3HA3Flag-FD	AT3G20050	ATTCP-1	11.086	0.407185	0.687331
3HA3Flag-FD	AT5G08690	ATP synthase alpha/beta family protein	119.2	0.404584	0.164398
3HA3Flag-FD	AT3G15950	NAI2	323.31	0.40398	0.69314
3HA3Flag-FD	AT1G44835	YbaK/aminoacyl-tRNA synthetase-associated domain	26.877	0.403072	0.174397
3HA3Flag-FD	AT2G07360	SH3 domain-containing protein	47.733	0.403037	0.573121
3HA3Flag-FD	AT1G04680	Pectin lyase-like superfamily protein	26.414	0.4021	0.295898
3HA3Flag-FD	AT3G19820	DWF1	130.11	0.401515	0.732606
3HA3Flag-FD	AT3G04120	GAPC	323.31	0.400857	0.530505
3HA3Flag-FD	AT5G58290	RPT3	83.884	0.399832	0.492061
3HA3Flag-FD	AT4G02480	AAA-type ATPase family protein	21.848	0.395236	0.170439
3HA3Flag-FD	ATCG00650	RPS18	20.992	0.394449	0.66256
3HA3Flag-FD	AT5G64840	GCN5	17.877	0.39238	0.618855
3HA3Flag-FD	AT3G53020	STV1	219.81	0.388817	0.390328
3HA3Flag-FD	AT5G35680	Nucleic acid-binding	13.064	0.386922	0.335961
3HA3Flag-FD	AT4G29410	Ribosomal L28e protein family	21.289	0.386726	0.938699
3HA3Flag-FD	AT1G63940	MDAR6	15.795	0.38534	0.569174
3HA3Flag-FD	AT5G44120	CRA1	49.474	0.382284	0.0851261
3HA3Flag-FD	AT4G01310	Ribosomal L5P family protein	245.1	0.379468	0.897742
3HA3Flag-FD	AT5G14320	Ribosomal protein S13/S18 family	30.411	0.378989	0.657062
3HA3Flag-FD	AT5G28540	BIP1	6.4967	0.375461	0.0774908
3HA3Flag-FD	AT3G03920	H/ACA ribonucleoprotein complex	155.64	0.372534	0.436718
3HA3Flag-FD	AT3G16000	MFP1	37.098	0.371881	0.283481
3HA3Flag-FD	AT3G04400	emb2171	323.31	0.360204	0.805786
3HA3Flag-FD	AT4G31700	RPS6	112.14	0.357196	0.404395
3HA3Flag-FD	AT2G28800	ALB3	6.7791	0.35424	1.14957
3HA3Flag-FD	AT5G62670	AHA11	79.276	0.352854	0.731059
3HA3Flag-FD	AT3G62250	UBQ5	16.535	0.347656	0.421572
3HA3Flag-FD	AT5G13510	Ribosomal protein L10 family protein	323.31	0.347047	0.707016
3HA3Flag-FD	AT1G09750	Eukaryotic aspartyl protease family protein	71.932	0.34533	0.131662
3HA3Flag-FD	AT1G15690	AVP1	233.89	0.343437	0.497505
3HA3Flag-FD	AT3G02360	6-phosphogluconate dehydrogenase family protein	11.517	0.335159	0.144092
3HA3Flag-FD	AT5G57345	unknown protein;Has 30201 Blast hits to 17322 proteins in 780 species	6.1091	0.332733	0.710966
3HA3Flag-FD	AT2G18960	AHA1	323.31	0.331482	0.447705
3HA3Flag-FD	AT1G72150	PATL1	36.357	0.329692	0.269809
3HA3Flag-FD	ATCG00750	RPS11	323.31	0.322001	0.273574
3HA3Flag-FD	AT4G32260	ATPase	200.68	0.320847	0.397787
3HA3Flag-FD	AT4G18030	S-adenosyl-L-methionine-dependent methyltransferases superfamily protein	61.794	0.320603	0.981657
3HA3Flag-FD	AT2G47110	UBQ6	323.31	0.320199	0.266817
3HA3Flag-FD	AT3G42050	vacuolar ATP synthase subunit H family protein	71.523	0.319445	0.345354
3HA3Flag-FD	AT1G51980	Insulinase (Peptidase family M16) protein	7.2859	0.317247	0.182734
3HA3Flag-FD	AT4G34620	SSR16	288.59	0.315488	0.326537
3HA3Flag-FD	AT5G52650	RNA binding Plectin/S10 domain-containing protein	41.557	0.314768	0.810929
3HA3Flag-FD	AT5G13450	ATP5	258.9	0.312082	0.556755
3HA3Flag-FD	AT3G09440	Heat shock protein 70 (Hsp 70) family protein	164.66	0.308412	0.234547
3HA3Flag-FD	ATCG00380	RPS4	323.31	0.306833	0.323431
3HA3Flag-FD	AT1G10670	ACLA-1	13.286	0.306405	0.110771
3HA3Flag-FD	AT3G27160	GHS1	49.339	0.306375	0.530051
3HA3Flag-FD	AT3G47470	LHCA4	323.31	0.302315	0.24718
3HA3Flag-FD	AT1G08520	ALB1	70.135	0.301847	0.591781
3HA3Flag-FD	AT1G48480	RKL1	40.646	0.297252	0.374744
3HA3Flag-FD	ATCG01240	RPS7.2	10.972	0.292441	0.127492
3HA3Flag-FD	AT5G40770	ATPHB3	18.915	0.291345	0.358622
3HA3Flag-FD	AT3G44320	NIT3	175.55	0.290597	0.33417
3HA3Flag-FD	AT4G37800	XTH7	228.02	0.290358	0.504215
3HA3Flag-FD	AT5G64110	Peroxidase superfamily protein	30.076	0.28401	0.588858
3HA3Flag-FD	AT3G48500	PDE312	53.118	0.282762	0.540035
3HA3Flag-FD	AT1G80750	Ribosomal protein L30/L7 family protein	18.703	0.282635	0.230346
3HA3Flag-FD	AT5G20630	GLP3	293.02	0.282281	1.58233
3HA3Flag-FD	ATCG00820	RPS19	200.51	0.280003	0.178413
3HA3Flag-FD	AT1G01960	EDA10	11.975	0.274319	0.124733
3HA3Flag-FD	AT2G04030	CR88	196.86	0.274239	0.2899
3HA3Flag-FD	AT2G30950	VAR2	97.83	0.269316	0.298234
3HA3Flag-FD	AT5G35360	CAC2	25.702	0.267877	0.31221
3HA3Flag-FD	AT1G57720	Translation elongation factor EF1B	21.681	0.266006	0.303499
3HA3Flag-FD	AT3G17970	atToc64-III	11.581	0.265507	0.350929
3HA3Flag-FD	AT4G16340	SPK1	28.271	0.265352	0.656763
3HA3Flag-FD	AT3G06730	TRX	130.59	0.26507	0.224839
3HA3Flag-FD	AT5G55190	RAN3	104.67	0.259918	0.520252
3HA3Flag-FD	AT3G61130	GAUT1	12.417	0.258743	0.188524
3HA3Flag-FD	AT5G26280	TRAF-like family protein	40.286	0.258657	0.169756
3HA3Flag-FD	ATCG01310	RPL2.2	322.16	0.256593	0.21907
3HA3Flag-FD	AT5G66470	RNA binding;GTP binding	12.928	0.254171	0.310158
3HA3Flag-FD	AT2G33450	Ribosomal L28 family	131.34	0.253553	0.169673
3HA3Flag-FD	AT5G61970	signal recognition particle-related / SRP-related	24.406	0.253121	0.154906
3HA3Flag-FD	AT3G24830	Ribosomal protein L13 family protein	323.31	0.251765	0.501357
3HA3Flag-FD	AT1G04080	PRP39	7.6362	0.250293	0.199537
3HA3Flag-FD	AT5G16715	EMB2247	20.086	0.249961	0.535691
3HA3Flag-FD	AT5G56030	HSP81-2	7.6421	0.249062	0.479413
3HA3Flag-FD	AT3G12390	Nascent polypeptide-associated complex (NAC)	32.518	0.247196	0.140872
3HA3Flag-FD	AT5G56710	Ribosomal protein L31e family protein	120.68	0.240896	0.590191
3HA3Flag-FD	AT5G07350	Tudor1	64.058	0.237269	0.435654
3HA3Flag-FD	AT5G11170	DEAD/DEAH box RNA helicase family protein	43.309	0.235441	0.276605
3HA3Flag-FD	AT1G31330	PSAF	124.53	0.232175	0.330615
3HA3Flag-FD	AT3G02090	MPPBETA	74.205	0.227784	0.177503
3HA3Flag-FD	AT5G56010	HSP81-3	323.31	0.227713	0.286478
3HA3Flag-FD	AT1G80070	SUS2	323.31	0.22495	0.304042
3HA3Flag-FD	AT1G04040	HAD superfamily	323.31	0.223006	0.222833
3HA3Flag-FD	AT3G15730	PLDALPHA1	323.31	0.220885	0.197877
3HA3Flag-FD	AT3G16290	EMB2083	11.579	0.219298	0.492523
3HA3Flag-FD	AT1G69620	RPL34	282.22	0.216359	0.235447
3HA3Flag-FD	AT5G05780	RPN8A	11.473	0.21596	0.318366
3HA3Flag-FD	AT4G39080	VHA-A3	29.382	0.215581	0.35291
3HA3Flag-FD	AT5G58470	TAF15b	6.0612	0.208811	0.192813
3HA3Flag-FD	AT4G12800	PSAL	25.533	0.206793	0.145242
3HA3Flag-FD	AT1G61520	LHCA3	210.26	0.203329	0.178115
3HA3Flag-FD	AT3G10950	Zinc-binding ribosomal protein family protein	6.211	0.191644	0.275624
3HA3Flag-FD	AT4G36690	ATU2AF65A	25.412	0.19046	0.242197
3HA3Flag-FD	AT5G56670	Ribosomal protein S30 family protein	78.943	0.190215	0.156102
3HA3Flag-FD	ATCG00760	RPL36	84.073	0.187562	0.286354
3HA3Flag-FD	AT5G42080	ADL1	323.31	0.186986	0.342268
3HA3Flag-FD	AT1G67700	unknown protein;FUNCTIONS IN	262.1	0.179536	0.222329
3HA3Flag-FD	ATCG00480	ATPB	323.31	0.17871	0.164694
3HA3Flag-FD	AT3G23700	Nucleic acid-binding proteins superfamily	6.3211	0.178679	0.257167
3HA3Flag-FD	AT1G79560	EMB156	12.28	0.176786	0.209504
3HA3Flag-FD	AT3G59540	Ribosomal L38e protein family	91.064	0.172635	0.325138
3HA3Flag-FD	AT5G02960	Ribosomal protein S12/S23 family protein	323.31	0.172315	0.108897
3HA3Flag-FD	ATMG00510	NAD7	9.9031	0.171673	0.201366
3HA3Flag-FD	AT3G05560	Ribosomal L22e protein family	21.216	0.160241	0.32706
3HA3Flag-FD	AT5G18430	GDSL-like Lipase/Acylhydrolase superfamily protein	12.127	0.15755	0.171363
3HA3Flag-FD	AT4G25210	DNA-binding storekeeper protein-related transcriptional regulator	6.1729	0.156621	0.0581969
3HA3Flag-FD	AT1G30380	PSAK	20.06	0.154226	0.199234
3HA3Flag-FD	AT5G67510	Translation protein SH3-like family protein	11.286	0.15193	0.152491
3HA3Flag-FD	AT5G39570	FUNCTIONS IN	17.754	0.148915	0.156577
3HA3Flag-FD	AT1G24360	NAD(P)-binding Rossmann-fold superfamily protein	323.31	0.14805	0.205266
3HA3Flag-FD	ATCG00810	RPL22	18.643	0.14776	0.254965
3HA3Flag-FD	AT3G10730	SUN2	6.2426	0.147459	0.0476387
3HA3Flag-FD	AT3G55510	RBL	86.185	0.139444	0.0622989
3HA3Flag-FD	AT2G45710	Zinc-binding ribosomal protein family protein	32.816	0.137074	0.407402
3HA3Flag-FD	AT5G46430	Ribosomal protein L32e	241.05	0.135788	0.0690081
3HA3Flag-FD	AT3G53420	PIP2A	67.807	0.12954	0.112575
3HA3Flag-FD	AT2G21580	Ribosomal protein S25 family protein	73.428	0.126444	0.120769
3HA3Flag-FD	AT1G27400	Ribosomal protein L22p/L17e family protein	289.05	0.125527	0.222027
3HA3Flag-FD	AT3G09260	PYK10	323.31	0.122728	0.0561066
3HA3Flag-FD	AT4G39520	GTP-binding protein-related	12.794	0.121021	0.22362
3HA3Flag-FD	AT4G00100	ATRPS13A	128.91	0.12073	0.209735
3HA3Flag-FD	AT5G16590	LRR1	6.5596	0.119474	0.150454
3HA3Flag-FD	AT1G04170	EIF2	189.25	0.116719	0.148372
3HA3Flag-FD	AT5G28060	Ribosomal protein S24e family protein	323.31	0.114565	0.0632966
3HA3Flag-FD	AT5G48900	Pectin lyase-like superfamily protein	186.05	0.113048	0.117052
3HA3Flag-FD	AT5G12250	TUB6	77.272	0.111921	0.122631
3HA3Flag-FD	AT3G21540	transducin family protein / WD-40 repeat family protein	323.31	0.108322	0.0549617
3HA3Flag-FD	AT2G34480	Ribosomal protein L18ae/LX family protein	161.55	0.106577	0.106419
3HA3Flag-FD	AT2G40290	Eukaryotic translation initiation factor 2 subunit 1	23.331	0.104972	0.128239
3HA3Flag-FD	AT1G14320	SAC52	323.31	0.102664	0.140816
3HA3Flag-FD	AT5G43970	TOM22-V	7.0582	0.101107	0.183234
3HA3Flag-FD	AT5G36230	ARM repeat superfamily protein	12.25	0.1011	0.120074
3HA3Flag-FD	AT1G43170	RP1	323.31	0.0994873	0.1358
3HA3Flag-FD	AT2G38650	GAUT7	15.266	0.0982246	0.244875
3HA3Flag-FD	ATCG00670	CLPP1	19.352	0.0950406	0.0257817
3HA3Flag-FD	AT2G19730	Ribosomal L28e protein family	230.84	0.0944742	1.2892
3HA3Flag-FD	AT3G57940	Domain of unknown function (DUF1726);Putative ATPase (DUF699)	8.6668	0.0935027	0.080761
3HA3Flag-FD	AT4G13430	IIL1	12.749	0.085708	0.0632044
3HA3Flag-FD	AT4G39040	RNA-binding CRS1 / YhbY (CRM) domain protein	6.6376	0.0777493	0.0291753
3HA3Flag-FD	AT3G60245	Zinc-binding ribosomal protein family protein	323.31	0.0771319	0.0716975
3HA3Flag-FD	AT3G08030	Protein of unknown function	169.96	0.0767587	0.122795
3HA3Flag-FD	AT1G64330	myosin heavy chain-related	8.1184	0.0732924	0.0306988
3HA3Flag-FD	AT5G18700	RUK	6.2494	0.0672347	0.0447166
3HA3Flag-FD	AT5G19690	STT3A	17.527	0.0631237	0.0556516
3HA3Flag-FD	AT1G33330	Class I peptide chain release factor	21.991	0.0608095	0.0486017
3HA3Flag-FD	AT5G65220	Ribosomal L29 family protein	106.49	0.0563507	0.0284751
3HA3Flag-FD	AT1G69200	FLN2	51.76	0.043087	0.102288
3HA3Flag-FD	AT1G65440	GTB1	11.58	0.041659	0.193648
3HA3Flag-FD	AT1G78900	VHA-A	323.31	0.03696	0.0342574
3HA3Flag-FD	AT2G44120	Ribosomal protein L30/L7 family protein	323.31	0.0361996	0.041416
3HA3Flag-FD	AT1G04980	ATPDIL2-2	12.269	0.0357087	0.0759666
3HA3Flag-FD	AT3G02350	GAUT9	12.52	0.035092	0.0265175
3HA3Flag-FD	AT1G03860	ATPHB2	16.929	0.0350558	0.0768455
3HA3Flag-FD	AT1G67090	RBCS1A	69.969	0.0337912	0.0160614
3HA3Flag-FD	AT1G20220	Alba DNA/RNA-binding protein	28.242	0.030002	0.0131151
3HA3Flag-FD	AT3G01780	TPLATE	25.142	0.0266647	0.027532
3HA3Flag-FD	AT1G52930	Ribosomal RNA processing Brix domain protein	151.38	0.0249316	0.0252476
3HA3Flag-FD	AT5G10360	EMB3010	323.31	0.0214055	0.0204698
3HA3Flag-FD	AT5G10470	KCA1	7.1634	0.0149733	0.00627293
3HA3Flag-FD	AT4G24820	26S proteasome	6.2248	0.0129808	0.0213629
3HA3Flag-FD	AT2G42520	P-loop containing nucleoside triphosphate hydrolases superfamily protein	187.9	0.0116774	0.0161857
3HA3Flag-FD	AT5G44320	Eukaryotic translation initiation factor 3 subunit 7 (eIF-3)	27.284	0.00229772	0.00877977
3HA3Flag-FD	AT2G18020	EMB2296	323.31	-0.00130335	0.00115558
3HA3Flag-FD	AT4G34450	coatomer gamma-2 subunit	151.44	-0.00664202	0.011263
3HA3Flag-FD	AT2G20990	SYTA	42.97	-0.00670179	0.00928933
3HA3Flag-FD	AT2G38540	LP1	147.14	-0.0140216	0.0136687
3HA3Flag-FD	AT1G35680	Ribosomal protein L21	55.971	-0.0151208	0.0210522
3HA3Flag-FD	AT4G08350	GTA02	17.688	-0.0162735	0.00958289
3HA3Flag-FD	ATCG00160	RPS2	176.49	-0.0202344	0.022918
3HA3Flag-FD	AT5G03740	HD2C	35.041	-0.020949	0.052888
3HA3Flag-FD	AT2G06990	HEN2	6.1893	-0.0216618	0.0171995
3HA3Flag-FD	AT2G27170	TTN7	11.354	-0.0243409	0.00777082
3HA3Flag-FD	AT1G74060	Ribosomal protein L6 family protein	224.41	-0.0255013	0.0410504
3HA3Flag-FD	AT1G21600	PTAC6	21.289	-0.0264142	0.0212311
3HA3Flag-FD	AT5G49400	zinc knuckle (CCHC-type) family protein	33.828	-0.0310141	0.020505
3HA3Flag-FD	AT3G15190	chloroplast 30S ribosomal protein S20	11.957	-0.0341339	0.0526327
3HA3Flag-FD	AT1G18450	ATARP4	26.331	-0.0365041	0.0363521
3HA3Flag-FD	AT4G03280	PETC	7.0321	-0.0400105	0.0474487
3HA3Flag-FD	AT4G23400	PIP1D	6.1762	-0.0413926	0.0304322
3HA3Flag-FD	AT3G08740	elongation factor P (EF-P) family protein	12.018	-0.0416107	0.0347123
3HA3Flag-FD	AT3G51740	IMK2	6.6164	-0.0445449	0.138735
3HA3Flag-FD	AT2G01720	Ribophorin I	293.37	-0.0450935	0.0779742
3HA3Flag-FD	AT3G58510	DEA(D/H)-box RNA helicase family protein	32.08	-0.0490259	0.0592565
3HA3Flag-FD	AT4G05420	DDB1A	6.173	-0.0508836	0.0347378
3HA3Flag-FD	AT3G56910	PSRP5	36.18	-0.0560258	0.0260897
3HA3Flag-FD	AT1G49760	PAB8	323.31	-0.0560894	0.0390602
3HA3Flag-FD	AT5G62190	PRH75	82.87	-0.0594273	0.109466
3HA3Flag-FD	AT1G07360	CCCH-type zinc fingerfamily protein with RNA-binding domain	7.8124	-0.0606194	0.0506977
3HA3Flag-FD	ATCG00790	RPL16	77.773	-0.0646057	0.0473454
3HA3Flag-FD	AT5G49360	BXL1	229.79	-0.0669791	0.093127
3HA3Flag-FD	AT4G39200	Ribosomal protein S25 family protein	200.39	-0.0692431	0.0741287
3HA3Flag-FD	ATCG00630	PSAJ	22.106	-0.069547	0.0151443
3HA3Flag-FD	AT5G14170	CHC1	18.796	-0.070083	0.0177108
3HA3Flag-FD	AT1G77180	SKIP	13.011	-0.072691	0.0751363
3HA3Flag-FD	AT4G20260	PCAP1	20.299	-0.0740948	0.0946507
3HA3Flag-FD	AT3G27230	S-adenosyl-L-methionine-dependent methyltransferases superfamily protein	11.462	-0.0807254	0.0518513
3HA3Flag-FD	AT1G75750	GASA1	323.31	-0.08461	0.0512385
3HA3Flag-FD	AT5G24750	UDP-Glycosyltransferase superfamily protein	6.5858	-0.0864366	0.102178
3HA3Flag-FD	AT5G16130	Ribosomal protein S7e family protein	63.25	-0.0867538	0.117244
3HA3Flag-FD	AT5G62300	Ribosomal protein S10p/S20e family protein	73.064	-0.0896346	0.100417
3HA3Flag-FD	AT5G65770	LINC4	11.048	-0.0896651	0.134615
3HA3Flag-FD	AT3G49910	Translation protein SH3-like family protein	323.31	-0.0921186	0.053595
3HA3Flag-FD	AT2G18740	Small nuclear ribonucleoprotein family protein	31.354	-0.0935752	0.11738
3HA3Flag-FD	AT5G40480	EMB3012	25.452	-0.0955455	0.0995721
3HA3Flag-FD	AT2G37170	PIP2B	13.032	-0.0975087	0.0410515
3HA3Flag-FD	AT1G73370	SUS6	11.666	-0.0985241	0.0632095
3HA3Flag-FD	AT1G48830	Ribosomal protein S7e family protein	41.79	-0.0991332	0.907243
3HA3Flag-FD	AT3G22590	PHP	7.7075	-0.100358	0.0949041
3HA3Flag-FD	AT5G50310	Galactose oxidase/kelch repeat superfamily protein	41.858	-0.102572	0.125279
3HA3Flag-FD	AT5G23540	Mov34/MPN/PAD-1 family protein	18.896	-0.104564	0.131164
3HA3Flag-FD	AT5G22650	HD2B	208.77	-0.105741	0.449623
3HA3Flag-FD	AT2G01250	Ribosomal protein L30/L7 family protein	152.12	-0.108112	0.0923833
3HA3Flag-FD	AT3G08910	DNAJ heat shock family protein	165.96	-0.109051	0.130919
3HA3Flag-FD	AT5G38420	Ribulose bisphosphate carboxylase (small chain) family protein	323.31	-0.109953	0.06293
3HA3Flag-FD	AT1G53500	MUM4	11.901	-0.110811	0.0445756
3HA3Flag-FD	AT5G45990	crooked neck protein	6.7237	-0.114466	0.326783
3HA3Flag-FD	AT5G46070	Guanylate-binding family protein	49.051	-0.11462	0.149378
3HA3Flag-FD	AT1G76030	ATPase	103.82	-0.116771	0.0965472
3HA3Flag-FD	AT1G53240	mMDH1	65.574	-0.119697	0.0576937
3HA3Flag-FD	AT5G15520	Ribosomal protein S19e family protein	11.605	-0.125831	0.213783
3HA3Flag-FD	AT5G47690	binding	227.69	-0.129038	0.21272
3HA3Flag-FD	AT5G63550	DEK domain-containing chromatin associated protein	18.164	-0.132647	0.0907468
3HA3Flag-FD	AT5G27470	seryl-tRNA synthetase / serine--tRNA ligase	6.4764	-0.133773	0.16922
3HA3Flag-FD	AT1G06680	PSBP-1	69.206	-0.136157	0.0727181
3HA3Flag-FD	AT5G59870	HTA6	18.182	-0.137079	0.204651
3HA3Flag-FD	AT1G10290	ADL6	68.174	-0.139067	0.643192
3HA3Flag-FD	AT2G35605	SWIB/MDM2 domain superfamily protein	6.5375	-0.139317	0.0522233
3HA3Flag-FD	AT3G02560	Ribosomal protein S7e family protein	323.31	-0.146002	0.40483
3HA3Flag-FD	AT1G79730	ELF7	22.033	-0.148755	2.52904
3HA3Flag-FD	AT1G59610	ADL3	24.602	-0.15057	0.257612
3HA3Flag-FD	AT5G15270	RNA-binding KH domain-containing protein	6.4296	-0.151683	0.146737
3HA3Flag-FD	AT5G04990	SUN1	20.65	-0.152983	0.165627
3HA3Flag-FD	AT2G06210	ELF8	13.426	-0.153764	0.15255
3HA3Flag-FD	AT1G76400	Ribophorin I	61.226	-0.157344	0.375856
3HA3Flag-FD	AT4G15900	PRL1	39.9	-0.159662	0.227541
3HA3Flag-FD	AT3G12800	SDRB	22.253	-0.160926	0.365981
3HA3Flag-FD	AT1G10240	FRS11	6.0407	-0.164934	0.0356893
3HA3Flag-FD	AT1G54060	ASIL1	12.266	-0.168165	0.24573
3HA3Flag-FD	AT3G11510	Ribosomal protein S11 family protein	323.31	-0.174423	0.217686
3HA3Flag-FD	AT3G06400	CHR11	103.96	-0.175182	0.233393
3HA3Flag-FD	AT5G59850	Ribosomal protein S8 family protein	156.26	-0.175482	0.19326
3HA3Flag-FD	AT2G41500	LIS	12.267	-0.176156	0.349219
3HA3Flag-FD	AT1G67430	Ribosomal protein L22p/L17e family protein	323.31	-0.18376	0.12298
3HA3Flag-FD	AT3G44750	HDA3	21.738	-0.186179	0.211335
3HA3Flag-FD	AT3G62360	Carbohydrate-binding-like fold	6.3404	-0.187241	0.0516352
3HA3Flag-FD	AT5G02500	HSC70-1	323.31	-0.187778	0.597091
3HA3Flag-FD	AT3G12145	FLR1	11.36	-0.189849	0.209932
3HA3Flag-FD	AT3G07160	ATGSL10	11.441	-0.190774	0.262446
3HA3Flag-FD	AT4G30350	Double Clp-N motif-containing P-loop nucleoside triphosphate hydrolases superfamily protein	6.2337	-0.192471	0.0891521
3HA3Flag-FD	AT2G39730	RCA	323.31	-0.193608	0.124443
3HA3Flag-FD	AT3G49430	SRp34a	26.206	-0.196943	0.123295
3HA3Flag-FD	AT3G06480	DEAD box RNA helicase family protein	38.963	-0.202503	0.313706
3HA3Flag-FD	AT1G52230	PSAH2	33.012	-0.205978	0.87213
3HA3Flag-FD	AT3G04340	emb2458	6.813	-0.209316	0.131443
3HA3Flag-FD	AT4G23820	Pectin lyase-like superfamily protein	11.709	-0.210263	0.445357
3HA3Flag-FD	AT3G44110	ATJ3	323.31	-0.212548	0.158162
3HA3Flag-FD	AT3G53750	ACT3	29.972	-0.222107	0.194226
3HA3Flag-FD	AT1G05190	emb2394	311.42	-0.222952	0.343553
3HA3Flag-FD	AT3G02110	scpl25	87.308	-0.225037	0.257311
3HA3Flag-FD	AT3G01540	DRH1	31.732	-0.227755	0.244507
3HA3Flag-FD	AT4G25500	RSP35	73.761	-0.229139	0.299701
3HA3Flag-FD	AT5G47500	Pectin lyase-like superfamily protein	12.439	-0.23053	0.116096
3HA3Flag-FD	AT3G58730	vacuolar ATP synthase subunit D (VATD) / V-ATPase D subunit / vacuolar proton pump D subunit (VATPD)	143.45	-0.231213	0.198756
3HA3Flag-FD	AT4G14420	HR-like lesion-inducing protein-related	6.0682	-0.232641	0.451872
3HA3Flag-FD	AT5G65360	Histone superfamily protein	293.1	-0.23383	0.279428
3HA3Flag-FD	AT3G52580	Ribosomal protein S11 family protein	323.31	-0.23444	0.29507
3HA3Flag-FD	AT2G21960	unknown protein	71.129	-0.241155	0.0958703
3HA3Flag-FD	AT4G12420	SKU5	15.012	-0.243198	0.0711062
3HA3Flag-FD	AT5G42020	BIP	156.63	-0.244331	0.459244
3HA3Flag-FD	AT5G20200	nucleoporin-related	14.27	-0.246033	0.249701
3HA3Flag-FD	AT1G16720	HCF173	66.949	-0.246249	0.275895
3HA3Flag-FD	AT3G10690	GYRA	323.31	-0.258446	0.210201
3HA3Flag-FD	AT3G61820	Eukaryotic aspartyl protease family protein	96.592	-0.259402	0.351503
3HA3Flag-FD	AT2G36160	Ribosomal protein S11 family protein	6.6041	-0.259497	0.510708
3HA3Flag-FD	AT4G21280	PSBQ	25.135	-0.260817	0.214054
3HA3Flag-FD	AT3G07050	GTP-binding family protein	323.31	-0.264233	0.16865
3HA3Flag-FD	AT1G20960	emb1507	323.31	-0.265137	0.482562
3HA3Flag-FD	AT1G04430	S-adenosyl-L-methionine-dependent methyltransferases superfamily protein	28.587	-0.270476	0.277333
3HA3Flag-FD	AT4G31430	unknown protein	61.669	-0.270606	0.287373
3HA3Flag-FD	AT5G23210	SCPL34	6.2728	-0.273225	0.58392
3HA3Flag-FD	AT5G44020	HAD superfamily	323.31	-0.27748	0.216895
3HA3Flag-FD	AT1G07110	F2KP	11.637	-0.28146	0.920728
3HA3Flag-FD	AT4G36130	Ribosomal protein L2 family	27.789	-0.285195	0.351507
3HA3Flag-FD	AT1G28420	HB-1	11.375	-0.289756	0.10479
3HA3Flag-FD	ATCG00740	RPOA	156.97	-0.292572	0.851556
3HA3Flag-FD	AT3G26560	ATP-dependent RNA helicase	17.976	-0.293873	0.307384
3HA3Flag-FD	AT5G09810	ACT7	200.45	-0.294697	1.39929
3HA3Flag-FD	AT3G01680	CONTAINS InterPro DOMAIN/s	11.977	-0.295813	0.490941
3HA3Flag-FD	AT4G11150	TUF	12.68	-0.296302	0.41412
3HA3Flag-FD	AT1G79280	NUA	72.343	-0.297757	0.359561
3HA3Flag-FD	AT3G04920	Ribosomal protein S24e family protein	281.29	-0.306855	0.168267
3HA3Flag-FD	AT3G57150	NAP57	323.31	-0.307752	0.560423
3HA3Flag-FD	AT3G11710	ATKRS-1	31.072	-0.313436	0.901057
3HA3Flag-FD	AT5G25460	Protein of unknown function	323.31	-0.314891	0.312052
3HA3Flag-FD	AT4G37870	PCK1	19.484	-0.317008	0.0862558
3HA3Flag-FD	AT5G27770	Ribosomal L22e protein family	114.43	-0.318344	1.01351
3HA3Flag-FD	AT3G26618	ERF1-3	6.3206	-0.330879	1.02685
3HA3Flag-FD	AT5G20920	EIF2	29.043	-0.331013	0.312012
3HA3Flag-FD	AT1G03230	Eukaryotic aspartyl protease family protein	323.31	-0.333146	0.189779
3HA3Flag-FD	AT4G02840	Small nuclear ribonucleoprotein family protein	20.288	-0.338446	0.287335
3HA3Flag-FD	AT3G15010	RNA-binding (RRM/RBD/RNP motifs) family protein	123.16	-0.342103	0.190646
3HA3Flag-FD	AT3G49720	unknown protein;FUNCTIONS IN	181.77	-0.344784	0.272011
3HA3Flag-FD	AT4G19210	ATRLI2	6.3271	-0.345023	0.177603
3HA3Flag-FD	AT4G21150	HAP6	61.216	-0.348139	1.01424
3HA3Flag-FD	AT5G11420	Protein of unknown function	66.642	-0.350787	0.359602
3HA3Flag-FD	AT1G02840	SR1	66.934	-0.351582	0.426628
3HA3Flag-FD	AT1G48920	ATNUC-L1	323.31	-0.353214	0.443661
3HA3Flag-FD	AT1G65280	DNAJ heat shock N-terminal domain-containing protein	42.332	-0.355221	0.23573
3HA3Flag-FD	AT1G22950	2-oxoglutarate (2OG) and Fe(II)-dependent oxygenase superfamily protein	80.262	-0.356286	0.15341
3HA3Flag-FD	AT4G23900	Nucleoside diphosphate kinase family protein	6.09	-0.35746	0.889779
3HA3Flag-FD	AT5G01530	LHCB4.1	323.31	-0.359599	0.67987
3HA3Flag-FD	AT4G24190	SHD	191.52	-0.362558	0.953543
3HA3Flag-FD	AT2G36870	XTH32	199.62	-0.370171	0.183332
3HA3Flag-FD	AT2G41100	TCH3	6.6712	-0.372956	0.85598
3HA3Flag-FD	AT3G01290	SPFH/Band 7/PHB domain-containing membrane-associated protein family	7.4861	-0.375854	0.505955
3HA3Flag-FD	AT3G29075	glycine-rich protein	258.94	-0.376849	0.218753
3HA3Flag-FD	AT1G64100	pentatricopeptide (PPR) repeat-containing protein	6.1579	-0.387221	1.22759
3HA3Flag-FD	AT1G04510	MAC3A	36.249	-0.389158	0.996856
3HA3Flag-FD	AT3G14180	sequence-specific DNA binding transcription factors	37.488	-0.390876	0.974231
3HA3Flag-FD	AT2G38770	EMB2765	36.107	-0.391942	0.55375
3HA3Flag-FD	AT1G06220	MEE5	323.31	-0.397095	0.829087
3HA3Flag-FD	AT5G60390	GTP binding Elongation factor Tu family protein	323.31	-0.408262	0.910987
3HA3Flag-FD	AT4G26870	Class II aminoacyl-tRNA and biotin synthetases superfamily protein	204.97	-0.412834	1.17364
3HA3Flag-FD	AT2G05920	Subtilase family protein	152.51	-0.415969	0.534002
3HA3Flag-FD	AT5G20950	Glycosyl hydrolase family protein	28.197	-0.417592	0.787666
3HA3Flag-FD	AT5G44710	CONTAINS InterPro DOMAIN/s	106.39	-0.420369	0.218327
3HA3Flag-FD	AT5G04280	RNA-binding (RRM/RBD/RNP motifs) family protein with retrovirus zinc finger-like domain	47.511	-0.423374	0.307802
3HA3Flag-FD	AT5G47200	ATRABD2B	6.4917	-0.428771	1.42311
3HA3Flag-FD	AT5G47190	Ribosomal protein L19 family protein	29.218	-0.432355	0.588405
3HA3Flag-FD	AT3G22320	ATRPABC24.3	6.4854	-0.435854	0.849153
3HA3Flag-FD	AT1G70710	ATGH9B1	16.17	-0.44044	0.137564
3HA3Flag-FD	AT5G17870	PSRP6	219.6	-0.442602	0.195918
3HA3Flag-FD	AT5G55920	OLI2	32.246	-0.450266	1.73711
3HA3Flag-FD	AT3G14310	ATPME3	169.37	-0.451972	0.53106
3HA3Flag-FD	AT3G28730	ATHMG	23.943	-0.456364	0.369471
3HA3Flag-FD	AT1G49340	ATPI4K	6.8155	-0.45733	0.268063
3HA3Flag-FD	AT1G67230	LINC1	17.382	-0.457715	0.63487
3HA3Flag-FD	AT5G51750	ATSBT1.3	11.113	-0.468885	0.949415
3HA3Flag-FD	AT1G56110	NOP56	323.31	-0.479071	1.73127
3HA3Flag-FD	AT3G13570	SCL30A	12.832	-0.48635	0.51441
3HA3Flag-FD	AT1G54690	HTA3	108.85	-0.486352	1.81054
3HA3Flag-FD	AT1G55210	Disease resistance-responsive (dirigent-like protein) family protein	20.3	-0.488132	0.856501
3HA3Flag-FD	AT1G07320	RPL4	323.31	-0.490822	0.298817
3HA3Flag-FD	AT1G54770	Fcf2 pre-rRNA processing protein	6.1774	-0.492028	1.33351
3HA3Flag-FD	AT3G29030	ATEXPA5	131.61	-0.492478	0.785259
3HA3Flag-FD	AT1G63780	IMP4	11.811	-0.496857	0.905061
3HA3Flag-FD	ATCG01060	PSAC	56.272	-0.501937	0.947821
3HA3Flag-FD	AT4G19410	Pectinacetylesterase family protein	323.31	-0.505678	0.547499
3HA3Flag-FD	AT3G53640	Protein kinase superfamily protein	6.6776	-0.509145	0.769502
3HA3Flag-FD	AT1G68560	ATXYL1	94.356	-0.513912	0.973972
3HA3Flag-FD	AT3G02080	Ribosomal protein S19e family protein	55.335	-0.516511	0.633084
3HA3Flag-FD	AT5G56130	TEX1	6.8156	-0.517014	1.34604
3HA3Flag-FD	AT2G33340	MAC3B	47.36	-0.525	1.31273
3HA3Flag-FD	AT1G15820	LHCB6	245.1	-0.526917	0.926121
3HA3Flag-FD	AT1G15750	WSIP1	23.497	-0.529637	0.539701
3HA3Flag-FD	AT3G20820	Leucine-rich repeat (LRR) family protein	323.31	-0.532506	0.661911
3HA3Flag-FD	AT1G55670	PSAG	63.895	-0.532607	1.06774
3HA3Flag-FD	AT1G14510	AL7	20.755	-0.533307	0.739769
3HA3Flag-FD	AT1G27650	ATU2AF35A	140.99	-0.541718	0.57777
3HA3Flag-FD	AT5G22330	ATTIP49A	33.828	-0.547233	0.862802
3HA3Flag-FD	AT5G44500	Small nuclear ribonucleoprotein family protein	105.6	-0.557507	0.519103
3HA3Flag-FD	AT4G10710	SPT16	228.86	-0.561416	0.666054
3HA3Flag-FD	AT1G09780	Phosphoglycerate mutase	18.055	-0.567073	1.73272
3HA3Flag-FD	AT3G01390	VMA10	11.829	-0.572796	0.336468
3HA3Flag-FD	AT4G11790	Pleckstrin homology (PH) domain superfamily protein	7.3945	-0.573279	0.856876
3HA3Flag-FD	AT4G10340	LHCB5	215.89	-0.575075	0.547568
3HA3Flag-FD	AT2G40980	Protein kinase superfamily protein	6.0847	-0.580673	0.458694
3HA3Flag-FD	AT3G01670	unknown protein;BEST Arabidopsis thaliana protein match is	24.334	-0.586939	1.40981
3HA3Flag-FD	AT3G62600	ATERDJ3B	66.782	-0.58757	0.599211
3HA3Flag-FD	AT1G52400	BGLU18	323.31	-0.601168	0.359451
3HA3Flag-FD	AT5G64520	XRCC2	6.1344	-0.622872	1.25284
3HA3Flag-FD	AT4G18465	RNA helicase family protein	34.589	-0.623384	0.39729
3HA3Flag-FD	AT1G79080	Pentatricopeptide repeat (PPR) superfamily protein	6.1448	-0.62395	1.4366
3HA3Flag-FD	AT4G28520	CRU3	226.18	-0.627213	0.245442
3HA3Flag-FD	AT1G69530	EXPA1	6.2903	-0.627311	2.7176
3HA3Flag-FD	AT2G26250	FDH	98.452	-0.636244	0.149897
3HA3Flag-FD	AT3G50670	U1-70K	18.976	-0.649858	0.639914
3HA3Flag-FD	AT3G62840	Small nuclear ribonucleoprotein family protein	323.31	-0.658254	0.874492
3HA3Flag-FD	AT1G72970	HTH	100.33	-0.659419	0.930431
3HA3Flag-FD	AT1G29930	CAB1	323.31	-0.668561	1.27667
3HA3Flag-FD	AT5G20160	Ribosomal protein L7Ae/L30e/S12e/Gadd45 family protein	129.82	-0.668703	3.66231
3HA3Flag-FD	AT3G28200	Peroxidase superfamily protein	42.78	-0.675453	2.44844
3HA3Flag-FD	AT1G68530	CUT1	49.062	-0.676502	0.227322
3HA3Flag-FD	AT3G55430	O-Glycosyl hydrolases family 17 protein	11.023	-0.687193	1.39857
3HA3Flag-FD	AT3G05060	NOP56-like pre RNA processing ribonucleoprotein	323.31	-0.689351	1.24361
3HA3Flag-FD	AT4G22485	Bifunctional inhibitor/lipid-transfer protein/seed storage 2S albumin superfamily protein	198.1	-0.696086	1.23702
3HA3Flag-FD	AT5G59910	HTB4	323.31	-0.699895	1.42252
3HA3Flag-FD	AT1G61730	DNA-binding storekeeper protein-related transcriptional regulator	16.862	-0.700084	1.31061
3HA3Flag-FD	AT2G32920	ATPDIL2-3	24.411	-0.715984	1.01303
3HA3Flag-FD	AT3G19760	EIF4A-III	136.18	-0.725115	1.21301
3HA3Flag-FD	ATCG00780	RPL14	323.31	-0.733396	1.09595
3HA3Flag-FD	AT2G45000	EMB2766	6.0804	-0.734229	0.443741
3HA3Flag-FD	AT4G04940	transducin family protein / WD-40 repeat family protein	12.492	-0.737201	1.67451
3HA3Flag-FD	AT1G20580	Small nuclear ribonucleoprotein family protein	11.895	-0.73752	0.404461
3HA3Flag-FD	AT3G07770	Hsp89.1	43.59	-0.744832	0.762771
3HA3Flag-FD	AT2G01710	Chaperone DnaJ-domain superfamily protein	14.262	-0.746511	0.596013
3HA3Flag-FD	AT3G15980	Coatomer	6.8663	-0.751031	0.791703
3HA3Flag-FD	AT3G16470	JR1	124.73	-0.771615	0.233935
3HA3Flag-FD	AT1G14850	NUP155	23.253	-0.772359	0.873047
3HA3Flag-FD	AT1G79200	unknown protein;Has 30201 Blast hits to 17322 proteins in 780 species	147.36	-0.778975	0.455569
3HA3Flag-FD	AT3G54670	TTN8	12.292	-0.798714	1.41667
3HA3Flag-FD	AT1G72610	GLP1	323.31	-0.799747	1.40566
3HA3Flag-FD	AT3G07010	Pectin lyase-like superfamily protein	91.909	-0.803207	0.844493
3HA3Flag-FD	ATCG00280	PSBC	323.31	-0.806487	0.856056
3HA3Flag-FD	AT3G45980	H2B	323.31	-0.80695	1.65378
3HA3Flag-FD	AT5G40340	Tudor/PWWP/MBT superfamily protein	122.55	-0.83144	1.37955
3HA3Flag-FD	AT4G34980	SLP2	21.141	-0.8316	2.27519
3HA3Flag-FD	AT4G31300	PBA1	11.54	-0.838645	0.722001
3HA3Flag-FD	AT2G16940	Splicing factor	26.104	-0.839198	1.73518
3HA3Flag-FD	AT5G51200	Protein of unknown function (DUF3414)	58.702	-0.849064	2.12978
3HA3Flag-FD	AT2G06850	EXGT-A1	323.31	-0.868313	2.3633
3HA3Flag-FD	AT1G49480	RTV1	12.98	-0.875341	1.19165
3HA3Flag-FD	AT4G32420	Cyclophilin-like peptidyl-prolyl cis-trans isomerase family protein	323.31	-0.877716	1.31871
3HA3Flag-FD	AT1G44910	ATPRP40A	82.499	-0.886524	0.976711
3HA3Flag-FD	AT4G18630	Protein of unknown function (DUF688)	6.4157	-0.905352	1.56706
3HA3Flag-FD	AT3G18600	P-loop containing nucleoside triphosphate hydrolases superfamily protein	18.441	-0.909225	1.74685
3HA3Flag-FD	AT3G62820	Plant invertase/pectin methylesterase inhibitor superfamily protein	54.064	-0.916705	0.857605
3HA3Flag-FD	ATCG00020	PSBA	244.97	-0.924419	1.06331
3HA3Flag-FD	AT2G43110	unknown protein;Has 212 Blast hits to 211 proteins in 96 species	308.16	-0.937492	0.628714
3HA3Flag-FD	AT3G50820	PSBO2	21.743	-0.940142	0.967605
3HA3Flag-FD	AT5G21130	Late embryogenesis abundant (LEA) hydroxyproline-rich glycoprotein family	6.3795	-0.956212	1.42629
3HA3Flag-FD	AT1G06230	GTE4	50.088	-0.969901	1.07955
3HA3Flag-FD	ATCG00710	PSBH	6.6206	-1.00708	0.863881
3HA3Flag-FD	AT4G27160	AT2S3	28.623	-1.00928	0.246328
3HA3Flag-FD	AT5G64200	ATSC35	12.541	-1.00941	1.24654
3HA3Flag-FD	AT5G15230	GASA4	9.4705	-1.02573	2.10257
3HA3Flag-FD	AT4G31880	AT4G31880	12.049	-1.03201	0.994202
3HA3Flag-FD	AT5G14520	pescadillo-related	303.67	-1.03472	0.902939
3HA3Flag-FD	AT5G08180	Ribosomal protein L7Ae/L30e/S12e/Gadd45 family protein	17.757	-1.04338	3.43604
3HA3Flag-FD	AT2G18900	Transducin/WD40 repeat-like superfamily protein	92.452	-1.06083	1.76391
3HA3Flag-FD	AT3G08940	LHCB4.2	21.254	-1.06251	2.85099
3HA3Flag-FD	AT2G34420	LHB1B2	88.093	-1.06317	1.7554
3HA3Flag-FD	AT1G63810	AT1G63810	17.499	-1.0652	1.54894
3HA3Flag-FD	AT5G06360	Ribosomal protein S8e family protein	9.7146	-1.0709	0.675451
3HA3Flag-FD	AT2G45640	SAP18	170.91	-1.07234	1.35192
3HA3Flag-FD	AT1G15200	protein-protein interaction regulator family protein	43.505	-1.07279	3.1642
3HA3Flag-FD	AT3G10650	BEST Arabidopsis thaliana protein match is	25.228	-1.07547	1.13327
3HA3Flag-FD	AT5G14920	Gibberellin-regulated family protein	11.824	-1.07902	1.52191
3HA3Flag-FD	AT4G22010	sks4	25.333	-1.08893	1.76183
3HA3Flag-FD	ATCG00270	PSBD	104.44	-1.10261	1.02957
3HA3Flag-FD	AT1G28290	AGP31	41.772	-1.10914	1.76186
3HA3Flag-FD	AT4G25630	FIB2	6.7357	-1.13992	1.8555
3HA3Flag-FD	AT4G39100	SHL1	11.555	-1.15189	1.64777
3HA3Flag-FD	AT5G55660	DEK domain-containing chromatin associated protein	323.31	-1.15682	1.36453
3HA3Flag-FD	AT4G26630	DEK domain-containing chromatin associated protein	40.658	-1.16732	1.55664
3HA3Flag-FD	AT1G03910	EXPRESSED IN	99.429	-1.17304	1.94709
3HA3Flag-FD	AT3G14290	PAE2	12.12	-1.17438	0.943565
3HA3Flag-FD	AT2G41475	Embryo-specific protein 3	27.254	-1.18839	1.58672
3HA3Flag-FD	AT1G30880	unknown protein	11.114	-1.19299	0.700981
3HA3Flag-FD	AT3G55460	SCL30	25.39	-1.19861	1.67945
3HA3Flag-FD	AT5G64270	splicing factor	146.76	-1.19899	2.08681
3HA3Flag-FD	AT5G62350	Plant invertase/pectin methylesterase inhibitor superfamily protein	323.31	-1.2042	1.75721
3HA3Flag-FD	ATCG00570	PSBF	15.834	-1.2079	1.40426
3HA3Flag-FD	AT5G07030	Eukaryotic aspartyl protease family protein	113.3	-1.22363	2.3364
3HA3Flag-FD	AT4G32460	Protein of unknown function	13.53	-1.27651	1.54338
3HA3Flag-FD	AT5G51280	DEAD-box protein abstrakt	323.31	-1.28099	1.39555
3HA3Flag-FD	AT2G05120	Nucleoporin	13.574	-1.28227	1.68642
3HA3Flag-FD	AT3G12140	Emsy N Terminus (ENT)/ plant Tudor-like domains-containing protein	323.31	-1.30041	1.65385
3HA3Flag-FD	AT1G33811	GDSL-like Lipase/Acylhydrolase superfamily protein	22.512	-1.31586	1.92779
3HA3Flag-FD	AT1G01300	Eukaryotic aspartyl protease family protein	200.79	-1.32753	1.93402
3HA3Flag-FD	AT3G60830	ATARP7	11.71	-1.33259	1.44087
3HA3Flag-FD	ATCG00680	PSBB	323.31	-1.35391	1.50206
3HA3Flag-FD	AT1G73960	TAF2	6.0403	-1.36133	0.709152
3HA3Flag-FD	AT3G52220	CONTAINS InterPro DOMAIN/s	39.9	-1.37467	1.0122
3HA3Flag-FD	AT5G22760	PHD finger family protein	6.2811	-1.38229	1.12483
3HA3Flag-FD	AT4G16390	SVR7	46.236	-1.39351	0.626307
3HA3Flag-FD	AT4G00270	DNA-binding storekeeper protein-related transcriptional regulator	47.874	-1.40829	2.79079
3HA3Flag-FD	AT3G54400	Eukaryotic aspartyl protease family protein	11.893	-1.41661	0.79078
3HA3Flag-FD	AT2G43920	HOL2	6.4003	-1.41759	0.784732
3HA3Flag-FD	AT5G52470	FIB1	323.31	-1.42139	1.57499
3HA3Flag-FD	AT2G02100	LCR69	323.31	-1.42811	0.748944
3HA3Flag-FD	AT5G12230	MED19A	23.561	-1.45758	0.879376
3HA3Flag-FD	AT1G09770	ATCDC5	7.3953	-1.46305	0.937883
3HA3Flag-FD	AT1G13370	Histone superfamily protein	184.03	-1.49217	0.390599
3HA3Flag-FD	AT5G62200	Embryo-specific protein 3	8.7206	-1.49628	0.753528
3HA3Flag-FD	AT3G51600	LTP5	23.493	-1.50506	1.59726
3HA3Flag-FD	AT1G55310	SR33	7.1923	-1.51497	1.1307
3HA3Flag-FD	AT3G18035	HON4	25.468	-1.53921	1.97007
3HA3Flag-FD	AT4G12600	Ribosomal protein L7Ae/L30e/S12e/Gadd45 family protein	95.125	-1.56352	0.652383
3HA3Flag-FD	AT1G47128	RD21	11.02	-1.59844	0.504484
3HA3Flag-FD	AT1G14810	semialdehyde dehydrogenase family protein	7.5252	-1.75071	0.483732
3HA3Flag-FD	AT1G16610	SR45	28.946	-1.76018	1.65361
3HA3Flag-FD	AT4G39680	SAP domain-containing protein	12.186	-1.76323	2.13203
3HA3Flag-FD	AT4G38580	ATFP6	54.865	-1.81087	2.44837
3HA3Flag-FD	AT5G04600	RNA-binding (RRM/RBD/RNP motifs) family protein	323.31	-1.82681	1.66168
3HA3Flag-FD	AT3G60190	ADL4	18.471	-1.85059	1.80583
3HA3Flag-FD	AT1G70620	cyclin-related	47.145	-1.86431	1.85578
3HA3Flag-FD	AT4G27170	SESA4	16.637	-1.86684	0.748448
3HA3Flag-FD	AT4G21480	STP12	6.2308	-1.87733	1.34046
3HA3Flag-FD	AT2G46020	CHR2	6.8415	-1.87836	0.912845
3HA3Flag-FD	AT3G49601	FUNCTIONS IN	323.31	-1.89343	2.18732
3HA3Flag-FD	AT1G51450	TRO	6.0712	-1.95114	1.04674
3HA3Flag-FD	AT4G02720	unknown protein	35.735	-1.98186	2.29144
3HA3Flag-FD	AT3G18165	MOS4	75.973	-2.01009	1.14909
3HA3Flag-FD	AT5G23080	TGH	323.31	-2.20823	1.76135
3HA3Flag-FD	AT5G64730	Transducin/WD40 repeat-like superfamily protein	235.07	-2.32562	1.40758
3HA3Flag-FD	AT2G05100	LHCB2.1	87.499	-2.39757	1.01882
3HA3Flag-FD	AT2G40700	P-loop containing nucleoside triphosphate hydrolases superfamily protein	6.9702	-2.5008	1.96987
3HA3Flag-FD	AT2G18040	PIN1AT	6.7909	-2.51441	2.63863
3HA3Flag-FD	AT5G63320	NPX1	8.9387	-2.59489	2.30966
3HA3Flag-FD	AT3G12580	HSP70	28.399	-2.69901	0.884977
3HA3Flag-FD	AT1G03130	PSAD-2	13.325	-2.71717	1.54817
3HA3Flag-FD	AT1G67325	Ran BP2/NZF zinc finger-like superfamily protein	6.5097	-2.74172	3.5816
3HA3Flag-FD	AT4G25730	FtsJ-like methyltransferase family protein	6.4927	-2.95432	2.11162
3HA3Flag-FD	AT5G58390	Peroxidase superfamily protein	323.31	-3.03279	3.13113
3HA3Flag-FD	AT3G63110	ATIPT3	6.3707	-3.29952	0.76338
3HA3Flag-FD	AT2G31410	unknown protein;Has 1719 Blast hits to 1091 proteins in 184 species	138.31	-3.7273	1.18597
3HA3Flag-FD	AT5G43100	Eukaryotic aspartyl protease family protein	6.0639	-4.39523	1.09752

## Sheet: Sheet-4
Results of the MS/MS experiment using 3HA3Flag-FDT282A as bait.
The significant intercting proteins are marked with color.
bait	prey	alias	score	log2(ratio)GRF7/WT	-log(P value)
3HA3Flag-FDT282A	AT4G35900	FD	323.31	3.62969	1.54009
3HA3Flag-FDT282A	AT1G04270	RPS15	323.31	1.24584	1.41361
3HA3Flag-FDT282A	AT1G09690	Translation protein SH3-like family protein	323.31	1.44413	1.72008
3HA3Flag-FDT282A	AT1G11860	Glycine cleavage T-protein family	119.76	1.85397	1.47756
3HA3Flag-FDT282A	AT1G48900	Signal recognition particle	33.444	1.59113	1.85243
3HA3Flag-FDT282A	AT1G23290	RPL27A	7.3378	1.63717	2.16535
3HA3Flag-FDT282A	AT1G31970	STRS1	25.254	2.53649	1.49881
3HA3Flag-FDT282A	AT1G32900	UDP-Glycosyltransferase superfamily protein	59.517	3.00047	1.43916
3HA3Flag-FDT282A	AT1G32990	PRPL11	21.699	1.0979	1.60945
3HA3Flag-FDT282A	AT1G37130	NIA2	11.434	1.00523	1.88182
3HA3Flag-FDT282A	AT1G44835	YbaK/aminoacyl-tRNA synthetase-associated domain	26.877	1.74757	1.42129
3HA3Flag-FDT282A	AT1G52980	GTP-binding family protein	6.0647	1.62173	1.45051
3HA3Flag-FDT282A	AT1G53210	sodium/calcium exchanger family protein / calcium-binding EF hand family protein	11.864	1.32282	1.81008
3HA3Flag-FDT282A	AT1G66270	BGLU21	7.636	2.52838	1.46217
3HA3Flag-FDT282A	AT1G70600	Ribosomal protein L18e/L15 superfamily protein	89.883	1.56799	2.1101
3HA3Flag-FDT282A	AT1G74850	PTAC2	39.492	1.22426	1.40125
3HA3Flag-FDT282A	AT1G75350	emb2184	53.862	2.23419	3.0552
3HA3Flag-FDT282A	AT1G79550	PGK	47.984	2.2138	1.48127
3HA3Flag-FDT282A	AT1G79850	RPS17	54.378	1.10019	1.53303
3HA3Flag-FDT282A	AT2G09990	Ribosomal protein S5 domain 2-like superfamily protein	11.502	1.83603	1.93967
3HA3Flag-FDT282A	AT2G19940	oxidoreductases	193.85	2.37252	1.6186
3HA3Flag-FDT282A	AT2G21390	Coatomer	323.31	1.25164	1.39365
3HA3Flag-FDT282A	AT2G25210	Ribosomal protein L39 family protein	30.002	1.35459	1.91639
3HA3Flag-FDT282A	AT2G31610	Ribosomal protein S3 family protein	323.31	1.47018	1.61094
3HA3Flag-FDT282A	AT2G39670	Radical SAM superfamily protein	11.816	2.10597	1.46872
3HA3Flag-FDT282A	AT2G39800	P5CS1	35.766	2.3192	1.95609
3HA3Flag-FDT282A	AT2G43030	Ribosomal protein L3 family protein	63.86	1.0056	2.03329
3HA3Flag-FDT282A	AT3G06980	DEA(D/H)-box RNA helicase family protein	23.689	1.16563	1.73139
3HA3Flag-FDT282A	AT3G08580	AAC1	282.56	1.4071	1.81106
3HA3Flag-FDT282A	AT3G10260	Reticulon family protein	21.132	2.45231	1.67764
3HA3Flag-FDT282A	AT3G10380	SEC8	13.001	1.80525	2.40697
3HA3Flag-FDT282A	AT3G13870	RHD3	6.1686	1.2082	1.75055
3HA3Flag-FDT282A	AT3G18890	NAD(P)-binding Rossmann-fold superfamily protein	98.684	1.94339	1.54348
3HA3Flag-FDT282A	AT3G22890	APS1	62.574	2.4608	1.72126
3HA3Flag-FDT282A	AT3G23820	GAE6	50.722	1.53206	1.85223
3HA3Flag-FDT282A	AT3G27160	GHS1	49.339	1.07889	1.34108
3HA3Flag-FDT282A	AT3G27750	FUNCTIONS IN	51.976	2.55893	2.72157
3HA3Flag-FDT282A	AT3G46740	TOC75-III	103.66	1.17806	2.34306
3HA3Flag-FDT282A	AT3G54090	FLN1	247.02	1.30898	1.94438
3HA3Flag-FDT282A	AT3G54210	Ribosomal protein L17 family protein	198.3	1.00765	1.44426
3HA3Flag-FDT282A	AT3G57180	BPG2	15.773	3.5181	2.12122
3HA3Flag-FDT282A	AT4G01850	SAM-2	81.702	3.75466	2.58765
3HA3Flag-FDT282A	AT4G02990	Mitochondrial transcription termination factor family protein	8.1639	2.70755	2.46475
3HA3Flag-FDT282A	AT4G11420	EIF3A	91.815	1.37423	1.88072
3HA3Flag-FDT282A	AT4G12650	Endomembrane protein 70 protein family	14.758	2.12021	1.50162
3HA3Flag-FDT282A	AT4G14360	S-adenosyl-L-methionine-dependent methyltransferases superfamily protein	8.0873	1.30661	1.56293
3HA3Flag-FDT282A	AT4G17560	Ribosomal protein L19 family protein	12.832	1.79836	1.75023
3HA3Flag-FDT282A	AT4G18100	Ribosomal protein L32e	323.31	1.29573	2.47788
3HA3Flag-FDT282A	AT4G18240	ATSS4	6.2669	2.03452	1.98743
3HA3Flag-FDT282A	AT4G18480	CHLI1	47.061	2.60865	1.43328
3HA3Flag-FDT282A	AT4G24780	Pectin lyase-like superfamily protein	10.551	1.39844	1.32149
3HA3Flag-FDT282A	AT4G27500	PPI1	50.207	1.07636	1.75976
3HA3Flag-FDT282A	AT4G35830	ACO1	19.072	1.63177	1.55458
3HA3Flag-FDT282A	AT4G37930	SHM1	255.87	3.58025	1.53511
3HA3Flag-FDT282A	AT4G39960	Molecular chaperone Hsp40/DnaJ family protein	58.594	1.26523	1.75907
3HA3Flag-FDT282A	AT5G02530	RNA-binding (RRM/RBD/RNP motifs) family protein	64.387	3.53089	2.29674
3HA3Flag-FDT282A	AT5G04530	KCS19	22.143	2.14075	2.19763
3HA3Flag-FDT282A	AT5G05170	CESA3	13.035	1.79484	1.90171
3HA3Flag-FDT282A	AT5G08420	RNA-binding KH domain-containing protein	7.3757	2.66051	2.38139
3HA3Flag-FDT282A	AT5G08650	Small GTP-binding protein	11.782	1.2241	1.31624
3HA3Flag-FDT282A	AT5G13490	AAC2	12.573	1.39756	1.98317
3HA3Flag-FDT282A	AT5G13780	Acyl-CoA N-acyltransferases (NAT) superfamily protein	18.43	1.81747	1.58521
3HA3Flag-FDT282A	AT5G14430	S-adenosyl-L-methionine-dependent methyltransferases superfamily protein	323.31	1.94003	1.55384
3HA3Flag-FDT282A	AT5G17170	ENH1	213.96	1.33084	2.21018
3HA3Flag-FDT282A	AT5G23740	RPS11-BETA	13.127	1.38071	1.96594
3HA3Flag-FDT282A	AT5G27850	Ribosomal protein L18e/L15 superfamily protein	323.31	1.84002	4.40803
3HA3Flag-FDT282A	AT5G35970	P-loop containing nucleoside triphosphate hydrolases superfamily protein	24.094	2.25165	3.00998
3HA3Flag-FDT282A	AT5G50920	CLPC	323.31	2.02339	1.45641
3HA3Flag-FDT282A	AT5G53930	unknown protein;LOCATED IN	21.088	3.12015	1.45792
3HA3Flag-FDT282A	AT5G54770	THI1	21.371	3.25077	2.94283
3HA3Flag-FDT282A	AT5G63420	emb2746	24.66	1.06555	1.88744
3HA3Flag-FDT282A	AT5G64580	AAA-type ATPase family protein	19.203	2.08047	1.92233
3HA3Flag-FDT282A	AT5G66190	ATLFNR1	12.117	2.268	2.74525
3HA3Flag-FDT282A	ATCG01230	RPS12B	219.59	2.48519	1.70719
3HA3Flag-FDT282A	ATCG00130	ATPF	85.16	1.11889	1.44235
3HA3Flag-FDT282A	ATCG00650	RPS18	20.992	1.03542	1.31218
3HA3Flag-FDT282A	ATCG00800	structural constituent of ribosome	323.31	1.3057	2.00225
3HA3Flag-FDT282A	ATCG01240	RPS7.2	10.972	1.37511	2.2532
3HA3Flag-FDT282A	ATCG01120	RPS15	88.57	1.50265	1.71906
3HA3Flag-FDT282A	ATCG01130	YCF1.2	18.339	1.18062	2.54582
3HA3Flag-FDT282A	AT1G01300	Eukaryotic aspartyl protease family protein	200.79	-0.796569	0.57894
3HA3Flag-FDT282A	AT1G01960	EDA10	11.975	0.475653	0.200203
3HA3Flag-FDT282A	AT5G47200	ATRABD2B	6.4917	-0.576021	1.46806
3HA3Flag-FDT282A	AT1G02840	SR1	66.934	-0.580819	0.900602
3HA3Flag-FDT282A	AT1G03130	PSAD-2	13.325	-1.60103	1.25992
3HA3Flag-FDT282A	AT1G03230	Eukaryotic aspartyl protease family protein	323.31	0.0838	0.04338
3HA3Flag-FDT282A	AT1G03600	PSB27	11.305	0.0172291	0.010394
3HA3Flag-FDT282A	AT1G03630	POR C	23.735	0.163475	0.185465
3HA3Flag-FDT282A	AT1G03860	ATPHB2	16.929	0.0871766	0.148179
3HA3Flag-FDT282A	AT1G03910	AT1G03910	99.429	-0.350957	0.624024
3HA3Flag-FDT282A	AT1G04040	HAD superfamily	323.31	-0.213497	0.272223
3HA3Flag-FDT282A	AT1G04080	PRP39	7.6362	-0.0534058	0.0350915
3HA3Flag-FDT282A	AT1G04170	EIF2	189.25	-0.182172	0.298658
3HA3Flag-FDT282A	AT1G04410	Lactate/malate dehydrogenase family protein	146.82	0.904473	0.639311
3HA3Flag-FDT282A	AT1G04430	S-adenosyl-L-methionine-dependent methyltransferases superfamily protein	28.587	-0.305724	0.767984
3HA3Flag-FDT282A	AT3G04400	emb2171	323.31	0.838869	1.79571
3HA3Flag-FDT282A	AT1G04510	MAC3A	36.249	-0.215724	0.191981
3HA3Flag-FDT282A	AT1G04680	Pectin lyase-like superfamily protein	26.414	0.345966	0.216846
3HA3Flag-FDT282A	AT1G04690	KAB1	59.007	0.571359	0.872633
3HA3Flag-FDT282A	AT4G14960	TUA6	323.31	0.225499	0.302276
3HA3Flag-FDT282A	AT1G04980	ATPDIL2-2	12.269	0.051171	0.0779988
3HA3Flag-FDT282A	AT1G05010	EFE	8.812	0.787172	0.849767
3HA3Flag-FDT282A	AT1G05190	emb2394	311.42	0.139257	0.355725
3HA3Flag-FDT282A	AT1G06000	UDP-Glycosyltransferase superfamily protein	12.172	0.662223	0.776613
3HA3Flag-FDT282A	AT1G06190	Rho termination factor	49.898	-1.48504	0.484199
3HA3Flag-FDT282A	AT1G06220	MEE5	323.31	-0.272893	0.570426
3HA3Flag-FDT282A	AT1G06230	GTE4	50.088	-0.998046	1.19703
3HA3Flag-FDT282A	AT1G06680	PSBP-1	69.206	-0.379693	0.246391
3HA3Flag-FDT282A	AT1G06950	ATTIC110	88.391	0.99062	1.98691
3HA3Flag-FDT282A	AT1G07110	F2KP	11.637	-0.32986	1.2505
3HA3Flag-FDT282A	AT1G07320	RPL4	323.31	0.403102	0.255244
3HA3Flag-FDT282A	AT1G07360	CCCH-type zinc fingerfamily protein with RNA-binding domain	7.8124	-1.78336	0.983381
3HA3Flag-FDT282A	AT5G59970	Histone superfamily protein	323.31	0.257687	0.411561
3HA3Flag-FDT282A	AT5G59850	Ribosomal protein S8 family protein	156.26	0.0378977	0.0480168
3HA3Flag-FDT282A	AT1G07890	APX1	19.275	0.527482	0.852962
3HA3Flag-FDT282A	AT5G60390	GTP binding Elongation factor Tu family protein	323.31	-0.440316	0.565984
3HA3Flag-FDT282A	AT1G08360	Ribosomal protein L1p/L10e family	13.007	0.577162	0.881383
3HA3Flag-FDT282A	AT1G08380	PSAO	267.47	0.439841	0.669561
3HA3Flag-FDT282A	AT1G08520	ALB1	70.135	0.501885	1.12074
3HA3Flag-FDT282A	AT1G54690	HTA3	108.85	-0.458833	0.858252
3HA3Flag-FDT282A	AT5G65360	Histone superfamily protein	293.1	-0.0977764	0.120018
3HA3Flag-FDT282A	AT1G09270	IMPA-4	6.5572	0.137045	0.0393155
3HA3Flag-FDT282A	AT1G09340	CRB	323.31	0.614461	0.69651
3HA3Flag-FDT282A	AT4G18800	ATHSGBP	6.9402	0.966546	0.684382
3HA3Flag-FDT282A	AT1G09640	Translation elongation factor EF1B	31.452	0.833039	0.538261
3HA3Flag-FDT282A	AT1G09750	Eukaryotic aspartyl protease family protein	71.932	0.835331	0.544846
3HA3Flag-FDT282A	AT1G09770	ATCDC5	7.3953	0.069678	0.0392699
3HA3Flag-FDT282A	AT1G09780	Phosphoglycerate mutase	18.055	-1.64712	0.615302
3HA3Flag-FDT282A	AT1G10290	ADL6	68.174	-0.0445518	0.113273
3HA3Flag-FDT282A	AT3G57940	Domain of unknown function (DUF1726);Putative ATPase (DUF699)	8.6668	-0.0671997	0.0265961
3HA3Flag-FDT282A	AT1G10670	ACLA-1	13.286	0.684681	1.84152
3HA3Flag-FDT282A	AT1G11750	CLPP6	11.771	0.822524	0.930516
3HA3Flag-FDT282A	AT1G12410	CLPR2	7.9925	-0.392364	0.20828
3HA3Flag-FDT282A	AT1G12840	DET3	187.22	0.040966	0.0492506
3HA3Flag-FDT282A	AT1G12900	GAPA-2	323.31	0.967631	0.888847
3HA3Flag-FDT282A	AT1G12920	ERF1-2	60.82	0.517453	0.782974
3HA3Flag-FDT282A	AT1G13090	CYP71B28	6.4243	0.175927	0.052194
3HA3Flag-FDT282A	AT1G13370	Histone superfamily protein	184.03	-2.23646	0.559896
3HA3Flag-FDT282A	AT1G14320	SAC52	323.31	0.264788	0.388083
3HA3Flag-FDT282A	AT1G14510	AL7	20.755	-0.198163	0.189856
3HA3Flag-FDT282A	AT1G14810	semialdehyde dehydrogenase family protein	7.5252	-3.93442	1.60573
3HA3Flag-FDT282A	AT1G14830	ADL1C	56.665	0.569343	0.894373
3HA3Flag-FDT282A	AT1G14850	NUP155	23.253	-0.0768668	0.0406618
3HA3Flag-FDT282A	AT1G15200	protein-protein interaction regulator family protein	43.505	-0.790073	0.775284
3HA3Flag-FDT282A	AT1G15690	AVP1	233.89	0.112707	0.14127
3HA3Flag-FDT282A	AT1G15750	WSIP1	23.497	-0.308436	0.249554
3HA3Flag-FDT282A	AT1G15820	LHCB6	245.1	-0.593122	0.922316
3HA3Flag-FDT282A	AT1G16610	SR45	28.946	-1.47403	1.43229
3HA3Flag-FDT282A	AT1G16720	HCF173	66.949	-0.00616773	0.00545657
3HA3Flag-FDT282A	AT1G17220	FUG1	19.469	0.43211	1.76137
3HA3Flag-FDT282A	AT1G17840	WBC11	113.6	0.470969	0.178814
3HA3Flag-FDT282A	AT1G17880	BTF3	169.9	-0.372971	0.351058
3HA3Flag-FDT282A	AT1G18450	ATARP4	26.331	0.362839	0.416516
3HA3Flag-FDT282A	AT1G20010	TUB5	185.22	0.213591	0.3069
3HA3Flag-FDT282A	AT1G20220	Alba DNA/RNA-binding protein	28.242	-0.320506	0.491772
3HA3Flag-FDT282A	AT1G76030	ATPase	103.82	-0.646179	1.1168
3HA3Flag-FDT282A	AT1G20580	Small nuclear ribonucleoprotein family protein	11.895	0.0417538	0.0477052
3HA3Flag-FDT282A	AT1G20620	CAT3	323.31	0.293527	0.149121
3HA3Flag-FDT282A	AT1G20696	HMGB3	6.1137	-0.00409063	0.00407016
3HA3Flag-FDT282A	AT1G20960	emb1507	323.31	-0.0676645	0.0708316
3HA3Flag-FDT282A	AT1G21600	PTAC6	21.289	0.439922	0.308355
3HA3Flag-FDT282A	AT4G09800	RPS18C	192.68	0.424716	1.02445
3HA3Flag-FDT282A	AT1G22950	2-oxoglutarate (2OG) and Fe(II)-dependent oxygenase superfamily protein	80.262	-0.919482	0.322171
3HA3Flag-FDT282A	AT1G23310	GGT1	323.31	-0.278805	0.0964322
3HA3Flag-FDT282A	AT1G24360	NAD(P)-binding Rossmann-fold superfamily protein	323.31	0.198507	0.212335
3HA3Flag-FDT282A	AT1G24510	TCP-1/cpn60 chaperonin family protein	48.372	0.696657	0.791786
3HA3Flag-FDT282A	AT1G25490	RCN1	36.065	0.6152	1.33665
3HA3Flag-FDT282A	AT1G27400	Ribosomal protein L22p/L17e family protein	289.05	0.555977	0.965594
3HA3Flag-FDT282A	AT1G27450	APT1	12.294	0.481031	0.274308
3HA3Flag-FDT282A	AT1G27650	ATU2AF35A	140.99	-0.957012	1.38683
3HA3Flag-FDT282A	AT1G28290	AGP31	41.772	-0.724417	1.12092
3HA3Flag-FDT282A	AT1G29670	GDSL-like Lipase/Acylhydrolase superfamily protein	323.31	0.0431786	0.0456821
3HA3Flag-FDT282A	AT1G29930	CAB1	323.31	-0.810901	1.36749
3HA3Flag-FDT282A	AT2G34590	Transketolase family protein	8.5997	0.443852	0.13106
3HA3Flag-FDT282A	AT1G30360	ERD4	81.321	-0.104996	0.0932838
3HA3Flag-FDT282A	AT1G30380	PSAK	20.06	0.126388	0.172905
3HA3Flag-FDT282A	AT1G30580	GTP binding	24.993	0.923947	0.779322
3HA3Flag-FDT282A	AT1G30880	unknown protein;Has 24 Blast hits to 24 proteins in 8 species	11.114	-0.0744839	0.0321593
3HA3Flag-FDT282A	AT1G31330	PSAF	124.53	-0.0182546	0.0222834
3HA3Flag-FDT282A	AT1G32060	PRK	42.241	0.943029	0.314385
3HA3Flag-FDT282A	AT1G32490	ESP3	19.455	0.545395	0.631026
3HA3Flag-FDT282A	AT1G33140	PGY2	253.73	0.869543	1.63594
3HA3Flag-FDT282A	AT1G33330	Class I peptide chain release factor	21.991	0.179856	0.13285
3HA3Flag-FDT282A	AT1G33790	jacalin lectin family protein	8.9525	0.525993	0.317348
3HA3Flag-FDT282A	AT1G33811	GDSL-like Lipase/Acylhydrolase superfamily protein	22.512	-0.957895	1.69998
3HA3Flag-FDT282A	AT1G35680	Ribosomal protein L21	55.971	0.308505	0.550698
3HA3Flag-FDT282A	AT1G41880	Ribosomal protein L35Ae family protein	265.73	0.732588	2.13329
3HA3Flag-FDT282A	AT1G42550	PMI1	28.115	0.858114	0.339945
3HA3Flag-FDT282A	AT1G42970	GAPB	323.31	0.707261	0.481326
3HA3Flag-FDT282A	AT1G43170	RP1	323.31	0.154782	0.30423
3HA3Flag-FDT282A	AT1G44575	NPQ4	11.825	0.314788	0.458828
3HA3Flag-FDT282A	AT1G44910	ATPRP40A	82.499	-0.660285	0.978836
3HA3Flag-FDT282A	AT1G45201	ATTLL1	25.305	0.562365	0.978636
3HA3Flag-FDT282A	AT1G47128	RD21	11.02	-0.0814629	0.340811
3HA3Flag-FDT282A	AT1G48480	RKL1	40.646	0.0219987	0.020303
3HA3Flag-FDT282A	AT1G48830	Ribosomal protein S7e family protein	41.79	0.324121	1.64823
3HA3Flag-FDT282A	AT1G48920	ATNUC-L1	323.31	-0.508462	0.835956
3HA3Flag-FDT282A	AT3G18780	ACT2	304.24	0.812382	0.982277
3HA3Flag-FDT282A	AT1G49340	ATPI4K	6.8155	-0.983348	0.861796
3HA3Flag-FDT282A	AT1G49480	RTV1	12.98	-0.79662	0.923063
3HA3Flag-FDT282A	AT1G49760	PAB8	323.31	-0.0736529	0.0744076
3HA3Flag-FDT282A	AT5G42270	VAR1	182.99	0.0265204	0.0228356
3HA3Flag-FDT282A	AT1G50920	Nucleolar GTP-binding protein	19.588	0.594169	0.579941
3HA3Flag-FDT282A	AT5G54640	HTA1	115.84	0.729855	0.458192
3HA3Flag-FDT282A	AT1G51450	TRO	6.0712	-3.95434	3.1328
3HA3Flag-FDT282A	AT1G51500	CER5	6.246	0.591459	1.85295
3HA3Flag-FDT282A	AT1G51980	Insulinase (Peptidase family M16) protein	7.2859	-0.0880305	0.0622886
3HA3Flag-FDT282A	AT1G52230	PSAH2	33.012	-0.382087	0.961584
3HA3Flag-FDT282A	AT3G16080	Zinc-binding ribosomal protein family protein	250.82	0.946271	1.23901
3HA3Flag-FDT282A	AT1G52360	Coatomer	45.266	0.162922	0.730675
3HA3Flag-FDT282A	AT1G52400	BGLU18	323.31	-1.94185	1.75271
3HA3Flag-FDT282A	AT1G52930	Ribosomal RNA processing Brix domain protein	151.38	0.736034	0.539357
3HA3Flag-FDT282A	AT1G53240	mMDH1	65.574	-1.13762	1.08505
3HA3Flag-FDT282A	AT1G53500	MUM4	11.901	-0.415165	0.247285
3HA3Flag-FDT282A	AT3G14290	PAE2	12.12	-0.840167	1.76167
3HA3Flag-FDT282A	AT1G54010	GDSL-like Lipase/Acylhydrolase superfamily protein	323.31	-1.47935	0.803818
3HA3Flag-FDT282A	AT1G54060	ASIL1	12.266	-0.184263	0.336125
3HA3Flag-FDT282A	AT1G54270	EIF4A-2	12.552	0.789964	1.53144
3HA3Flag-FDT282A	AT1G54770	Fcf2 pre-rRNA processing protein	6.1774	0.0708237	0.0598878
3HA3Flag-FDT282A	AT1G55210	Disease resistance-responsive (dirigent-like protein) family protein	20.3	-0.330013	0.421106
3HA3Flag-FDT282A	AT1G55310	SR33	7.1923	-1.80837	1.56845
3HA3Flag-FDT282A	AT1G55490	CPN60B	255.18	0.351538	0.41613
3HA3Flag-FDT282A	AT1G55670	PSAG	63.895	-0.797222	1.48827
3HA3Flag-FDT282A	AT1G56070	LOS1	323.31	0.584913	0.907478
3HA3Flag-FDT282A	AT1G56110	NOP56	323.31	-0.238136	0.218909
3HA3Flag-FDT282A	AT1G57720	Translation elongation factor EF1B	21.681	-0.0681585	0.0832206
3HA3Flag-FDT282A	AT1G59610	ADL3	24.602	-0.154364	0.803505
3HA3Flag-FDT282A	AT1G59870	PEN3	47.45	0.251595	0.512716
3HA3Flag-FDT282A	AT1G61520	LHCA3	210.26	0.272414	0.422376
3HA3Flag-FDT282A	AT1G61730	DNA-binding storekeeper protein-related transcriptional regulator	16.862	-0.575363	1.23691
3HA3Flag-FDT282A	AT1G62020	Coatomer	15.757	0.206079	0.66074
3HA3Flag-FDT282A	AT1G63780	IMP4	11.811	0.0216904	0.0230511
3HA3Flag-FDT282A	AT1G63810	CONTAINS InterPro DOMAIN/s	17.499	-0.680574	0.770618
3HA3Flag-FDT282A	AT1G63940	MDAR6	15.795	0.278434	0.831347
3HA3Flag-FDT282A	AT1G64100	pentatricopeptide (PPR) repeat-containing protein	6.1579	-0.325736	1.69653
3HA3Flag-FDT282A	AT1G64190	6-phosphogluconate dehydrogenase family protein	33.284	0.41728	0.135496
3HA3Flag-FDT282A	AT1G64330	myosin heavy chain-related	8.1184	0.068524	0.0305685
3HA3Flag-FDT282A	AT1G65260	PTAC4	133.58	0.620455	0.222736
3HA3Flag-FDT282A	AT1G65280	DNAJ heat shock N-terminal domain-containing protein	42.332	0.0701879	0.0454714
3HA3Flag-FDT282A	AT1G65440	GTB1	11.58	0.238691	0.978158
3HA3Flag-FDT282A	AT1G66260	RNA-binding (RRM/RBD/RNP motifs) family protein	6.0777	0.745755	0.814249
3HA3Flag-FDT282A	AT1G67090	RBCS1A	69.969	-0.689306	0.80336
3HA3Flag-FDT282A	AT1G67230	LINC1	17.382	-0.376453	0.954539
3HA3Flag-FDT282A	AT1G67325	Ran BP2/NZF zinc finger-like superfamily protein	6.5097	-1.60318	0.705579
3HA3Flag-FDT282A	AT1G67430	Ribosomal protein L22p/L17e family protein	323.31	0.46354	0.376352
3HA3Flag-FDT282A	AT1G67700	unknown protein;FUNCTIONS IN	262.1	-0.0118688	0.0438545
3HA3Flag-FDT282A	AT1G68010	HPR	95.466	0.0813802	0.0339637
3HA3Flag-FDT282A	AT1G68530	CUT1	49.062	-0.382557	0.204796
3HA3Flag-FDT282A	AT1G68560	ATXYL1	94.356	-0.389998	1.27766
3HA3Flag-FDT282A	AT1G69200	FLN2	51.76	0.0903384	0.0965118
3HA3Flag-FDT282A	AT1G69530	EXPA1	6.2903	-0.480379	2.09445
3HA3Flag-FDT282A	AT1G69620	RPL34	282.22	0.425252	0.661118
3HA3Flag-FDT282A	AT1G69830	ATAMY3	6.0959	0.148458	0.131321
3HA3Flag-FDT282A	AT1G70620	cyclin-related	47.145	-1.0673	1.24288
3HA3Flag-FDT282A	AT1G70710	ATGH9B1	16.17	0.85436	0.442744
3HA3Flag-FDT282A	AT1G70770	Protein of unknown function DUF2359	37.253	0.640995	1.59307
3HA3Flag-FDT282A	AT1G71695	Peroxidase superfamily protein	50.596	-0.307091	0.0627979
3HA3Flag-FDT282A	AT1G71820	SEC6	73.409	0.957943	1.74592
3HA3Flag-FDT282A	AT1G72150	PATL1	36.357	-0.164288	0.364766
3HA3Flag-FDT282A	AT1G72370	P40	323.31	0.677797	1.06231
3HA3Flag-FDT282A	AT1G72610	GLP1	323.31	-0.936694	1.41022
3HA3Flag-FDT282A	AT1G72970	HTH	100.33	-0.252114	0.302578
3HA3Flag-FDT282A	AT1G73370	SUS6	11.666	0.502401	1.33212
3HA3Flag-FDT282A	AT1G73960	TAF2	6.0403	-0.445733	0.6277
3HA3Flag-FDT282A	AT1G74060	Ribosomal protein L6 family protein	224.41	0.115709	0.16595
3HA3Flag-FDT282A	AT1G74470	Pyridine nucleotide-disulphide oxidoreductase family protein	277.34	0.898388	1.14911
3HA3Flag-FDT282A	AT1G75750	GASA1	323.31	0.596523	0.58374
3HA3Flag-FDT282A	AT1G76010	Alba DNA/RNA-binding protein	92.959	0.262068	0.269965
3HA3Flag-FDT282A	AT1G76400	Ribophorin I	61.226	-0.24813	0.706367
3HA3Flag-FDT282A	AT1G76810	eukaryotic translation initiation factor 2 (eIF-2) family protein	22.128	0.191851	0.273722
3HA3Flag-FDT282A	AT1G77180	SKIP	13.011	-0.121194	0.107289
3HA3Flag-FDT282A	AT1G78300	GRF2	54.717	0.433586	0.221668
3HA3Flag-FDT282A	AT1G78630	emb1473	166.75	0.622013	1.11369
3HA3Flag-FDT282A	AT1G78900	VHA-A	323.31	-0.287123	0.370409
3HA3Flag-FDT282A	AT1G79040	PSBR	53.413	0.126911	0.138511
3HA3Flag-FDT282A	AT1G79080	Pentatricopeptide repeat (PPR) superfamily protein	6.1448	-0.221566	0.303701
3HA3Flag-FDT282A	AT1G79200	unknown protein;Has 30201 Blast hits to 17322 proteins in 780 species	147.36	0.0166982	0.0148774
3HA3Flag-FDT282A	AT1G79280	NUA	72.343	-0.571295	0.696005
3HA3Flag-FDT282A	AT1G79560	EMB156	12.28	-0.0176214	0.0204868
3HA3Flag-FDT282A	AT1G79730	ELF7	22.033	-0.210865	0.916073
3HA3Flag-FDT282A	AT1G79990	structural molecules	11.128	0.525532	0.540269
3HA3Flag-FDT282A	AT1G80070	SUS2	323.31	0.312338	0.386042
3HA3Flag-FDT282A	AT1G80410	EMB2753	37.66	0.971526	0.640816
3HA3Flag-FDT282A	AT1G80750	Ribosomal protein L30/L7 family protein	18.703	0.267397	0.146121
3HA3Flag-FDT282A	AT2G01250	Ribosomal protein L30/L7 family protein	152.12	0.11872	0.11904
3HA3Flag-FDT282A	AT2G01710	Chaperone DnaJ-domain superfamily protein	14.262	0.689908	0.495573
3HA3Flag-FDT282A	AT2G01720	Ribophorin I	293.37	0.2855	0.569478
3HA3Flag-FDT282A	AT2G02100	LCR69	323.31	-0.868282	0.396802
3HA3Flag-FDT282A	AT2G02470	AL6	6.1643	0.725951	0.710649
3HA3Flag-FDT282A	AT2G02740	ATWHY3	6.2235	-0.401028	0.281576
3HA3Flag-FDT282A	AT2G04030	CR88	196.86	0.204462	0.199439
3HA3Flag-FDT282A	AT3G10610	Ribosomal S17 family protein	23.694	0.306314	1.09059
3HA3Flag-FDT282A	AT5G35680	Nucleic acid-binding	13.064	-0.039512	0.0333966
3HA3Flag-FDT282A	AT2G05100	LHCB2.1	87.499	-0.729595	2.19547
3HA3Flag-FDT282A	AT2G05120	Nucleoporin	13.574	-1.32763	1.00073
3HA3Flag-FDT282A	AT2G05710	ACO3	6.3907	0.415228	0.789527
3HA3Flag-FDT282A	AT2G05920	Subtilase family protein	152.51	-0.0920919	0.090616
3HA3Flag-FDT282A	AT2G06210	ELF8	13.426	-1.11343	0.629809
3HA3Flag-FDT282A	AT2G06850	EXGT-A1	323.31	-0.588201	1.14999
3HA3Flag-FDT282A	AT2G06990	HEN2	6.1893	0.224094	0.209924
3HA3Flag-FDT282A	AT2G07360	SH3 domain-containing protein	47.733	0.135494	0.351601
3HA3Flag-FDT282A	AT2G07698	ATPase	323.31	0.16824	0.170839
3HA3Flag-FDT282A	AT2G10940	Bifunctional inhibitor/lipid-transfer protein/seed storage 2S albumin superfamily protein	58.547	0.708344	0.704456
3HA3Flag-FDT282A	AT2G13360	AGT	323.31	0.0861874	0.0432386
3HA3Flag-FDT282A	AT2G16940	Splicing factor	26.104	-0.533538	1.3464
3HA3Flag-FDT282A	AT2G17230	EXL5	6.1468	0.594078	0.576697
3HA3Flag-FDT282A	AT5G07090	Ribosomal protein S4 (RPS4A) family protein	323.31	0.852494	1.41937
3HA3Flag-FDT282A	AT2G18020	EMB2296	323.31	0.320892	0.483061
3HA3Flag-FDT282A	AT2G18040	PIN1AT	6.7909	-2.24876	2.19887
3HA3Flag-FDT282A	AT2G18740	Small nuclear ribonucleoprotein family protein	31.354	-0.578324	0.622535
3HA3Flag-FDT282A	AT2G18900	Transducin/WD40 repeat-like superfamily protein	92.452	-0.509719	0.488203
3HA3Flag-FDT282A	AT2G18960	AHA1	323.31	0.192522	0.247353
3HA3Flag-FDT282A	AT2G19170	SLP3	8.0234	0.890021	0.680633
3HA3Flag-FDT282A	AT2G19480	NAP1;2	243.83	0.371997	0.389618
3HA3Flag-FDT282A	AT2G19730	Ribosomal L28e protein family	230.84	0.511417	1.15415
3HA3Flag-FDT282A	AT4G26230	Ribosomal protein L31e family protein	19.307	0.784182	1.15994
3HA3Flag-FDT282A	AT5G56670	Ribosomal protein S30 family protein	78.943	0.324303	0.480516
3HA3Flag-FDT282A	AT4G29040	RPT2a	155.91	0.898616	0.671202
3HA3Flag-FDT282A	AT2G20530	ATPHB6	7.1039	0.515593	0.43449
3HA3Flag-FDT282A	AT2G20580	RPN1A	12.615	0.30761	0.472504
3HA3Flag-FDT282A	AT2G20990	SYTA	42.97	0.0193901	0.0253773
3HA3Flag-FDT282A	AT2G21160	Translocon-associated protein (TRAP)	13.423	0.412855	0.823613
3HA3Flag-FDT282A	AT2G21580	Ribosomal protein S25 family protein	73.428	-1.34838	0.349985
3HA3Flag-FDT282A	AT2G21660	ATGRP7	162.64	0.954984	1.41096
3HA3Flag-FDT282A	AT2G21960	unknown protein;LOCATED IN	71.129	-1.82619	2.72728
3HA3Flag-FDT282A	AT2G24090	Ribosomal protein L35	251.45	0.934228	2.16788
3HA3Flag-FDT282A	AT2G24270	ALDH11A3	94.014	-0.28055	0.125164
3HA3Flag-FDT282A	AT4G00270	DNA-binding storekeeper protein-related transcriptional regulator	47.874	-1.34774	0.983748
3HA3Flag-FDT282A	AT2G25800	Protein of unknown function (DUF810)	14.265	0.930208	1.19076
3HA3Flag-FDT282A	AT2G26250	FDH	98.452	0.479107	1.60722
3HA3Flag-FDT282A	AT2G27170	TTN7	11.354	0.793948	0.303399
3HA3Flag-FDT282A	AT2G27710	60S acidic ribosomal protein family	323.31	0.800275	0.975076
3HA3Flag-FDT282A	AT2G28000	CPN60A	85.167	0.386392	0.786774
3HA3Flag-FDT282A	AT2G28800	ALB3	6.7791	0.711216	0.976273
3HA3Flag-FDT282A	AT2G29450	ATGSTU5	12.507	-0.578641	0.62959
3HA3Flag-FDT282A	AT2G29550	TUB7	323.31	0.28105	0.35674
3HA3Flag-FDT282A	AT2G30860	ATGSTF9	53.585	0.964289	0.645644
3HA3Flag-FDT282A	AT2G30950	VAR2	97.83	-0.0249621	0.0169567
3HA3Flag-FDT282A	AT2G30970	ASP1	6.0814	0.25876	0.288139
3HA3Flag-FDT282A	AT2G31410	unknown protein	138.31	-2.16702	0.705572
3HA3Flag-FDT282A	AT2G31810	ACT domain-containing small subunit of acetolactate synthase protein	7.3554	0.533825	0.234939
3HA3Flag-FDT282A	AT2G32920	ATPDIL2-3	24.411	0.0812696	0.0532172
3HA3Flag-FDT282A	AT2G33040	ATP3	135.17	0.51115	0.377773
3HA3Flag-FDT282A	AT2G33150	PKT3	146.9	0.39616	0.458291
3HA3Flag-FDT282A	AT2G33340	MAC3B	47.36	-0.216977	0.168196
3HA3Flag-FDT282A	AT2G33800	Ribosomal protein S5 family protein	323.31	0.819841	1.4455
3HA3Flag-FDT282A	AT2G34420	LHB1B2	88.093	-1.32186	1.59169
3HA3Flag-FDT282A	AT2G34480	Ribosomal protein L18ae/LX family protein	161.55	0.504096	0.590723
3HA3Flag-FDT282A	AT2G34640	PTAC12	14.993	0.759644	0.644917
3HA3Flag-FDT282A	AT2G34680	AIR9	12.439	0.759846	0.308607
3HA3Flag-FDT282A	AT2G35605	SWIB/MDM2 domain superfamily protein	6.5375	-0.216766	0.0880446
3HA3Flag-FDT282A	AT2G36160	Ribosomal protein S11 family protein	6.6041	0.143826	0.291842
3HA3Flag-FDT282A	AT3G53020	STV1	219.81	0.528419	0.557078
3HA3Flag-FDT282A	AT2G36870	XTH32	199.62	-0.0847435	0.041312
3HA3Flag-FDT282A	AT2G36880	MAT3	48.003	-0.0874379	0.01883
3HA3Flag-FDT282A	AT2G37170	PIP2B	13.032	-0.391799	0.266518
3HA3Flag-FDT282A	AT3G53430	Ribosomal protein L11 family protein	62.14	0.494295	0.858509
3HA3Flag-FDT282A	AT2G37220	RNA-binding (RRM/RBD/RNP motifs) family protein	15.067	0.875993	0.983257
3HA3Flag-FDT282A	AT2G37270	ATRPS5B	323.31	0.917876	2.50754
3HA3Flag-FDT282A	AT3G53750	ACT3	29.972	-0.108847	0.139251
3HA3Flag-FDT282A	AT2G38230	ATPDX1.1	7.177	0.495808	0.219341
3HA3Flag-FDT282A	AT2G38540	LP1	147.14	-0.351082	0.403207
3HA3Flag-FDT282A	AT2G38650	GAUT7	15.266	0.189673	0.471668
3HA3Flag-FDT282A	AT2G38770	EMB2765	36.107	0.35856	0.636237
3HA3Flag-FDT282A	AT3G55280	RPL23AB	6.1433	0.920874	2.71533
3HA3Flag-FDT282A	AT2G39730	RCA	24.003	0.719395	0.154708
3HA3Flag-FDT282A	AT2G39730	RCA	323.31	-0.603191	0.718048
3HA3Flag-FDT282A	AT2G39990	EIF2	32.674	0.810296	1.08999
3HA3Flag-FDT282A	AT2G40290	Eukaryotic translation initiation factor 2 subunit 1	23.331	-0.157433	0.192255
3HA3Flag-FDT282A	AT2G40700	P-loop containing nucleoside triphosphate hydrolases superfamily protein	6.9702	-1.40949	0.496141
3HA3Flag-FDT282A	AT2G40980	Protein kinase superfamily protein	6.0847	-0.89287	1.0529
3HA3Flag-FDT282A	AT2G41100	TCH3	6.6712	0.0471916	0.0464539
3HA3Flag-FDT282A	AT2G41475	Embryo-specific protein 3	27.254	-0.905996	1.47037
3HA3Flag-FDT282A	AT2G41500	LIS	12.267	-0.307903	0.407173
3HA3Flag-FDT282A	AT2G41560	ACA4	16.285	9.79e-05	0.000139299
3HA3Flag-FDT282A	AT2G41840	Ribosomal protein S5 family protein	323.31	0.843674	1.1172
3HA3Flag-FDT282A	AT2G42520	P-loop containing nucleoside triphosphate hydrolases superfamily protein	187.9	0.120953	0.176547
3HA3Flag-FDT282A	AT2G42600	ATPPC2	19.545	0.297659	0.459081
3HA3Flag-FDT282A	AT5G45775	Ribosomal L5P family protein	78.399	0.988897	1.80595
3HA3Flag-FDT282A	AT2G43110	unknown protein;Has 212 Blast hits to 211 proteins in 96 species	308.16	-1.0545	1.05567
3HA3Flag-FDT282A	AT3G59540	Ribosomal L38e protein family	91.064	0.568727	1.28423
3HA3Flag-FDT282A	AT2G43750	OASB	24.658	0.627726	0.702455
3HA3Flag-FDT282A	AT2G43920	HOL2	6.4003	-1.56485	1.54265
3HA3Flag-FDT282A	AT2G44060	Late embryogenesis abundant protein	46.612	0.423336	0.24859
3HA3Flag-FDT282A	AT2G44120	Ribosomal protein L30/L7 family protein	323.31	0.216736	0.376125
3HA3Flag-FDT282A	AT2G44610	RAB6	19.348	-0.0650539	0.0714808
3HA3Flag-FDT282A	AT2G45000	EMB2766	6.0804	-0.835497	0.44174
3HA3Flag-FDT282A	AT2G45470	FLA8	12.561	0.363618	0.399031
3HA3Flag-FDT282A	AT2G45640	SAP18	170.91	-0.900225	0.825839
3HA3Flag-FDT282A	AT2G45710	Zinc-binding ribosomal protein family protein	32.816	0.319029	0.98031
3HA3Flag-FDT282A	AT2G45960	PIP1B	233.03	0.0734475	0.0998849
3HA3Flag-FDT282A	AT2G46020	CHR2	6.8415	-1.13905	0.45915
3HA3Flag-FDT282A	AT2G46280	TRIP-1	115.19	0.261447	0.390052
3HA3Flag-FDT282A	AT2G47110	UBQ6	323.31	0.663777	1.75887
3HA3Flag-FDT282A	AT3G62840	Small nuclear ribonucleoprotein family protein	323.31	-0.325354	0.281205
3HA3Flag-FDT282A	AT3G01060	unknown protein	29.553	0.970604	1.3532
3HA3Flag-FDT282A	AT3G01280	VDAC1	30.861	0.824093	0.290838
3HA3Flag-FDT282A	AT3G01290	SPFH/Band 7/PHB domain-containing membrane-associated protein family	7.4861	-0.277554	0.273639
3HA3Flag-FDT282A	AT3G01390	VMA10	11.829	-0.944279	0.617211
3HA3Flag-FDT282A	AT3G01500	CA1	37.336	0.377783	1.16386
3HA3Flag-FDT282A	AT3G01540	DRH1	31.732	0.0143579	0.0203221
3HA3Flag-FDT282A	AT3G01670	unknown protein;BEST Arabidopsis thaliana protein match is	24.334	-0.56743	0.957916
3HA3Flag-FDT282A	AT3G01680	CONTAINS InterPro DOMAIN/s	11.977	-0.296526	0.448304
3HA3Flag-FDT282A	AT3G01780	TPLATE	25.142	-0.142165	0.179236
3HA3Flag-FDT282A	AT3G02080	Ribosomal protein S19e family protein	55.335	-0.431881	0.315182
3HA3Flag-FDT282A	AT3G02090	MPPBETA	74.205	-0.653235	0.559727
3HA3Flag-FDT282A	AT3G02110	scpl25	87.308	-0.131831	0.293725
3HA3Flag-FDT282A	AT3G02350	GAUT9	12.52	0.0625356	0.0427605
3HA3Flag-FDT282A	AT3G02360	6-phosphogluconate dehydrogenase family protein	11.517	0.31432	0.488028
3HA3Flag-FDT282A	AT3G02520	GRF7	14.089	-0.829406	0.369691
3HA3Flag-FDT282A	AT5G16070	TCP-1/cpn60 chaperonin family protein	55.907	0.629002	1.2943
3HA3Flag-FDT282A	AT3G02560	Ribosomal protein S7e family protein	323.31	0.0601552	0.0993182
3HA3Flag-FDT282A	AT3G02880	Leucine-rich repeat protein kinase family protein	18.252	0.310229	0.152093
3HA3Flag-FDT282A	AT3G03920	H/ACA ribonucleoprotein complex	155.64	0.566408	0.384186
3HA3Flag-FDT282A	AT3G04120	GAPC	323.31	0.119825	0.146357
3HA3Flag-FDT282A	AT3G04340	emb2458	6.813	-0.348178	0.284616
3HA3Flag-FDT282A	AT3G04840	Ribosomal protein S3Ae	323.31	0.729094	1.99762
3HA3Flag-FDT282A	AT3G04920	Ribosomal protein S24e family protein	281.29	-0.310077	0.217295
3HA3Flag-FDT282A	AT3G05060	NOP56-like pre RNA processing ribonucleoprotein	323.31	-0.36919	0.445082
3HA3Flag-FDT282A	AT3G05530	RPT5A	18.495	0.257328	0.382134
3HA3Flag-FDT282A	AT3G05560	Ribosomal L22e protein family	21.216	0.30443	0.519235
3HA3Flag-FDT282A	AT5G19310	Homeotic gene regulator	6.1492	-2.20302	0.221775
3HA3Flag-FDT282A	AT3G06400	CHR11	103.96	-0.00865491	0.00840615
3HA3Flag-FDT282A	AT3G06480	DEAD box RNA helicase family protein	38.963	-0.0184981	0.0177606
3HA3Flag-FDT282A	AT3G06730	TRX	130.59	0.25086	0.216357
3HA3Flag-FDT282A	AT3G07010	Pectin lyase-like superfamily protein	91.909	-0.657383	0.738284
3HA3Flag-FDT282A	AT3G07050	GTP-binding family protein	323.31	0.375669	0.358602
3HA3Flag-FDT282A	AT3G07110	Ribosomal protein L13 family protein	49.165	0.628902	1.21802
3HA3Flag-FDT282A	AT3G07160	ATGSL10	11.441	-0.374329	0.793992
3HA3Flag-FDT282A	AT3G07300	NagB/RpiA/CoA transferase-like superfamily protein	15.421	-0.210789	0.592094
3HA3Flag-FDT282A	AT3G07770	Hsp89.1	43.59	-0.424562	0.953072
3HA3Flag-FDT282A	AT3G08030	Protein of unknown function	169.96	-0.233465	0.214521
3HA3Flag-FDT282A	AT3G08510	phospholipase C 2	13.51	0.56304	0.233405
3HA3Flag-FDT282A	AT3G08530	Clathrin	323.31	0.368804	0.470511
3HA3Flag-FDT282A	AT3G08740	elongation factor P (EF-P) family protein	12.018	-0.405471	0.977861
3HA3Flag-FDT282A	AT3G08910	DNAJ heat shock family protein	165.96	-0.0451679	0.0726286
3HA3Flag-FDT282A	AT3G08940	LHCB4.2	21.254	-1.15165	2.30952
3HA3Flag-FDT282A	AT3G08943	ARM repeat superfamily protein	6.7411	0.264481	0.434093
3HA3Flag-FDT282A	AT3G09200	Ribosomal protein L10 family protein	323.31	0.472763	0.601458
3HA3Flag-FDT282A	AT3G09260	PYK10	323.31	-0.987884	2.10172
3HA3Flag-FDT282A	AT3G09440	Heat shock protein 70 (Hsp 70) family protein	164.66	0.00767644	0.00476299
3HA3Flag-FDT282A	AT3G09500	Ribosomal L29 family protein	51.537	0.928703	2.58278
3HA3Flag-FDT282A	AT3G09630	Ribosomal protein L4/L1 family	294.22	0.478754	0.929261
3HA3Flag-FDT282A	AT3G09840	CDC48	107.1	0.626629	0.597338
3HA3Flag-FDT282A	AT3G10650	BEST Arabidopsis thaliana protein match is	25.228	-0.985077	0.849254
3HA3Flag-FDT282A	AT3G10690	GYRA	323.31	0.0802485	0.049037
3HA3Flag-FDT282A	AT3G10730	SUN2	6.2426	0.761029	0.285563
3HA3Flag-FDT282A	AT3G10950	Zinc-binding ribosomal protein family protein	6.211	0.447617	2.38285
3HA3Flag-FDT282A	AT3G11200	AL2	33.372	0.539448	1.32348
3HA3Flag-FDT282A	AT3G11510	Ribosomal protein S11 family protein	323.31	0.0686684	0.12923
3HA3Flag-FDT282A	AT3G11710	ATKRS-1	31.072	-0.350946	0.868948
3HA3Flag-FDT282A	AT3G11830	TCP-1/cpn60 chaperonin family protein	58.597	0.987117	0.773806
3HA3Flag-FDT282A	AT3G12140	Emsy N Terminus (ENT)/ plant Tudor-like domains-containing protein	323.31	-1.19427	2.8183
3HA3Flag-FDT282A	AT3G12145	FLR1	11.36	0.70385	0.920183
3HA3Flag-FDT282A	AT3G12390	Nascent polypeptide-associated complex (NAC)	32.518	0.263027	0.148534
3HA3Flag-FDT282A	AT3G12580	HSP70	28.399	-4.13543	1.22315
3HA3Flag-FDT282A	AT3G12800	SDRB	22.253	-0.0844866	0.158063
3HA3Flag-FDT282A	AT3G13470	TCP-1/cpn60 chaperonin family protein	11.012	0.769656	1.30327
3HA3Flag-FDT282A	AT3G13570	SCL30A	12.832	-1.16393	0.474152
3HA3Flag-FDT282A	AT3G13920	EIF4A1	323.31	0.725234	1.34785
3HA3Flag-FDT282A	AT3G14180	sequence-specific DNA binding transcription factors	37.488	-0.0778974	0.139473
3HA3Flag-FDT282A	AT3G14210	ESM1	323.31	-1.39501	1.72897
3HA3Flag-FDT282A	AT3G14310	ATPME3	169.37	-0.514423	0.567381
3HA3Flag-FDT282A	AT3G14415	Aldolase-type TIM barrel family protein	268.85	0.548199	0.226862
3HA3Flag-FDT282A	AT3G14420	Aldolase-type TIM barrel family protein	323.31	0.204574	0.0872835
3HA3Flag-FDT282A	AT3G15010	RNA-binding (RRM/RBD/RNP motifs) family protein	123.16	-1.78194	0.6804
3HA3Flag-FDT282A	AT3G15190	chloroplast 30S ribosomal protein S20	11.957	-0.071715	0.116221
3HA3Flag-FDT282A	AT3G15730	PLDALPHA1	323.31	-0.303772	0.563588
3HA3Flag-FDT282A	AT3G15950	NAI2	323.31	-0.361843	0.564008
3HA3Flag-FDT282A	AT3G15980	Coatomer	6.8663	-1.27093	3.19406
3HA3Flag-FDT282A	AT3G16000	MFP1	37.098	0.216713	0.181381
3HA3Flag-FDT282A	AT3G16290	EMB2083	11.579	0.238342	0.546331
3HA3Flag-FDT282A	AT3G16400	ATMLP-470	16.082	0.0259171	0.020409
3HA3Flag-FDT282A	AT3G16420	PBP1	323.31	-0.0500736	0.0500639
3HA3Flag-FDT282A	AT3G16450	Mannose-binding lectin superfamily protein	323.31	-0.196207	0.189414
3HA3Flag-FDT282A	AT3G16460	Mannose-binding lectin superfamily protein	323.31	-0.303933	0.386607
3HA3Flag-FDT282A	AT3G16470	JR1	124.73	-1.44857	0.943011
3HA3Flag-FDT282A	AT3G17970	atToc64-III	11.581	-0.141068	0.438742
3HA3Flag-FDT282A	AT3G18035	HON4	25.468	-1.22819	2.07845
3HA3Flag-FDT282A	AT3G18165	MOS4	75.973	-0.857768	0.797896
3HA3Flag-FDT282A	AT3G18190	TCP-1/cpn60 chaperonin family protein	52.682	0.303768	0.213142
3HA3Flag-FDT282A	AT3G18600	P-loop containing nucleoside triphosphate hydrolases superfamily protein	18.441	-0.239447	0.213662
3HA3Flag-FDT282A	AT3G18740	Ribosomal protein L7Ae/L30e/S12e/Gadd45 family protein	18.785	0.33869	0.48342
3HA3Flag-FDT282A	AT3G19760	EIF4A-III	136.18	-0.566016	1.07456
3HA3Flag-FDT282A	AT3G19820	DWF1	130.11	-0.15277	0.230617
3HA3Flag-FDT282A	AT3G20050	ATTCP-1	11.086	0.00398763	0.00477717
3HA3Flag-FDT282A	AT3G20820	Leucine-rich repeat (LRR) family protein	323.31	-0.487713	0.710328
3HA3Flag-FDT282A	AT3G21540	transducin family protein / WD-40 repeat family protein	323.31	0.5282	0.230183
3HA3Flag-FDT282A	AT3G21720	ICL	11.962	-0.524518	0.373543
3HA3Flag-FDT282A	AT3G22320	ATRPABC24.3	6.4854	-0.590029	0.778972
3HA3Flag-FDT282A	AT3G22590	PHP	7.7075	-0.20467	0.394459
3HA3Flag-FDT282A	AT3G23300	S-adenosyl-L-methionine-dependent methyltransferases superfamily protein	11.767	0.98665	0.689381
3HA3Flag-FDT282A	AT4G14320	Zinc-binding ribosomal protein family protein	323.31	0.912383	1.15195
3HA3Flag-FDT282A	AT3G23700	Nucleic acid-binding proteins superfamily	6.3211	-0.0403665	0.0290532
3HA3Flag-FDT282A	AT3G24830	Ribosomal protein L13 family protein	323.31	0.885709	1.68023
3HA3Flag-FDT282A	AT3G25520	ATL5	323.31	0.439299	0.771454
3HA3Flag-FDT282A	AT3G25860	LTA2	12.142	0.51344	0.399357
3HA3Flag-FDT282A	AT3G25920	RPL15	206.81	0.823173	1.59555
3HA3Flag-FDT282A	AT3G26060	ATPRX Q	43.12	0.850083	1.25145
3HA3Flag-FDT282A	AT3G26560	ATP-dependent RNA helicase	17.976	-0.0957082	0.0789636
3HA3Flag-FDT282A	AT3G26618	ERF1-3	6.3206	-0.648553	1.14303
3HA3Flag-FDT282A	AT3G26650	GAPA	323.31	0.68078	0.687193
3HA3Flag-FDT282A	AT3G27230	S-adenosyl-L-methionine-dependent methyltransferases superfamily protein	11.462	-0.0161985	0.0164974
3HA3Flag-FDT282A	AT3G27850	RPL12-C	323.31	0.961128	1.27531
3HA3Flag-FDT282A	AT3G28200	Peroxidase superfamily protein	42.78	-0.0176709	0.031454
3HA3Flag-FDT282A	AT3G28715	ATPase	323.31	0.718491	0.193766
3HA3Flag-FDT282A	AT3G28730	ATHMG	23.943	-0.482527	0.396815
3HA3Flag-FDT282A	AT3G28860	ATMDR1	29.346	-0.15188	0.182963
3HA3Flag-FDT282A	AT3G29030	ATEXPA5	131.61	0.117357	0.12438
3HA3Flag-FDT282A	AT3G29075	glycine-rich protein	258.94	-0.755496	0.595001
3HA3Flag-FDT282A	AT3G42050	vacuolar ATP synthase subunit H family protein	71.523	-0.0942872	0.182367
3HA3Flag-FDT282A	AT3G42790	AL3	8.7938	0.609027	0.726138
3HA3Flag-FDT282A	AT3G44110	ATJ3	323.31	-0.189454	0.138344
3HA3Flag-FDT282A	AT3G44150	unknown protein	6.3407	-0.264441	0.0980309
3HA3Flag-FDT282A	AT3G44320	NIT3	175.55	-0.247493	0.28355
3HA3Flag-FDT282A	AT3G44750	HDA3	21.738	0.0713259	0.0825659
3HA3Flag-FDT282A	AT3G44890	RPL9	323.31	0.89926	1.0348
3HA3Flag-FDT282A	AT5G62300	Ribosomal protein S10p/S20e family protein	73.064	0.0401955	0.0429054
3HA3Flag-FDT282A	AT3G45140	LOX2	153.03	-0.0326239	0.0152377
3HA3Flag-FDT282A	AT3G45780	PHOT1	123.15	0.556028	0.517611
3HA3Flag-FDT282A	AT3G45980	H2B	323.31	-0.663465	0.514944
3HA3Flag-FDT282A	AT3G46780	PTAC16	323.31	0.999357	1.09813
3HA3Flag-FDT282A	AT3G47470	LHCA4	323.31	0.0589943	0.0448014
3HA3Flag-FDT282A	AT3G47520	MDH	6.4623	0.140167	0.32076
3HA3Flag-FDT282A	AT3G48430	REF6	14.322	-0.905086	0.306143
3HA3Flag-FDT282A	AT3G48500	PDE312	53.118	0.13437	0.181804
3HA3Flag-FDT282A	AT3G48750	CDKA;1	10.752	0.902473	0.384067
3HA3Flag-FDT282A	AT3G48850	PHT3;2	6.1827	0.361736	0.849706
3HA3Flag-FDT282A	AT3G48930	EMB1080	54.357	0.910023	1.36682
3HA3Flag-FDT282A	AT3G49010	ATBBC1	60.543	0.792043	1.4827
3HA3Flag-FDT282A	AT3G49430	SRp34a	26.206	-0.364337	0.231139
3HA3Flag-FDT282A	AT3G49601	AT3G49601	323.31	-1.352	2.99701
3HA3Flag-FDT282A	AT3G49720	unknown protein	181.77	-0.431314	0.545382
3HA3Flag-FDT282A	AT3G49910	Translation protein SH3-like family protein	323.31	-0.0165653	0.0199709
3HA3Flag-FDT282A	AT3G50670	U1-70K	18.976	-0.295052	0.330141
3HA3Flag-FDT282A	AT3G50820	PSBO2	21.743	-1.491	1.73812
3HA3Flag-FDT282A	AT3G51600	LTP5	23.493	-1.12739	1.52257
3HA3Flag-FDT282A	AT3G51740	IMK2	6.6164	0.25824	0.246149
3HA3Flag-FDT282A	AT3G51800	ATG2	24.052	0.177252	0.692467
3HA3Flag-FDT282A	AT3G52090	ATRPB13.6	10.798	0.675748	0.170301
3HA3Flag-FDT282A	AT3G52140	tetratricopeptide repeat (TPR)-containing protein	225.38	-0.0168425	0.0153657
3HA3Flag-FDT282A	AT3G52150	RNA-binding (RRM/RBD/RNP motifs) family protein	6.8123	0.461653	0.775135
3HA3Flag-FDT282A	AT3G52220	CONTAINS InterPro DOMAIN/s	39.9	-0.495589	0.382613
3HA3Flag-FDT282A	AT3G52300	ATPQ	112.6	0.111956	0.15507
3HA3Flag-FDT282A	AT3G52580	Ribosomal protein S11 family protein	323.31	0.0677973	0.113293
3HA3Flag-FDT282A	AT3G52930	Aldolase superfamily protein	181.4	0.586335	0.647122
3HA3Flag-FDT282A	AT3G53420	PIP2A	67.807	-0.21784	0.274069
3HA3Flag-FDT282A	AT3G53460	CP29	196.16	0.552	0.748536
3HA3Flag-FDT282A	AT3G53640	Protein kinase superfamily protein	6.6776	-0.400596	1.96795
3HA3Flag-FDT282A	AT5G27700	Ribosomal protein S21e	6.6797	0.751639	0.756766
3HA3Flag-FDT282A	AT3G54050	HCEF1	27.802	0.840657	0.220481
3HA3Flag-FDT282A	AT3G54400	Eukaryotic aspartyl protease family protein	11.893	-0.58304	2.53368
3HA3Flag-FDT282A	AT3G54470	uridine 5-monophosphate synthase / UMP synthase (PYRE-F) (UMPS)	21.624	-0.273869	0.0893104
3HA3Flag-FDT282A	AT3G54540	ATGCN4	323.31	0.323528	0.590186
3HA3Flag-FDT282A	AT3G54670	TTN8	12.292	-0.503099	0.724982
3HA3Flag-FDT282A	AT3G55430	O-Glycosyl hydrolases family 17 protein	11.023	-1.65112	0.631241
3HA3Flag-FDT282A	AT3G55440	ATCTIMC	23.387	0.568935	0.609254
3HA3Flag-FDT282A	AT3G55460	SCL30	25.39	-0.928925	1.05469
3HA3Flag-FDT282A	AT3G55800	SBPASE	37.513	-0.201317	0.0848048
3HA3Flag-FDT282A	AT3G56150	EIF3C	323.31	0.504306	2.21674
3HA3Flag-FDT282A	AT3G56910	PSRP5	36.18	0.59687	0.50022
3HA3Flag-FDT282A	AT3G56940	CRD1	14.964	0.50846	0.49245
3HA3Flag-FDT282A	AT3G57150	NAP57	323.31	-0.313021	0.601312
3HA3Flag-FDT282A	AT3G57290	EIF3E	98.509	0.0980314	0.0904726
3HA3Flag-FDT282A	AT3G58510	DEA(D/H)-box RNA helicase family protein	32.08	-0.101007	0.171846
3HA3Flag-FDT282A	AT3G58610	ketol-acid reductoisomerase	46.428	0.330886	0.0886469
3HA3Flag-FDT282A	AT3G58730	vacuolar ATP synthase subunit D (VATD) / V-ATPase D subunit / vacuolar proton pump D subunit (VATPD)	143.45	-0.421411	0.405159
3HA3Flag-FDT282A	AT3G59970	MTHFR1	30.745	0.311053	0.516689
3HA3Flag-FDT282A	AT3G60190	ADL4	18.471	-1.79694	1.55855
3HA3Flag-FDT282A	AT3G60245	Zinc-binding ribosomal protein family protein	323.31	0.211465	0.380652
3HA3Flag-FDT282A	AT3G60830	ATARP7	11.71	-0.951303	0.835707
3HA3Flag-FDT282A	AT3G61050	NTMC2TYPE4	187.5	0.699728	0.883065
3HA3Flag-FDT282A	AT3G61130	GAUT1	12.417	-0.085755	0.0793128
3HA3Flag-FDT282A	AT3G61260	Remorin family protein	11.504	0.111261	0.0918892
3HA3Flag-FDT282A	AT3G61470	LHCA2	17.899	0.49573	0.200133
3HA3Flag-FDT282A	AT3G61820	Eukaryotic aspartyl protease family protein	96.592	0.507354	0.913312
3HA3Flag-FDT282A	AT3G62030	ROC4	92.962	0.201674	0.0954777
3HA3Flag-FDT282A	AT3G62120	Class II aaRS and biotin synthetases superfamily protein	6.8657	0.210042	0.654564
3HA3Flag-FDT282A	AT3G62250	UBQ5	16.535	0.757318	1.74177
3HA3Flag-FDT282A	AT3G62360	Carbohydrate-binding-like fold	6.3404	-0.959149	0.369107
3HA3Flag-FDT282A	AT3G62600	ATERDJ3B	66.782	-0.196731	0.184106
3HA3Flag-FDT282A	AT3G62820	Plant invertase/pectin methylesterase inhibitor superfamily protein	54.064	-0.943089	1.70231
3HA3Flag-FDT282A	AT3G62830	UXS2	20.218	0.506614	0.254325
3HA3Flag-FDT282A	AT3G62870	Ribosomal protein L7Ae/L30e/S12e/Gadd45 family protein	36.186	0.77601	0.807395
3HA3Flag-FDT282A	AT3G63110	ATIPT3	6.3707	-0.992866	0.123695
3HA3Flag-FDT282A	AT3G63140	CSP41A	47.683	0.271043	0.478577
3HA3Flag-FDT282A	AT3G63490	Ribosomal protein L1p/L10e family	323.31	0.755945	1.03349
3HA3Flag-FDT282A	AT4G00100	ATRPS13A	128.91	0.475559	0.939115
3HA3Flag-FDT282A	AT4G01050	TROL	12.341	0.983377	1.54035
3HA3Flag-FDT282A	AT4G01310	Ribosomal L5P family protein	245.1	0.652341	1.52995
3HA3Flag-FDT282A	AT4G02480	AAA-type ATPase family protein	21.848	0.235516	0.0972752
3HA3Flag-FDT282A	AT4G02510	TOC159	71.771	0.92804	1.05716
3HA3Flag-FDT282A	AT4G02720	unknown protein	35.735	-1.0392	1.67627
3HA3Flag-FDT282A	AT4G02840	Small nuclear ribonucleoprotein family protein	20.288	-0.615535	0.759444
3HA3Flag-FDT282A	AT4G03280	PETC	7.0321	-0.720191	0.9485
3HA3Flag-FDT282A	AT4G04910	NSF	11.457	0.347432	0.536315
3HA3Flag-FDT282A	AT4G04940	transducin family protein / WD-40 repeat family protein	12.492	-0.286348	0.225089
3HA3Flag-FDT282A	AT4G05420	DDB1A	6.173	-0.0738297	0.0384908
3HA3Flag-FDT282A	AT4G05530	IBR1	13.516	0.412213	0.543411
3HA3Flag-FDT282A	AT4G08350	GTA02	17.688	-0.241929	0.194881
3HA3Flag-FDT282A	AT4G08950	EXO	12.542	-0.424817	0.107796
3HA3Flag-FDT282A	AT4G09000	GRF1	12.336	-0.0762946	0.239577
3HA3Flag-FDT282A	AT4G09320	NDPK1	23.406	0.858945	1.22248
3HA3Flag-FDT282A	AT4G09650	ATPD	29.182	0.648621	0.139781
3HA3Flag-FDT282A	AT4G10320	tRNA synthetase class I (I	48.606	0.0863285	0.0671838
3HA3Flag-FDT282A	AT4G10340	LHCB5	215.89	-0.59809	0.464989
3HA3Flag-FDT282A	AT4G10710	SPT16	228.86	-0.268762	0.470734
3HA3Flag-FDT282A	AT4G23900	Nucleoside diphosphate kinase family protein	6.09	-0.380707	1.20116
3HA3Flag-FDT282A	AT4G11150	TUF	12.68	-0.3735	0.536534
3HA3Flag-FDT282A	AT4G11790	Pleckstrin homology (PH) domain superfamily protein	7.3945	-0.189007	0.105909
3HA3Flag-FDT282A	AT4G12600	Ribosomal protein L7Ae/L30e/S12e/Gadd45 family protein	95.125	-0.824137	0.898815
3HA3Flag-FDT282A	AT4G12800	PSAL	25.533	0.243769	0.194718
3HA3Flag-FDT282A	AT4G13430	IIL1	12.749	0.20511	0.16462
3HA3Flag-FDT282A	AT4G14420	HR-like lesion-inducing protein-related	6.0682	-0.116375	0.369323
3HA3Flag-FDT282A	AT4G15900	PRL1	39.9	0.229865	0.190597
3HA3Flag-FDT282A	AT4G16340	SPK1	28.271	0.329912	0.662945
3HA3Flag-FDT282A	AT4G16390	SVR7	46.236	-0.0557575	0.0260614
3HA3Flag-FDT282A	AT4G18030	S-adenosyl-L-methionine-dependent methyltransferases superfamily protein	61.794	0.210733	0.593239
3HA3Flag-FDT282A	AT4G18465	RNA helicase family protein	34.589	-0.332445	0.237315
3HA3Flag-FDT282A	AT4G18630	Protein of unknown function (DUF688)	6.4157	-0.680368	1.8519
3HA3Flag-FDT282A	AT4G19210	ATRLI2	6.3271	-0.10327	0.0436078
3HA3Flag-FDT282A	AT4G19410	Pectinacetylesterase family protein	323.31	-0.161126	0.211376
3HA3Flag-FDT282A	AT4G20260	PCAP1	20.299	-0.735058	0.868899
3HA3Flag-FDT282A	AT4G20330	Transcription initiation factor TFIIE	6.2571	0.180419	0.103498
3HA3Flag-FDT282A	AT4G20360	ATRAB8D	323.31	0.97345	1.36544
3HA3Flag-FDT282A	AT5G44500	Small nuclear ribonucleoprotein family protein	105.6	-0.114003	0.17471
3HA3Flag-FDT282A	AT4G21150	HAP6	61.216	-0.238796	0.416324
3HA3Flag-FDT282A	AT4G21280	PSBQ	25.135	-0.938167	0.849473
3HA3Flag-FDT282A	AT4G21480	STP12	6.2308	-0.678672	1.44574
3HA3Flag-FDT282A	AT4G22010	sks4	25.333	-1.20825	2.26093
3HA3Flag-FDT282A	AT5G20160	Ribosomal protein L7Ae/L30e/S12e/Gadd45 family protein	129.82	-0.697422	0.576652
3HA3Flag-FDT282A	AT4G22485	Bifunctional inhibitor/lipid-transfer protein/seed storage 2S albumin superfamily protein	198.1	-0.59559	0.698995
3HA3Flag-FDT282A	AT4G23400	PIP1D	6.1762	-0.173244	0.425243
3HA3Flag-FDT282A	AT4G23820	Pectin lyase-like superfamily protein	11.709	-0.0132987	0.0235188
3HA3Flag-FDT282A	AT4G24190	SHD	191.52	-0.462368	1.06249
3HA3Flag-FDT282A	AT4G24280	cpHsc70-1	126.39	0.204646	0.172515
3HA3Flag-FDT282A	AT4G24770	RBP31	165.27	-0.23872	0.192564
3HA3Flag-FDT282A	AT4G24820	26S proteasome	6.2248	-0.238247	1.07677
3HA3Flag-FDT282A	AT4G25210	DNA-binding storekeeper protein-related transcriptional regulator	6.1729	0.0273921	0.00976318
3HA3Flag-FDT282A	AT4G25500	RSP35	73.761	-0.860039	1.94393
3HA3Flag-FDT282A	AT4G25550	Cleavage/polyadenylation specificity factor	7.4127	-0.500501	0.118598
3HA3Flag-FDT282A	AT4G25630	FIB2	6.7357	-0.0907548	0.0585768
3HA3Flag-FDT282A	AT4G25730	FtsJ-like methyltransferase family protein	6.4927	-1.71611	0.85394
3HA3Flag-FDT282A	AT4G26110	NAP1	47.097	0.857944	1.02113
3HA3Flag-FDT282A	AT4G26300	emb1027	17.417	-0.052077	0.00971392
3HA3Flag-FDT282A	AT4G26630	DEK domain-containing chromatin associated protein	40.658	-0.894748	1.94187
3HA3Flag-FDT282A	AT4G26870	Class II aminoacyl-tRNA and biotin synthetases superfamily protein	204.97	-0.366289	0.540117
3HA3Flag-FDT282A	AT4G27090	Ribosomal protein L14	236.94	0.729636	0.680068
3HA3Flag-FDT282A	AT4G27160	AT2S3	28.623	-0.553898	0.125559
3HA3Flag-FDT282A	AT4G27170	SESA4	16.637	-1.49302	0.560119
3HA3Flag-FDT282A	AT4G27440	PORB	121.45	0.533722	0.823151
3HA3Flag-FDT282A	AT4G27640	ARM repeat superfamily protein	9.6791	0.981745	0.457818
3HA3Flag-FDT282A	AT4G28080	Tetratricopeptide repeat (TPR)-like superfamily protein	52.089	0.774319	0.710232
3HA3Flag-FDT282A	AT4G28520	CRU3	226.18	0.491077	0.21397
3HA3Flag-FDT282A	AT5G18430	GDSL-like Lipase/Acylhydrolase superfamily protein	12.127	0.246715	0.224857
3HA3Flag-FDT282A	AT4G29410	Ribosomal L28e protein family	21.289	0.248908	0.5797
3HA3Flag-FDT282A	AT4G30190	AHA2	179.67	0.0400213	0.0712113
3HA3Flag-FDT282A	AT4G30220	RUXF	6.1098	0.489758	0.124454
3HA3Flag-FDT282A	AT4G30350	Double Clp-N motif-containing P-loop nucleoside triphosphate hydrolases superfamily protein	6.2337	-0.187403	0.0885743
3HA3Flag-FDT282A	AT4G31300	PBA1	11.54	-0.365255	0.8038
3HA3Flag-FDT282A	AT4G31430	unknown protein;LOCATED IN	61.669	-0.536266	0.547626
3HA3Flag-FDT282A	AT4G31490	Coatomer	11.7	0.732538	0.767524
3HA3Flag-FDT282A	AT4G31700	RPS6	112.14	0.872892	1.20176
3HA3Flag-FDT282A	AT4G31880	AT4G31880	12.049	-0.92253	0.933657
3HA3Flag-FDT282A	AT4G32260	ATPase	200.68	0.0437311	0.0236603
3HA3Flag-FDT282A	AT4G32272	Nucleotide/sugar transporter family protein	6.8265	-0.100276	0.429298
3HA3Flag-FDT282A	AT4G32420	Cyclophilin-like peptidyl-prolyl cis-trans isomerase family protein	323.31	-0.313261	0.457027
3HA3Flag-FDT282A	AT4G32460	Protein of unknown function	13.53	-0.96303	1.71355
3HA3Flag-FDT282A	AT4G34110	PAB2	25.137	0.907343	0.419181
3HA3Flag-FDT282A	AT4G34200	EDA9	11.387	-0.00272433	0.0017987
3HA3Flag-FDT282A	AT4G34260	FUC95A	7.046	0.502209	0.268058
3HA3Flag-FDT282A	AT4G34450	coatomer gamma-2 subunit	151.44	-0.000662486	0.000770326
3HA3Flag-FDT282A	AT4G34620	SSR16	288.59	0.558337	0.721437
3HA3Flag-FDT282A	AT4G34670	Ribosomal protein S3Ae	323.31	0.890944	2.21774
3HA3Flag-FDT282A	AT4G34980	SLP2	21.141	-0.541574	0.856825
3HA3Flag-FDT282A	AT4G35090	CAT2	323.31	0.149985	0.0974943
3HA3Flag-FDT282A	AT4G35100	PIP3	248.17	0.169427	0.106604
3HA3Flag-FDT282A	AT4G35470	PIRL4	13.987	0.633399	0.444669
3HA3Flag-FDT282A	AT4G36130	Ribosomal protein L2 family	27.789	-0.0433718	0.0565044
3HA3Flag-FDT282A	AT4G36690	ATU2AF65A	25.412	0.541344	0.636691
3HA3Flag-FDT282A	AT4G37510	Ribonuclease III family protein	7.2821	0.874349	1.11908
3HA3Flag-FDT282A	AT4G37800	XTH7	228.02	0.633082	1.09081
3HA3Flag-FDT282A	AT4G37870	PCK1	19.484	0.815731	0.47235
3HA3Flag-FDT282A	AT4G38580	ATFP6	54.865	-1.12454	3.71326
3HA3Flag-FDT282A	AT4G38600	KAK	178.12	0.390811	0.321602
3HA3Flag-FDT282A	AT4G38970	FBA2	323.31	0.127813	0.123184
3HA3Flag-FDT282A	AT4G39040	RNA-binding CRS1 / YhbY (CRM) domain protein	6.6376	-0.482424	0.168435
3HA3Flag-FDT282A	AT4G39080	VHA-A3	29.382	-0.198716	0.459718
3HA3Flag-FDT282A	AT4G39100	SHL1	11.555	-0.573826	1.47077
3HA3Flag-FDT282A	AT4G39200	Ribosomal protein S25 family protein	200.39	-0.201816	0.378832
3HA3Flag-FDT282A	AT4G39260	CCR1	24.352	0.414385	0.384319
3HA3Flag-FDT282A	AT4G39330	ATCAD9	36.438	0.654992	0.59044
3HA3Flag-FDT282A	AT4G39520	GTP-binding protein-related	12.794	-0.0171973	0.0212602
3HA3Flag-FDT282A	AT4G39680	SAP domain-containing protein	12.186	-1.53347	2.14058
3HA3Flag-FDT282A	AT5G01410	PDX1	31.036	0.790075	0.788311
3HA3Flag-FDT282A	AT5G01530	LHCB4.1	323.31	-0.385348	0.831399
3HA3Flag-FDT282A	AT5G02450	Ribosomal protein L36e family protein	244.95	0.807598	0.859725
3HA3Flag-FDT282A	AT5G02500	HSC70-1	323.31	-0.372029	1.25046
3HA3Flag-FDT282A	AT5G02870	Ribosomal protein L4/L1 family	42.222	0.870111	1.65747
3HA3Flag-FDT282A	AT5G02960	Ribosomal protein S12/S23 family protein	323.31	0.839208	0.901297
3HA3Flag-FDT282A	AT5G03740	HD2C	35.041	0.342351	0.543856
3HA3Flag-FDT282A	AT5G04280	RNA-binding (RRM/RBD/RNP motifs) family protein with retrovirus zinc finger-like domain	47.511	-0.643857	0.47681
3HA3Flag-FDT282A	AT5G04600	RNA-binding (RRM/RBD/RNP motifs) family protein	323.31	-0.51023	0.354174
3HA3Flag-FDT282A	AT5G04990	SUN1	20.65	-0.358921	0.382682
3HA3Flag-FDT282A	AT5G05780	RPN8A	11.473	-0.13227	0.223413
3HA3Flag-FDT282A	AT5G06320	NHL3	12.712	0.857623	0.336879
3HA3Flag-FDT282A	AT5G06360	Ribosomal protein S8e family protein	9.7146	-0.250106	0.179684
3HA3Flag-FDT282A	AT5G07030	Eukaryotic aspartyl protease family protein	113.3	-0.518551	0.972723
3HA3Flag-FDT282A	AT5G07350	Tudor1	64.058	0.116507	0.280987
3HA3Flag-FDT282A	AT5G08180	Ribosomal protein L7Ae/L30e/S12e/Gadd45 family protein	17.757	-1.03624	0.997677
3HA3Flag-FDT282A	AT5G08540	unknown protein;FUNCTIONS IN	9.0297	0.3279	0.25368
3HA3Flag-FDT282A	AT5G08610	P-loop containing nucleoside triphosphate hydrolases superfamily protein	45.694	0.558511	0.756649
3HA3Flag-FDT282A	AT5G08690	ATP synthase alpha/beta family protein	119.2	-0.346601	0.171897
3HA3Flag-FDT282A	AT5G09660	PMDH2	49.373	0.120511	0.0536545
3HA3Flag-FDT282A	AT5G09810	ACT7	200.45	-0.423405	2.00933
3HA3Flag-FDT282A	AT5G10360	EMB3010	323.31	0.23625	0.309215
3HA3Flag-FDT282A	AT5G10470	KCA1	7.1634	-0.468751	0.327604
3HA3Flag-FDT282A	AT5G11170	DEAD/DEAH box RNA helicase family protein	43.309	-0.61022	0.803226
3HA3Flag-FDT282A	AT5G11420	Protein of unknown function	66.642	-0.353727	0.384984
3HA3Flag-FDT282A	AT5G12230	MED19A	23.561	-0.669858	0.545062
3HA3Flag-FDT282A	AT5G12250	TUB6	77.272	-0.0428969	0.0817959
3HA3Flag-FDT282A	AT5G13450	ATP5	258.9	-0.138976	0.165194
3HA3Flag-FDT282A	AT5G13510	Ribosomal protein L10 family protein	323.31	0.871556	2.10491
3HA3Flag-FDT282A	AT5G14030	translocon-associated protein beta (TRAPB) family protein	8.7038	0.840104	0.94262
3HA3Flag-FDT282A	AT5G14170	CHC1	18.796	0.731166	0.246166
3HA3Flag-FDT282A	AT5G14320	Ribosomal protein S13/S18 family	30.411	0.789535	1.26239
3HA3Flag-FDT282A	AT5G14520	pescadillo-related	303.67	-0.695285	0.409075
3HA3Flag-FDT282A	AT5G14740	CA2	323.31	0.189624	0.440291
3HA3Flag-FDT282A	AT5G14920	Gibberellin-regulated family protein	11.824	-0.757378	0.899664
3HA3Flag-FDT282A	AT5G15090	VDAC3	12.275	0.523891	0.153439
3HA3Flag-FDT282A	AT5G15200	Ribosomal protein S4	323.31	0.826977	0.876516
3HA3Flag-FDT282A	AT5G15230	GASA4	9.4705	-0.805906	2.50099
3HA3Flag-FDT282A	AT5G15270	RNA-binding KH domain-containing protein	6.4296	-1.07851	0.551369
3HA3Flag-FDT282A	AT5G15520	Ribosomal protein S19e family protein	11.605	-0.148844	0.153097
3HA3Flag-FDT282A	AT5G16050	GRF5	28.846	0.00858561	0.00607704
3HA3Flag-FDT282A	AT5G16130	Ribosomal protein S7e family protein	63.25	0.0147152	0.0142886
3HA3Flag-FDT282A	AT5G16590	LRR1	6.5596	0.00395711	0.00695985
3HA3Flag-FDT282A	AT5G16715	EMB2247	20.086	0.255129	0.398873
3HA3Flag-FDT282A	AT5G17870	PSRP6	219.6	-0.282354	0.218452
3HA3Flag-FDT282A	AT5G17920	ATCIMS	323.31	-0.0057532	0.00978733
3HA3Flag-FDT282A	AT5G18380	Ribosomal protein S5 domain 2-like superfamily protein	100.48	0.815083	3.12518
3HA3Flag-FDT282A	AT5G18700	RUK	6.2494	-0.336227	0.322746
3HA3Flag-FDT282A	AT5G19485	transferases;nucleotidyltransferases	12.506	0.955997	0.439087
3HA3Flag-FDT282A	AT5G19690	STT3A	17.527	-0.19045	0.233349
3HA3Flag-FDT282A	AT5G19760	Mitochondrial substrate carrier family protein	18.088	0.428951	0.175632
3HA3Flag-FDT282A	AT5G19780	TUA5	55.307	0.239201	0.169557
3HA3Flag-FDT282A	AT5G19820	emb2734	34.931	0.260926	0.233418
3HA3Flag-FDT282A	AT5G20000	AAA-type ATPase family protein	169.55	0.752925	0.592234
3HA3Flag-FDT282A	AT5G55190	RAN3	104.67	-0.294985	0.290163
3HA3Flag-FDT282A	AT5G20200	nucleoporin-related	14.27	-0.051494	0.0289899
3HA3Flag-FDT282A	AT5G20290	Ribosomal protein S8e family protein	323.31	0.517151	0.455071
3HA3Flag-FDT282A	AT5G20630	GLP3	293.02	-0.221151	0.849896
3HA3Flag-FDT282A	AT5G20890	TCP-1/cpn60 chaperonin family protein	12.315	0.493313	1.23196
3HA3Flag-FDT282A	AT5G20920	EIF2	29.043	-0.339238	0.943123
3HA3Flag-FDT282A	AT5G20950	Glycosyl hydrolase family protein	28.197	-0.415417	0.841507
3HA3Flag-FDT282A	AT5G21130	Late embryogenesis abundant (LEA) hydroxyproline-rich glycoprotein family	6.3795	-0.721476	1.25434
3HA3Flag-FDT282A	AT5G22060	ATJ2	15.098	0.464975	0.461538
3HA3Flag-FDT282A	AT5G22330	ATTIP49A	33.828	-0.207406	0.301872
3HA3Flag-FDT282A	AT5G22640	emb1211	13.588	0.9014	1.07166
3HA3Flag-FDT282A	AT5G22650	HD2B	208.77	0.354872	0.813347
3HA3Flag-FDT282A	AT5G22760	PHD finger family protein	6.2811	-1.09094	1.02487
3HA3Flag-FDT282A	AT5G22880	H2B	100.47	0.802035	0.404785
3HA3Flag-FDT282A	AT5G23080	TGH	323.31	-1.15284	1.25045
3HA3Flag-FDT282A	AT5G23210	SCPL34	6.2728	-1.46519	0.7337
3HA3Flag-FDT282A	AT5G23540	Mov34/MPN/PAD-1 family protein	18.896	-0.0122331	0.0164036
3HA3Flag-FDT282A	AT5G23630	PDR2	12.16	0.791294	0.699917
3HA3Flag-FDT282A	AT5G23900	Ribosomal protein L13e family protein	12.824	0.463556	0.848845
3HA3Flag-FDT282A	AT5G24490	30S ribosomal protein	7.9561	0.432782	0.483081
3HA3Flag-FDT282A	AT5G24710	Transducin/WD40 repeat-like superfamily protein	17.355	0.648594	0.26943
3HA3Flag-FDT282A	AT5G24750	UDP-Glycosyltransferase superfamily protein	6.5858	0.108643	0.126414
3HA3Flag-FDT282A	AT5G25100	Endomembrane protein 70 protein family	102.35	0.436254	0.490153
3HA3Flag-FDT282A	AT5G25460	Protein of unknown function	323.31	-0.298527	0.322733
3HA3Flag-FDT282A	AT5G25610	RD22	177.99	0.0174351	0.0040249
3HA3Flag-FDT282A	AT5G25757	RNA polymerase I-associated factor PAF67	198.42	0.763629	1.25359
3HA3Flag-FDT282A	AT5G26210	AL4	56.441	0.802032	0.488122
3HA3Flag-FDT282A	AT5G26280	TRAF-like family protein	40.286	-0.501868	0.444259
3HA3Flag-FDT282A	AT5G26742	emb1138	323.31	0.530799	1.75284
3HA3Flag-FDT282A	AT5G27470	seryl-tRNA synthetase / serine--tRNA ligase	6.4764	-0.267612	1.81734
3HA3Flag-FDT282A	AT5G27640	TIF3B1	301.11	0.32353	0.547689
3HA3Flag-FDT282A	AT5G27770	Ribosomal L22e protein family	114.43	-0.169724	0.488029
3HA3Flag-FDT282A	AT5G28060	Ribosomal protein S24e family protein	323.31	0.50058	0.470393
3HA3Flag-FDT282A	AT5G30510	RPS1	282.14	0.807154	1.63383
3HA3Flag-FDT282A	AT5G35360	CAC2	25.702	0.120552	0.108462
3HA3Flag-FDT282A	AT5G35630	GS2	323.31	0.223429	0.275796
3HA3Flag-FDT282A	AT5G36230	ARM repeat superfamily protein	12.25	0.362078	0.688003
3HA3Flag-FDT282A	AT5G38420	Ribulose bisphosphate carboxylase (small chain) family protein	323.31	-0.721193	0.94692
3HA3Flag-FDT282A	AT5G38430	Ribulose bisphosphate carboxylase (small chain) family protein	27.711	-0.102269	0.0665135
3HA3Flag-FDT282A	AT5G38480	GRF3	151.19	-0.15464	0.164854
3HA3Flag-FDT282A	AT5G39570	FUNCTIONS IN	17.754	0.0574996	0.0572144
3HA3Flag-FDT282A	AT5G40340	Tudor/PWWP/MBT superfamily protein	122.55	-0.816523	1.02669
3HA3Flag-FDT282A	AT5G40480	EMB3012	25.452	0.130018	0.0913572
3HA3Flag-FDT282A	AT5G40770	ATPHB3	18.915	-0.0691655	0.104797
3HA3Flag-FDT282A	AT5G40950	RPL27	323.31	0.84081	1.3426
3HA3Flag-FDT282A	AT5G45990	crooked neck protein	6.7237	-0.173643	0.224765
3HA3Flag-FDT282A	AT5G42020	BIP	156.63	-0.204135	0.396995
3HA3Flag-FDT282A	AT5G42080	ADL1	323.31	-0.187545	0.255034
3HA3Flag-FDT282A	AT5G42740	Sugar isomerase (SIS) family protein	8.1781	0.494123	0.267445
3HA3Flag-FDT282A	AT5G43100	Eukaryotic aspartyl protease family protein	6.0639	-3.18107	0.516296
3HA3Flag-FDT282A	AT5G43970	TOM22-V	7.0582	-0.047479	0.0672456
3HA3Flag-FDT282A	AT5G44020	HAD superfamily	323.31	-0.15012	0.108016
3HA3Flag-FDT282A	AT5G44320	Eukaryotic translation initiation factor 3 subunit 7 (eIF-3)	27.284	-1.0706	0.620048
3HA3Flag-FDT282A	AT5G44340	TUB4	323.31	0.195385	0.217397
3HA3Flag-FDT282A	AT5G44710	CONTAINS InterPro DOMAIN/s	106.39	-0.210002	0.315014
3HA3Flag-FDT282A	AT5G45390	CLPP4	111.68	0.515578	0.244319
3HA3Flag-FDT282A	AT5G46070	Guanylate-binding family protein	49.051	-0.466861	0.629264
3HA3Flag-FDT282A	AT5G46430	Ribosomal protein L32e	241.05	0.714624	0.701639
3HA3Flag-FDT282A	AT5G47190	Ribosomal protein L19 family protein	29.218	-0.470662	0.441282
3HA3Flag-FDT282A	AT5G47500	Pectin lyase-like superfamily protein	12.439	0.335203	0.581515
3HA3Flag-FDT282A	AT5G47690	AT5G47690	227.69	-0.0531158	0.0500979
3HA3Flag-FDT282A	AT5G47930	Zinc-binding ribosomal protein family protein	32.62	0.660442	0.109627
3HA3Flag-FDT282A	AT5G48900	Pectin lyase-like superfamily protein	186.05	-0.152595	0.444091
3HA3Flag-FDT282A	AT5G49360	BXL1	229.79	-0.119109	0.15985
3HA3Flag-FDT282A	AT5G49400	zinc knuckle (CCHC-type) family protein	33.828	-0.234882	0.106152
3HA3Flag-FDT282A	AT5G50310	Galactose oxidase/kelch repeat superfamily protein	41.858	-0.216194	0.547394
3HA3Flag-FDT282A	AT5G50850	MAB1	17.943	0.595011	0.85665
3HA3Flag-FDT282A	AT5G51200	Protein of unknown function (DUF3414)	58.702	-0.0763098	0.0649808
3HA3Flag-FDT282A	AT5G51280	DEAD-box protein abstrakt	323.31	-0.741479	0.760202
3HA3Flag-FDT282A	AT5G51750	ATSBT1.3	11.113	-0.602572	1.25784
3HA3Flag-FDT282A	AT5G52470	FIB1	323.31	-0.708254	0.487664
3HA3Flag-FDT282A	AT5G52650	RNA binding Plectin/S10 domain-containing protein	41.557	0.206268	0.321582
3HA3Flag-FDT282A	AT5G53480	ARM repeat superfamily protein	9.1958	-0.328761	0.138755
3HA3Flag-FDT282A	AT5G53800	unknown protein;Has 30201 Blast hits to 17322 proteins in 780 species	37.883	0.69015	0.794866
3HA3Flag-FDT282A	AT5G54600	Translation protein SH3-like family protein	122.71	0.942851	1.87175
3HA3Flag-FDT282A	AT5G55660	DEK domain-containing chromatin associated protein	323.31	-0.782427	1.77833
3HA3Flag-FDT282A	AT5G55920	OLI2	32.246	-0.305601	0.341808
3HA3Flag-FDT282A	AT5G56010	HSP81-3	323.31	-0.118942	0.130308
3HA3Flag-FDT282A	AT5G56030	HSP81-2	7.6421	0.0849202	0.140162
3HA3Flag-FDT282A	AT5G56130	TEX1	6.8156	-0.351439	0.738512
3HA3Flag-FDT282A	AT5G56710	Ribosomal protein L31e family protein	120.68	0.612359	1.48285
3HA3Flag-FDT282A	AT5G57290	60S acidic ribosomal protein family	6.9978	0.518335	1.16032
3HA3Flag-FDT282A	AT5G57345	unknown protein;Has 30201 Blast hits to 17322 proteins in 780 species	6.1091	0.737378	0.509789
3HA3Flag-FDT282A	AT5G57350	HA3	6.0879	0.877027	0.426242
3HA3Flag-FDT282A	AT5G58060	YKT61	6.3478	-0.492181	0.292526
3HA3Flag-FDT282A	AT5G58290	RPT3	83.884	0.00787353	0.00776983
3HA3Flag-FDT282A	AT5G58390	Peroxidase superfamily protein	323.31	-2.2511	3.47776
3HA3Flag-FDT282A	AT5G58470	TAF15b	6.0612	0.281424	0.55196
3HA3Flag-FDT282A	AT5G59870	HTA6	18.182	-0.100453	0.284131
3HA3Flag-FDT282A	AT5G59910	HTB4	323.31	-0.777172	0.98652
3HA3Flag-FDT282A	AT5G61170	Ribosomal protein S19e family protein	7.628	-2.14639	2.41972
3HA3Flag-FDT282A	AT5G61780	Tudor2	6.1343	0.558647	0.442327
3HA3Flag-FDT282A	AT5G61970	signal recognition particle-related / SRP-related	24.406	0.240419	0.164903
3HA3Flag-FDT282A	AT5G62190	PRH75	82.87	-0.38695	0.598225
3HA3Flag-FDT282A	AT5G62200	Embryo-specific protein 3	8.7206	-2.61842	1.13289
3HA3Flag-FDT282A	AT5G62340	Plant invertase/pectin methylesterase inhibitor superfamily protein	10.255	0.937029	0.292095
3HA3Flag-FDT282A	AT5G62350	Plant invertase/pectin methylesterase inhibitor superfamily protein	323.31	-1.10255	1.55921
3HA3Flag-FDT282A	AT5G62390	ATBAG7	323.31	0.574135	0.290512
3HA3Flag-FDT282A	AT5G62670	AHA11	79.276	0.0211976	0.0385545
3HA3Flag-FDT282A	AT5G62700	TUB3	323.31	0.486982	0.895666
3HA3Flag-FDT282A	AT5G63320	NPX1	8.9387	-1.39412	2.17144
3HA3Flag-FDT282A	AT5G63550	DEK domain-containing chromatin associated protein	18.164	-0.295664	0.313717
3HA3Flag-FDT282A	AT5G64040	PSAN	131.73	0.383038	0.584277
3HA3Flag-FDT282A	AT5G64110	Peroxidase superfamily protein	30.076	-0.0750554	0.0534277
3HA3Flag-FDT282A	AT5G64200	ATSC35	12.541	-0.963423	1.47517
3HA3Flag-FDT282A	AT5G64270	splicing factor	146.76	-0.487104	0.520188
3HA3Flag-FDT282A	AT5G64520	XRCC2	6.1344	-0.600442	1.95268
3HA3Flag-FDT282A	AT5G64730	Transducin/WD40 repeat-like superfamily protein	235.07	-0.902599	0.509683
3HA3Flag-FDT282A	AT5G64840	GCN5	17.877	0.59541	0.893968
3HA3Flag-FDT282A	AT5G65220	Ribosomal L29 family protein	106.49	0.863719	1.26569
3HA3Flag-FDT282A	AT5G65770	LINC4	11.048	-0.196433	0.490902
3HA3Flag-FDT282A	AT5G66470	RNA binding;GTP binding	12.928	0.385678	0.351512
3HA3Flag-FDT282A	AT5G66680	DGL1	109.34	0.656928	0.527193
3HA3Flag-FDT282A	AT5G67510	Translation protein SH3-like family protein	11.286	0.181874	0.202487
3HA3Flag-FDT282A	AT5G67630	P-loop containing nucleoside triphosphate hydrolases superfamily protein	18.501	0.656635	0.242167
3HA3Flag-FDT282A	ATCG00020	PSBA	244.97	-1.05634	1.37329
3HA3Flag-FDT282A	ATCG00120	ATPA	323.31	0.740791	0.587314
3HA3Flag-FDT282A	ATCG00160	RPS2	176.49	0.623062	0.698772
3HA3Flag-FDT282A	ATCG00170	RPOC2	43.399	0.37542	0.429862
3HA3Flag-FDT282A	ATCG00180	RPOC1	43.611	0.66426	0.625405
3HA3Flag-FDT282A	ATCG00190	RPOB	323.31	0.948764	1.8029
3HA3Flag-FDT282A	ATCG00270	PSBD	104.44	-1.24481	1.33086
3HA3Flag-FDT282A	ATCG00280	PSBC	323.31	-1.14181	1.10094
3HA3Flag-FDT282A	ATCG00350	PSAA	19.062	-0.0811392	0.107878
3HA3Flag-FDT282A	ATCG00380	RPS4	323.31	0.768368	1.64643
3HA3Flag-FDT282A	ATCG00480	ATPB	323.31	-0.118129	0.184458
3HA3Flag-FDT282A	ATCG00490	RBCL	323.31	0.226453	0.345882
3HA3Flag-FDT282A	ATCG00500	ACCD	30.941	0.876757	1.06439
3HA3Flag-FDT282A	ATCG00570	PSBF	15.834	-1.32739	1.55131
3HA3Flag-FDT282A	ATCG00630	PSAJ	22.106	-0.646294	0.303895
3HA3Flag-FDT282A	ATCG00680	PSBB	323.31	-1.58779	1.78236
3HA3Flag-FDT282A	ATCG00710	PSBH	6.6206	-2.75453	0.744909
3HA3Flag-FDT282A	ATCG00740	RPOA	156.97	0.127811	0.506392
3HA3Flag-FDT282A	ATCG00750	RPS11	323.31	0.754079	0.646699
3HA3Flag-FDT282A	ATCG00760	RPL36	84.073	0.531123	1.72268
3HA3Flag-FDT282A	ATCG00780	RPL14	323.31	-0.194099	0.244136
3HA3Flag-FDT282A	ATCG00790	RPL16	77.773	0.495692	0.551574
3HA3Flag-FDT282A	ATCG00810	RPL22	18.643	0.796101	1.60125
3HA3Flag-FDT282A	ATCG01300	RPL23.2	13.565	0.70531	2.26884
3HA3Flag-FDT282A	ATCG01280	YCF2.2	274.2	0.223577	0.0622474
3HA3Flag-FDT282A	ATCG01060	PSAC	56.272	-0.508153	0.888014
3HA3Flag-FDT282A	ATMG00510	NAD7	9.9031	-0.231874	0.639665

## Sheet: Sheet-5
Results of significant interactors specific to 3HA3Flag-FDWT.
The significant intercting proteins are marked with color.
prey	alias	score	log2(ratio)	-log(P value)
AT3G02520	GRF7	14.089	2.96678	1.87587
AT5G61170	Ribosomal protein S19e family protein	7.628	2.86286	2.9576
AT5G16050	GRF5	28.846	2.74769	2.3836
AT3G21720	ICL	11.962	2.50082	1.91801
AT1G78300	GRF2	54.717	2.44251	4.37251
AT5G38480	GRF3	151.19	2.17227	2.4556
AT4G32272	Nucleotide/sugar transporter family protein	6.8265	1.30694	1.96712
AT4G09000	GRF1	12.336	1.22841	2.26137
AT1G68010	HPR	95.466	1.04395	1.31428
AT5G19760	Mitochondrial substrate carrier family protein	18.088	0.995941	0.42218
AT5G58060	YKT61	6.3478	0.992277	0.670642
AT2G43750	OASB	24.658	0.991768	0.963418
AT1G32060	PRK	42.241	0.99122	0.339552
AT3G62120	Class II aaRS and biotin synthetases superfamily protein	6.8657	0.975322	0.509705
AT3G16420	PBP1	323.31	0.972553	0.289007
AT5G53480	ARM repeat superfamily protein	9.1958	0.972004	1.17204
AT3G55430	O-Glycosyl hydrolases family 17 protein	11.023	0.963931	0.334933
AT2G38230	ATPDX1.1	7.177	0.962959	0.466203
AT2G06210	ELF8	13.426	0.959661	0.482641
AT3G14415	Aldolase-type TIM barrel family protein	268.85	0.946362	0.819128
AT2G42600	ATPPC2	19.545	0.928263	1.18282
AT5G15270	RNA-binding KH domain-containing protein	6.4296	0.92683	0.438231
AT5G13650	elongation factor family protein	13.207	0.920542	0.211245
AT2G39800	P5CS1	35.766	0.906571	0.811688
AT3G16400	ATMLP-470	16.082	0.901189	0.380133
AT3G61260	Remorin family protein	11.504	0.900871	0.466652
AT1G06000	UDP-Glycosyltransferase superfamily protein	12.172	0.884902	0.516362
AT3G02090	MPPBETA Insulinase (Peptidase family M16) protein	74.205	0.88102	1.1507
AT1G11860	Glycine cleavage T-protein family	119.76	0.879787	0.26534
AT5G44070	CAD1	6.3357	0.877572	0.34085
AT2G41560	ACA4 autoinhibited Ca(2+)-ATPase	16.285	0.877553	1.08049
AT5G47930	Zinc-binding ribosomal protein family protein	32.62	0.872401	0.241323
AT4G09320	NDPK1 Nucleoside diphosphate kinase family protein	23.406	0.864419	0.818467
AT1G80480	PTAC17 plastid transcriptionally active 17	47.943	0.846663	0.56077
AT5G11170	DEAD/DEAH box RNA helicase family protein	43.309	0.845661	2.01374
AT1G30360	ERD4	81.321	0.833285	1.21938
ATCG01280	YCF2.2	274.2	0.83071	0.286302
AT2G05710	ACO3	6.3907	0.820883	0.837631
AT3G17390	MTO3	76.999	0.818999	0.71514
AT5G59880	ADF3	95.307	0.816921	0.556879
AT3G16460	Mannose-binding lectin superfamily protein	323.31	0.80846	1.16769
AT1G10840	TIF3H1	31.331	0.807642	1.22114
AT1G27450	APT1	12.294	0.805046	1.17898
AT3G62830	UXS2	20.218	0.784842	0.659917
AT1G17880	BTF3	169.9	0.784422	1.46186
AT3G53460	CP29	196.16	0.784156	1.04256
AT3G62360	Carbohydrate-binding-like fold	6.3404	0.771908	0.177217
AT3G28860	ATMDR1	29.346	0.771495	0.777132
AT3G15950	NAI2 DNA topoisomerase-related	323.31	0.765823	1.55532
AT3G52090	ATRPB13.6	10.798	0.764111	0.330351
AT1G30580	GTP binding	24.993	0.762327	0.726655
AT5G26280	TRAF-like family protein	40.286	0.760525	1.1389
AT5G08690	ATP synthase alpha/beta family protein	119.2	0.751186	0.507678
AT5G17920	ATCIMS	323.31	0.745475	0.863865
AT1G13370	Histone superfamily protein	184.03	0.744295	0.121216
AT1G03600	PSB27	11.305	0.738733	0.582322
AT4G02930	GTP binding Elongation factor Tu family protein	31.183	0.730362	0.575107
AT3G45140	LOX2	153.03	0.727014	0.975469
AT3G07300	NagB/RpiA/CoA transferase-like superfamily protein	15.421	0.725961	2.3362
AT1G67090	RBCS1A	69.969	0.723097	0.397893
AT5G13780	Acyl-CoA N-acyltransferases (NAT) superfamily protein	18.43	0.71687	0.515467
AT2G44060	Late embryogenesis abundant protein	46.612	0.716464	0.5152
AT2G30970	ASP1 aspartate aminotransferase 1	6.0814	0.710808	0.561929
AT5G65010	ASN2 asparagine synthetase 2	175.45	0.708817	0.540324
AT1G11650	ATRBP45B	25.857	0.698191	0.713201
AT2G19940	oxidoreductases	193.85	0.690649	0.391897
AT3G16450	Mannose-binding lectin superfamily protein	323.31	0.68869	0.380478
ATCG00470	ATPE ATP synthase epsilon chain	312.15	0.686919	0.330872
AT1G02500	SAM1	8.7734	0.681714	0.254394
AT4G03280	PETC	7.0321	0.680181	0.706698
AT4G10320	tRNA synthetase class I (I	48.606	0.679365	0.964559
AT3G22890	APS1	62.574	0.678524	0.480457
AT3G13570	SCL30A	12.832	0.677575	0.237607
AT4G21280	PSBQ	25.135	0.67735	1.54356
AT3G16470	JR1	124.73	0.676957	0.227269
ATCG00350	PSAA	19.062	0.671747	0.38085
AT4G20260	PCAP1	20.299	0.660964	0.624832
AT5G54640	HTA1	115.84	0.658209	0.444107
AT1G56070	LOS1	323.31	0.654783	1.22941
AT2G33150	PKT3	146.9	0.654722	0.779449
AT3G13870	RHD3	6.1686	0.647312	1.25906
AT2G37220	RNA-binding (RRM/RBD/RNP motifs) family protein	15.067	0.647046	0.424486
AT1G65260	PTAC4	133.58	0.644069	0.239817
AT3G11940	ATRPS5A	323.31	0.642509	1.4563
AT3G12780	PGK1	323.31	0.640805	0.489268
AT3G02880	Leucine-rich repeat protein kinase family protein	18.252	0.639944	0.338223
AT3G57290	EIF3E	98.509	0.633795	1.00168
AT3G51800	ATG2	24.052	0.631797	0.597375
AT4G25500	RSP35	73.761	0.6309	1.01326
AT1G04690	KAB1	59.007	0.627015	1.35286
AT3G18190	TCP-1/cpn60 chaperonin family protein	52.682	0.624046	0.501306
AT2G29550	TUB7	323.31	0.623385	1.08488
AT3G46970	ATPHS2	32.357	0.617532	0.34937
AT4G38970	FBA2	323.31	0.614429	0.30359
AT3G60750	Transketolase	323.31	0.614237	0.209556
AT5G38420	Ribulose bisphosphate carboxylase (small chain) family protein	323.31	0.61124	0.464498
AT2G46280	TRIP-1	115.19	0.608155	1.1224
ATCG00490	RBCL	323.31	0.608	0.372235
AT3G08530	Clathrin	323.31	0.588109	1.38028
AT4G01850	SAM-2	81.702	0.586129	0.443953
AT3G55440	ATCTIMC	23.387	0.577427	0.425131
ATCG00630	PSAJ	22.106	0.576747	0.127017
AT2G45960	PIP1B	233.03	0.574064	0.501312
AT1G07890	APX1	19.275	0.573006	0.494222
AT3G47520	MDH	6.4623	0.57245	0.621196
AT5G26210	AL4	56.441	0.569843	1.15445
AT5G44340	TUB4	323.31	0.569368	0.75301
AT3G59970	MTHFR1	30.745	0.56585	0.62218
AT1G22950	2-oxoglutarate (2OG) and Fe(II)-dependent oxygenase superfamily protein	80.262	0.563196	0.247621
AT4G39040	RNA-binding CRS1 / YhbY (CRM) domain protein	6.6376	0.560173	0.159126
AT5G55190	RAN3	104.67	0.554904	0.625193
AT3G19820	DWF1	130.11	0.554284	1.05054
AT3G50820	PSBO2	21.743	0.550862	1.00144
AT2G33040	ATP3	135.17	0.549846	0.702076
AT3G44320	NIT3	175.55	0.53809	0.655533
AT1G05010	EFE	8.812	0.533823	0.266206
AT4G34200	EDA9	11.387	0.533554	1.90425
AT4G18480	CHLI1	47.061	0.530888	0.299556
AT1G74470	Pyridine nucleotide-disulphide oxidoreductase family protein	277.34	0.530547	1.14155
AT1G53750	RPT1A	36.392	0.530423	0.344863
AT1G76030	ATPase	103.82	0.529408	0.688885
AT3G05590	RPL18	11.899	0.527924	0.220038
AT2G28000	CPN60A	85.167	0.527581	0.274105
AT4G31490	Coatomer	11.7	0.526578	0.778886
AT1G49340	ATPI4K	6.8155	0.526018	0.484393
AT1G42970	GAPB	323.31	0.524657	0.330224
AT3G15730	PLDALPHA1	323.31	0.524657	0.523511
AT1G20696	HMGB3	6.1137	0.524288	0.947435
AT5G11560	catalytics	93.263	0.522953	0.942352
AT1G79040	PSBR	53.413	0.521871	0.711881
AT3G15980	Coatomer	6.8663	0.519894	0.503447
AT4G14960	TUA6	323.31	0.517929	0.792443
AT3G52300	ATPQ	112.6	0.514478	0.512205
AT1G76180	ERD14	24.714	0.509186	0.220329
AT5G25610	RD22	177.99	0.505936	0.126546
AT5G20630	GLP3	293.02	0.503432	1.8243
AT5G42270	VAR1	182.99	0.502303	0.496211
ATCG00500	ACCD	30.941	0.499733	0.385033
AT2G27710	60S acidic ribosomal protein family	323.31	0.498894	0.60749
AT2G44610	RAB6	19.348	0.497523	0.648573
AT1G72150	PATL1	36.357	0.49398	0.458884
AT5G19820	emb2734	34.931	0.48855	0.452398
AT3G56150	EIF3C	323.31	0.486562	1.30479
AT2G47730	ATGSTF8	113.55	0.485381	0.349127
AT2G18740	Small nuclear ribonucleoprotein family protein	31.354	0.484749	0.489379
AT4G26110	NAP1	47.097	0.484605	0.672994
AT1G20010	TUB5	185.22	0.48431	0.941157
AT5G10470	KCA1	7.1634	0.483725	0.364907
AT5G20000	AAA-type ATPase family protein	169.55	0.482519	0.501849
AT3G13920	EIF4A1	323.31	0.479421	1.08711
AT1G52360	Coatomer	45.266	0.479267	0.777101
AT5G01410	PDX1	31.036	0.476415	0.624774
AT4G04640	ATPC1	323.31	0.476147	0.44189
AT4G30220	RUXF	6.1098	0.472595	0.139228
AT4G34260	FUC95A	7.046	0.469658	0.253411
AT5G15490	UDP-glucose 6-dehydrogenase family protein	23.081	0.463825	0.322463
AT1G09640	Translation elongation factor EF1B	31.452	0.461805	0.360269
AT2G07698	ATPase	323.31	0.460853	0.584375
AT2G02470	AL6	6.1643	0.458588	0.603939
AT3G48750	CDKA	10.752	0.457808	1.77467
AT1G08380	PSAO	267.47	0.45635	0.694798
AT2G20580	RPN1A	12.615	0.452848	0.872977
AT3G09200	Ribosomal protein L10 family protein	323.31	0.451153	0.553604
AT5G13450	ATP5	258.9	0.451059	0.963328
AT3G28715	ATPase	323.31	0.450496	0.451871
AT1G04410	Lactate/malate dehydrogenase family protein	146.82	0.449718	0.275755
AT1G17840	WBC11	113.6	0.448719	0.320731
AT3G13470	TCP-1/cpn60 chaperonin family protein	11.012	0.448035	0.435576
AT3G52140	tetratricopeptide repeat (TPR)-containing protein	225.38	0.442968	0.851835
AT3G26650	GAPA	323.31	0.442478	0.398691
AT4G35900	FD	323.31	0.438995	0.250595
AT3G44990	XTR8	12.438	0.436782	1.00722
AT1G04040	HAD superfamily	323.31	0.436503	0.377745
AT5G45390	CLPP4	111.68	0.429338	0.196618
AT1G62020	Coatomer	15.757	0.427205	0.375526
AT5G35680	Nucleic acid-binding	13.064	0.426434	0.690243
AT2G44210	Protein of Unknown Function (DUF239)	13.311	0.423082	0.160471
AT1G59870	PEN3	47.45	0.419525	0.396769
AT5G14740	CA2	323.31	0.419348	0.457791
AT5G57290	60S acidic ribosomal protein family	6.9978	0.41879	0.722243
AT5G27640	TIF3B1	301.11	0.418538	0.66992
AT1G29670	GDSL-like Lipase/Acylhydrolase superfamily protein	323.31	0.417438	0.30037
AT4G30190	AHA2	179.67	0.416918	0.498737
AT5G19780	TUA5	55.307	0.416629	0.444485
AT1G31970	STRS1	25.254	0.415516	0.323448
AT1G27650	ATU2AF35A	140.99	0.415294	0.432748
AT4G39080	VHA-A3	29.382	0.414297	0.98928
AT3G42050	vacuolar ATP synthase subunit H family protein	71.523	0.413733	0.500923
AT1G12840	DET3	187.22	0.412548	0.665428
AT4G35100	PIP3	248.17	0.410392	0.286146
AT2G39730	RCA	323.31	0.409583	0.414084
AT3G11830	TCP-1/cpn60 chaperonin family protein	58.597	0.408955	1.32
AT1G71820	SEC6	73.409	0.408583	0.907594
AT1G09270	IMPA-4	6.5572	0.407284	0.417328
AT3G17970	atToc64-III	11.581	0.406576	0.616524
AT1G51980	Insulinase (Peptidase family M16) protein	7.2859	0.405278	0.356942
AT5G50850	MAB1	17.943	0.404807	1.00852
ATMG00510	NAD7	9.9031	0.403547	0.608273
AT5G18700	RUK	6.2494	0.403462	0.394494
AT3G20050	ATTCP-1	11.086	0.403197	0.640964
AT3G61240	DEA(D/H)-box RNA helicase family protein	31.125	0.402633	2.58567
AT5G58290	RPT3	83.884	0.391959	0.375393
AT1G12900	GAPA-2	323.31	0.38507	0.268231
AT5G24710	Transducin/WD40 repeat-like superfamily protein	17.355	0.384537	1.023
AT4G37930	SHM1	255.87	0.378857	0.106231
AT3G29075	glycine-rich protein	258.94	0.378647	0.28281
AT5G42080	ADL1	323.31	0.374531	0.700769
AT2G45470	FLA8	12.561	0.372724	0.943013
AT2G21660	ATGRP7	162.64	0.372358	0.616465
AT4G39330	ATCAD9	36.438	0.372293	0.26641
AT3G63140	CSP41A	47.683	0.371631	0.664367
AT3G01390	VMA10	11.829	0.371483	0.844182
AT2G38040	CAC3	157.43	0.370515	0.317709
AT3G45780	PHOT1	123.15	0.368003	1.04523
AT3G08740	elongation factor P (EF-P) family protein	12.018	0.36386	0.418266
AT1G03630	POR C	23.735	0.361458	0.408308
AT5G40770	ATPHB3	18.915	0.360511	0.540957
AT5G64110	Peroxidase superfamily protein	30.076	0.359065	0.27293
ATCG00170	RPOC2	43.399	0.358938	0.488116
AT4G36250	ALDH3F1	18.767	0.357405	0.689077
AT3G62030	ROC4	92.962	0.35697	0.20828
AT1G24510	TCP-1/cpn60 chaperonin family protein	48.372	0.356791	0.398579
AT4G29040	RPT2a	155.91	0.355834	0.197846
AT5G42740	Sugar isomerase (SIS) family protein	8.1781	0.352363	0.502826
AT5G46070	Guanylate-binding family protein	49.051	0.352242	0.593899
AT1G20220	Alba DNA/RNA-binding protein	28.242	0.350508	0.165835
AT1G70070	EMB25	17.234	0.348346	0.471338
AT5G05780	RPN8A	11.473	0.34823	0.564752
AT3G53420	PIP2A	67.807	0.34738	0.328044
AT5G56010	HSP81-3	323.31	0.346655	0.805607
AT3G61130	GAUT1	12.417	0.344498	0.294435
AT1G11750	CLPP6	11.771	0.344489	0.142446
AT3G11200	AL2	33.372	0.344408	0.582766
AT5G62700	TUB3	323.31	0.343946	0.699038
AT2G19170	SLP3	8.0234	0.339758	1.87465
AT2G38540	LP1	147.14	0.33706	0.549538
AT1G55490	CPN60B	255.18	0.335501	0.32625
ATCG00280	PSBC	323.31	0.335321	0.260902
AT1G57720	Translation elongation factor EF1B	21.681	0.334164	0.309657
AT3G42790	AL3	8.7938	0.333906	0.535557
AT5G62670	AHA11	79.276	0.331657	0.59126
AT5G50920	CLPC	323.31	0.331528	0.220057
AT5G08610	P-loop containing nucleoside triphosphate hydrolases superfamily protein	45.694	0.330238	0.561483
AT5G57120	FUNCTIONS IN	8.0775	0.328951	0.351835
AT1G12920	ERF1-2	60.82	0.328679	1.24367
AT1G25490	RCN1	36.065	0.328538	0.283015
AT5G62190	PRH75	82.87	0.327522	0.656263
AT1G78900	VHA-A	323.31	0.324083	0.562628
AT1G20200	EMB2719	11.094	0.318914	0.709901
AT4G24280	cpHsc70-1	126.39	0.318271	0.258486
AT3G56940	CRD1	14.964	0.318055	0.646215
AT3G26618	ERF1-3	6.3206	0.317673	0.512849
AT4G02510	TOC159	71.771	0.315575	0.324273
AT2G40980	Protein kinase superfamily protein	6.0847	0.312197	0.249012
AT5G24490	30S ribosomal protein	7.9561	0.31189	0.32613
AT3G01500	CA1	37.336	0.311883	0.144537
AT3G08030	Protein of unknown function	169.96	0.310224	0.348034
AT4G39260	CCR1	24.352	0.308334	0.76431
AT5G16070	TCP-1/cpn60 chaperonin family protein	55.907	0.307468	0.567037
AT1G69830	ATAMY3	6.0959	0.306066	0.177629
AT1G53500	MUM4	11.901	0.304354	0.13577
AT1G04080	PRP39	7.6362	0.303699	0.656957
AT3G09440	Heat shock protein 70 (Hsp 70) family protein	164.66	0.300735	0.80834
AT2G21390	Coatomer	323.31	0.299463	0.712293
AT1G04170	EIF2	189.25	0.298891	0.478277
AT5G22060	ATJ2	15.098	0.297966	0.985048
ATCG00480	ATPB	323.31	0.296839	0.330501
AT2G37170	PIP2B	13.032	0.29429	0.154963
AT2G30950	VAR2	97.83	0.294278	0.27723
AT1G55310	SR33	7.1923	0.293403	0.15361
AT1G30630	Coatomer epsilon subunit	15.358	0.291372	0.905135
AT1G79990	structural molecules	11.128	0.286893	0.715666
AT5G61780	Tudor2	6.1343	0.286615	0.230087
AT4G20360	ATRAB8D	323.31	0.285666	0.280523
ATCG00120	ATPA	323.31	0.28251	0.199332
AT3G04120	GAPC	323.31	0.281032	0.300281
AT5G50460	secE/sec61-gamma protein transport protein	18.49	0.280917	0.236232
AT4G14360	S-adenosyl-L-methionine-dependent methyltransferases superfamily protein	8.0873	0.280322	0.407014
AT1G76810	eukaryotic translation initiation factor 2 (eIF-2) family protein	22.128	0.279301	0.282998
AT4G27440	PORB	121.45	0.278086	0.250645
AT4G32260	ATPase	200.68	0.277116	0.187497
AT4G02840	Small nuclear ribonucleoprotein family protein	20.288	0.277089	0.182027
AT3G05530	RPT5A	18.495	0.276104	0.290734
AT1G48480	RKL1	40.646	0.275253	0.270963
AT1G79280	NUA	72.343	0.273539	0.383916
AT3G18740	Ribosomal protein L7Ae/L30e/S12e/Gadd45 family protein	18.785	0.271844	0.511763
AT3G18780	ACT2	304.24	0.27088	0.314655
AT2G07360	SH3 domain-containing protein	47.733	0.267543	0.3653
AT1G02280	TOC33	74.621	0.266638	0.406037
AT5G27670	HTA7	25.612	0.265895	0.143956
AT4G31430	unknown protein;LOCATED IN	61.669	0.26566	0.408166
AT5G48900	Pectin lyase-like superfamily protein	186.05	0.265643	0.311516
AT4G13940	HOG1	323.31	0.264763	0.159749
AT1G55670	PSAG	63.895	0.264615	0.476469
AT2G39990	EIF2	32.674	0.264603	0.436245
AT2G20530	ATPHB6	7.1039	0.263941	0.189218
AT2G40290	Eukaryotic translation initiation factor 2 subunit 1	23.331	0.262405	0.429654
AT3G61470	LHCA2	17.899	0.259273	0.189363
AT2G34420	LHB1B2	88.093	0.258685	0.264931
AT3G11130	Clathrin	72.183	0.257274	0.508867
AT1G02780	emb2386	26.35	0.25448	0.34854
AT5G19690	STT3A	17.527	0.253574	0.262357
AT5G23900	Ribosomal protein L13e family protein	12.824	0.252961	0.356058
AT3G48850	PHT3	6.1827	0.252485	0.546191
AT4G24820	26S proteasome	6.2248	0.251228	0.624733
AT1G31330	PSAF	124.53	0.250429	0.328678
AT5G59970	Histone superfamily protein	323.31	0.248426	0.696885
AT1G06680	PSBP-1	69.206	0.243536	0.114653
AT3G47470	LHCA4	323.31	0.243321	0.28679
ATCG00130	ATPF	85.16	0.242709	0.249941
AT1G01320	Tetratricopeptide repeat (TPR)-like superfamily protein	323.31	0.24033	0.734437
AT1G01080	RNA-binding (RRM/RBD/RNP motifs) family protein	37.251	0.239913	0.387572
AT5G05170	CESA3	13.035	0.239812	0.242442
AT2G14740	ATVSR3	12.336	0.239513	0.683093
AT3G10610	Ribosomal S17 family protein	23.694	0.239294	0.316116
ATCG00680	PSBB	323.31	0.233884	0.183027
AT5G57350	HA3	6.0879	0.233548	0.174107
AT1G15690	AVP1	233.89	0.23073	0.235751
AT1G02840	SR1	66.934	0.229237	0.399415
AT4G08350	GTA02	17.688	0.225656	0.216684
AT1G76010	Alba DNA/RNA-binding protein	92.959	0.224761	0.105797
AT2G39730	RCA	24.003	0.223104	0.191947
AT1G54270	EIF4A-2	12.552	0.221184	0.210683
AT5G04280	RNA-binding (RRM/RBD/RNP motifs) family protein with retrovirus zinc finger-like domain	47.511	0.220483	0.102718
AT3G23700	Nucleic acid-binding proteins superfamily	6.3211	0.219045	0.172856
AT5G43010	RPT4A	98.791	0.216642	0.221725
AT1G05500	SYTE	11.05	0.215651	0.396979
AT3G08943	ARM repeat superfamily protein	6.7411	0.212123	0.190033
AT5G25100	Endomembrane protein 70 protein family	102.35	0.210981	0.191656
AT4G31210	DNA topoisomerase	10.987	0.210428	0.0899195
AT1G33140	PGY2	253.73	0.20689	0.537015
AT5G04990	SUN1	20.65	0.205938	0.203202
AT5G49400	zinc knuckle (CCHC-type) family protein	33.828	0.203868	0.076859
AT4G09800	RPS18C	192.68	0.203133	0.437839
AT3G11400	EIF3G1	11.078	0.1999	0.602575
AT1G79560	EMB156	12.28	0.194408	0.216151
AT4G38600	KAK	178.12	0.193323	0.5266
AT4G34670	Ribosomal protein S3Ae	323.31	0.192676	0.304095
AT1G67700	unknown protein;FUNCTIONS IN	262.1	0.191405	0.233935
AT3G58730	vacuolar ATP synthase subunit D (VATD) / V-ATPase D subunit / vacuolar proton pump D subunit (VATPD)	143.45	0.190198	0.406982
AT1G09340	CRB	323.31	0.188342	0.269457
AT1G66260	RNA-binding (RRM/RBD/RNP motifs) family protein	6.0777	0.184327	0.0681972
AT5G02500	HSC70-1	323.31	0.184251	0.438913
AT3G07160	ATGSL10	11.441	0.183556	0.21764
ATCG01120	RPS15	88.57	0.17963	0.193061
AT4G35470	PIRL4	13.987	0.179359	0.213583
AT1G52230	PSAH2	33.012	0.176109	0.378953
AT3G52150	RNA-binding (RRM/RBD/RNP motifs) family protein	6.8123	0.17562	0.782356
AT5G06320	NHL3	12.712	0.174257	0.532015
AT3G01780	TPLATE	25.142	0.16883	0.27637
AT4G14880	OASA1	32.499	0.168284	0.153856
AT3G49430	SRp34a	26.206	0.167395	0.202512
AT5G56030	HSP81-2	7.6421	0.164142	0.545968
AT3G54540	ATGCN4	323.31	0.16335	0.262663
AT5G63550	DEK domain-containing chromatin associated protein	18.164	0.163017	0.113572
AT3G57940	Domain of unknown function (DUF1726);Putative ATPase (DUF699)	8.6668	0.160702	0.0683708
AT4G02480	AAA-type ATPase family protein	21.848	0.15972	0.248208
AT3G09500	Ribosomal L29 family protein	51.537	0.156158	0.092123
AT1G48920	ATNUC-L1	323.31	0.155248	0.202153
AT3G16000	MFP1	37.098	0.155169	0.157172
AT5G12250	TUB6	77.272	0.154818	0.216049
AT3G22320	ATRPABC24.3	6.4854	0.154175	0.150404
AT4G12650	Endomembrane protein 70 protein family	14.758	0.152742	0.119584
AT4G34110	PAB2	25.137	0.150857	0.120684
AT3G23300	S-adenosyl-L-methionine-dependent methyltransferases superfamily protein	11.767	0.150005	0.215062
AT5G43970	TOM22-V	7.0582	0.148586	0.408484
AT3G48500	PDE312	53.118	0.148392	0.197082
AT5G35360	CAC2	25.702	0.147325	0.186933
AT2G43920	HOL2	6.4003	0.147266	0.0636659
AT5G47200	ATRABD2B	6.4917	0.14725	0.480985
AT1G29930	CAB1	323.31	0.14234	0.186895
ATCG00270	PSBD	104.44	0.142204	0.086899
AT2G19480	NAP1;2	243.83	0.142089	0.193672
AT4G11420	EIF3A	91.815	0.141881	0.16931
AT2G18960	AHA1	323.31	0.13896	0.198481
AT3G04340	emb2458	6.813	0.138862	0.115165
AT4G39520	GTP-binding protein-related	12.794	0.138218	0.323125
AT4G29410	Ribosomal L28e protein family	21.289	0.137819	0.381778
AT1G72610	GLP1	323.31	0.136946	0.178781
AT5G27470	seryl-tRNA synthetase / serine--tRNA ligase	6.4764	0.13384	0.167394
AT5G20490	XIK	62.018	0.133761	0.135626
AT5G51750	ATSBT1.3	11.113	0.133687	1.04313
ATCG00180	RPOC1	43.611	0.133605	0.11978
AT5G53800	unknown protein	37.883	0.133559	0.10997
AT4G39200	Ribosomal protein S25 family protein	200.39	0.132573	0.15544
ATCG00020	PSBA	244.97	0.13192	0.158528
AT4G23400	PIP1D	6.1762	0.131852	0.0995363
AT2G41500	LIS	12.267	0.131748	0.137129
AT3G52930	Aldolase superfamily protein	181.4	0.13039	0.104886
AT1G44575	NPQ4	11.825	0.130077	0.508939
AT4G25210	DNA-binding storekeeper protein-related transcriptional regulator	6.1729	0.129229	0.152296
AT5G09810	ACT7	200.45	0.128707	0.511581
AT5G08540	unknown protein	9.0297	0.128522	0.151573
AT1G62750	ATSCO1	122.37	0.126382	0.0398448
AT1G75350	emb2184	53.862	0.124098	0.133613
AT5G62390	ATBAG7	323.31	0.121511	0.0535945
AT1G52100	Mannose-binding lectin superfamily protein	253.6	0.121465	0.0507769
AT4G28080	Tetratricopeptide repeat (TPR)-like superfamily protein	52.089	0.121293	0.0945773
AT1G08360	Ribosomal protein L1p/L10e family	13.007	0.12119	0.11281
AT5G07350	Tudor1	64.058	0.120763	0.285789
ATCG00570	PSBF	15.834	0.119483	0.113397
AT4G22010	sks4	25.333	0.119319	0.195622
AT1G27090	glycine-rich protein	41.87	0.118199	0.0848324
AT2G43110	unknown protein;Has 212 Blast hits to 211 proteins in 96 species	308.16	0.117008	0.0694118
AT5G04530	KCS19	22.143	0.116725	0.107936
AT5G16590	LRR1	6.5596	0.115517	0.128022
AT3G01280	VDAC1	30.861	0.115097	0.120925
AT2G43950	OEP37	17.278	0.11482	0.128624
AT5G41520	RNA binding Plectin/S10 domain-containing protein	23.826	0.114342	0.105904
AT5G50310	Galactose oxidase/kelch repeat superfamily protein	41.858	0.113621	0.125985
AT3G08510	phospholipase C 2	13.51	0.111444	0.410404
AT4G18030	S-adenosyl-L-methionine-dependent methyltransferases superfamily protein	61.794	0.10987	0.247686
AT5G52650	RNA binding Plectin/S10 domain-containing protein	41.557	0.1085	0.176203
AT4G18100	Ribosomal protein L32e	323.31	0.107777	0.166019
AT1G63940	MDAR6	15.795	0.106906	0.125186
AT5G65770	LINC4	11.048	0.106768	0.220237
AT3G09630	Ribosomal protein L4/L1 family	294.22	0.105927	0.202148
AT4G04910	NSF	11.457	0.104496	0.149006
AT3G22590	PHP	7.7075	0.104312	0.0941499
AT5G23630	PDR2	12.16	0.10289	0.0877746
AT1G23190	PGM3	287.96	0.102274	0.0396587
AT2G45000	EMB2766	6.0804	0.101267	0.0328178
AT1G14830	ADL1C	56.665	0.100753	0.0842352
AT2G17230	EXL5	6.1468	0.100435	0.138629
AT5G26742	emb1138	323.31	0.100238	0.216199
AT4G24190	SHD	191.52	0.0998096	0.258511
AT3G04760	Pentatricopeptide repeat (PPR-like) superfamily protein	11.628	0.0950152	0.245769
AT1G80410	EMB2753	37.66	0.0930703	0.0558124
AT5G39570	AT5G39570	17.754	0.0914154	0.159147
AT1G76400	Ribophorin I	61.226	0.0907866	0.211524
AT3G08940	LHCB4.2	21.254	0.0891406	0.168113
AT2G25210	Ribosomal protein L39 family protein	30.002	0.0889702	0.06314
AT3G49720	unknown protein	181.77	0.0865294	0.0793661
AT1G70770	Protein of unknown function DUF2359	37.253	0.0838655	0.177306
ATCG00540	PETA	15.329	0.078359	0.103215
AT2G35605	SWIB/MDM2 domain superfamily protein	6.5375	0.0774492	0.0911725
AT5G59910	HTB4	323.31	0.0772769	0.0866901
AT4G11150	TUF	12.68	0.0771974	0.841042
AT3G25920	RPL15	206.81	0.0761191	0.213153
AT3G01060	unknown protein;Has 637 Blast hits to 635 proteins in 201 species	29.553	0.0759672	0.0465225
AT3G25520	ATL5	323.31	0.0740484	0.101948
AT5G64040	PSAN	131.73	0.0726089	0.0892206
AT3G46740	TOC75-III	103.66	0.0708777	0.0649483
AT2G04030	CR88	196.86	0.0697765	0.0807262
AT5G02870	Ribosomal protein L4/L1 family	42.222	0.0696545	0.188042
AT3G27750	AT3G27750	51.976	0.068428	0.0802556
AT3G55280	RPL23AB	6.1433	0.0671972	0.0786365
AT1G15820	LHCB6	245.1	0.0662053	0.066939
AT1G32490	ESP3	19.455	0.0655085	0.0559224
AT5G27700	Ribosomal protein S21e	6.6797	0.0643152	0.0458141
AT3G25860	LTA2	12.142	0.0640227	0.0398233
AT3G10380	SEC8	13.001	0.0630099	0.0562074
AT3G14310	ATPME3	169.37	0.062451	0.0892486
AT1G79730	ELF7	22.033	0.0621103	0.231878
AT5G45990	crooked neck protein	6.7237	0.0591774	0.0647756
AT1G04680	Pectin lyase-like superfamily protein	26.414	0.0561345	0.0631846
AT5G14660	PDF1B	134.45	0.0551122	0.0985179
AT2G27030	CAM5	41.059	0.0531082	0.0248172
AT5G49360	BXL1	229.79	0.0521297	0.157469
AT3G58510	DEA(D/H)-box RNA helicase family protein	32.08	0.051981	0.102297
AT5G03940	FFC	29.976	0.0512346	0.0499233
AT2G21160	Translocon-associated protein (TRAP)	13.423	0.0509853	0.0316905
AT1G77180	SKIP	13.011	0.0485026	0.0451574
AT1G07110	F2KP	11.637	0.0483996	0.162823
AT2G27100	SE	20.239	0.0455761	0.0633048
AT2G05120	Nucleoporin	13.574	0.0453606	0.0225983
AT3G53430	Ribosomal protein L11 family protein	62.14	0.0387007	0.0516139
AT5G47190	Ribosomal protein L19 family protein	29.218	0.0383078	0.0342446
AT3G15190	chloroplast 30S ribosomal protein S20	11.957	0.0375811	0.137596
AT3G11710	ATKRS-1	31.072	0.0375106	0.130943
AT1G17220	FUG1	19.469	0.0361462	0.0770775
AT1G04430	S-adenosyl-L-methionine-dependent methyltransferases superfamily protein	28.587	0.0352484	0.0330148
AT3G04650	FAD/NAD(P)-binding oxidoreductase family protein	31.518	0.0341899	0.0892973
AT5G20290	Ribosomal protein S8e family protein	323.31	0.0330346	0.0202202
AT5G60390	GTP binding Elongation factor Tu family protein	323.31	0.0320543	0.0344654
AT1G70410	ATBCA4	17.823	0.029185	0.0281341
AT5G20160	Ribosomal protein L7Ae/L30e/S12e/Gadd45 family protein	129.82	0.0287189	0.0177179
AT1G06230	GTE4	50.088	0.0281455	0.017095
AT1G30380	PSAK	20.06	0.0278384	0.0244862
AT5G20890	TCP-1/cpn60 chaperonin family protein	12.315	0.0274817	0.0503151
AT3G62820	Plant invertase/pectin methylesterase inhibitor superfamily protein	54.064	0.0263844	0.0187766
AT3G28730	ATHMG	23.943	0.0261625	0.0245866
AT5G01530	LHCB4.1	323.31	0.0257486	0.0393827
AT4G05530	IBR1	13.516	0.0242494	0.0442634
AT5G67630	P-loop containing nucleoside triphosphate hydrolases superfamily protein	18.501	0.0235519	0.0260675
AT4G23900	Nucleoside diphosphate kinase family protein	6.09	0.0232474	0.0484613
AT4G10340	LHCB5	215.89	0.0230153	0.0212398
AT5G15520	Ribosomal protein S19e family protein	11.605	0.0230134	0.0266769
AT4G05420	DDB1A	6.173	0.022946	0.0128501
AT3G09840	CDC48	107.1	0.0209885	0.0170143
AT3G02360	6-phosphogluconate dehydrogenase family protein	11.517	0.0208391	0.00829279
AT2G34680	AIR9	12.439	0.0207017	0.0476038
AT2G43030	Ribosomal protein L3 family protein	63.86	0.0202599	0.0434009
AT1G49760	PAB8	323.31	0.0175635	0.0109977
AT1G54060	ASIL1	12.266	0.016098	0.0342807
AT1G80750	Ribosomal protein L30/L7 family protein	18.703	0.0152384	0.0102763
AT3G06730	TRX P	130.59	0.0142097	0.0173945
AT5G61970	signal recognition particle-related / SRP-related	24.406	0.0127023	0.014665
AT5G20920	EIF2	29.043	0.00822449	0.00672208
AT3G08580	AAC1	282.56	0.00680351	0.00439097
ATCG01060	PSAC	56.272	0.00621605	0.012928
AT3G57150	NAP57	323.31	0.00526937	0.00541205
AT1G64330	myosin heavy chain-related	8.1184	0.00476837	0.00336227
AT1G59610	ADL3	24.602	0.00379435	0.00562117
AT4G14320	Zinc-binding ribosomal protein family protein	323.31	0.00330035	0.00213649
AT3G04920	Ribosomal protein S24e family protein	281.29	0.00322215	0.00186149
AT5G11420	Protein of unknown function	66.642	0.00293922	0.00351086
AT3G01680	CONTAINS InterPro DOMAIN/s	11.977	0.000713348	0.00109577
AT2G39670	Radical SAM superfamily protein	11.816	-2.99e-05	2.54e-05
AT1G37130	NIA2	11.434	-0.0013574	0.00138893
AT5G20950	Glycosyl hydrolase family protein	28.197	-0.00217501	0.00268419
AT4G30350	Double Clp-N motif-containing P-loop nucleoside triphosphate hydrolases superfamily protein	6.2337	-0.00506782	0.00946083
AT5G16715	EMB2247	20.086	-0.00516764	0.00549355
AT4G34450	coatomer gamma-2 subunit	151.44	-0.00597954	0.00903785
AT5G08180	Ribosomal protein L7Ae/L30e/S12e/Gadd45 family protein	17.757	-0.0071373	0.00481397
AT5G25757	RNA polymerase I-associated factor PAF67	198.42	-0.00774574	0.0122322
AT4G01050	TROL	12.341	-0.00830269	0.00674735
AT2G34040	Apoptosis inhibitory protein 5 (API5)	45.958	-0.00881576	0.0105503
AT1G06950	ATTIC110	88.391	-0.011624	0.00971374
AT5G40340	Tudor/PWWP/MBT superfamily protein	122.55	-0.0149174	0.0111573
AT1G04980	ATPDIL2-2	12.269	-0.0154622	0.024979
AT5G41210	ATGSTT1	17.86	-0.0158265	0.00849222
AT3G12390	Nascent polypeptide-associated complex (NAC)	32.518	-0.0158304	0.047623
AT5G25460	Protein of unknown function	323.31	-0.0163631	0.0209383
AT3G61050	NTMC2TYPE4	187.5	-0.0178324	0.0291621
AT3G16290	EMB2083	11.579	-0.0190442	0.0312457
AT3G01670	unknown protein;BEST Arabidopsis thaliana protein match is	24.334	-0.019509	0.0195631
AT4G35830	ACO1	19.072	-0.0195885	0.0174983
AT5G64520	XRCC2	6.1344	-0.0224298	0.0295904
AT3G44110	ATJ3	323.31	-0.0230935	0.0789937
AT2G20990	SYTA	42.97	-0.0260919	0.0767179
AT5G13490	AAC2	12.573	-0.0269877	0.0226594
AT3G02350	GAUT9	12.52	-0.0274436	0.0159024
AT1G45201	ATTLL1	25.305	-0.0274785	0.0472844
AT1G54690	HTA3	108.85	-0.0275186	0.0341844
AT5G67510	Translation protein SH3-like family protein	11.286	-0.0299441	0.0415204
AT1G61790	Oligosaccharyltransferase complex/magnesium transporter family protein	25.639	-0.0311775	0.101514
AT3G03960	TCP-1/cpn60 chaperonin family protein	19.178	-0.0330671	0.0588062
AT3G07110	Ribosomal protein L13 family protein	49.165	-0.0339667	0.0723555
AT5G59870	HTA6	18.182	-0.0366262	0.0560827
AT4G12800	PSAL	25.533	-0.0369765	0.0344707
AT5G42020	BIP	156.63	-0.0401961	0.125885
AT4G26230	Ribosomal protein L31e family protein	19.307	-0.0421085	0.037451
AT3G20820	Leucine-rich repeat (LRR) family protein	323.31	-0.0447922	0.0387048
AT5G64200	ATSC35	12.541	-0.0459843	0.0512095
AT4G26870	Class II aminoacyl-tRNA and biotin synthetases superfamily protein	204.97	-0.0465457	0.0504261
AT1G69200	FLN2	51.76	-0.0472514	0.0476678
AT1G24360	NAD(P)-binding Rossmann-fold superfamily protein	323.31	-0.050457	0.0555369
AT1G03860	ATPHB2	16.929	-0.0521208	0.0745862
AT2G25800	Protein of unknown function (DUF810)	14.265	-0.0526371	0.108092
AT3G60190	ADL4	18.471	-0.0536544	0.0258033
AT3G49010	ATBBC1	60.543	-0.0538648	0.124771
AT1G43170	RP1	323.31	-0.0552947	0.0779857
AT5G40950	RPL27	323.31	-0.0558561	0.0756664
AT4G00270	DNA-binding storekeeper protein-related transcriptional regulator	47.874	-0.0605494	0.0308055
AT1G64100	pentatricopeptide (PPR) repeat-containing protein	6.1579	-0.0614853	0.156044
AT3G08910	DNAJ heat shock family protein	165.96	-0.0638835	0.0836385
AT3G27230	S-adenosyl-L-methionine-dependent methyltransferases superfamily protein	11.462	-0.0645269	0.0514118
AT4G16340	SPK1 guanyl-nucleotide exchange factors;GTPase binding;GTP binding	28.271	-0.0645593	0.145789
AT2G41840	Ribosomal protein S5 family protein	323.31	-0.0648804	0.0753589
AT1G61520	LHCA3	210.26	-0.0690848	0.0473454
AT3G04840	Ribosomal protein S3Ae	323.31	-0.0704085	0.219037
AT5G45775	Ribosomal L5P family protein	78.399	-0.0708351	0.0949537
AT1G72370	P40	323.31	-0.0714715	0.0864557
AT1G32990	PRPL11	21.699	-0.0715364	0.0685858
AT5G58470	TAF15b	6.0612	-0.0726134	0.0655147
AT5G66680	DGL1	109.34	-0.0737756	0.0571057
AT3G49910	Translation protein SH3-like family protein	323.31	-0.0755533	0.0441037
AT5G47690	binding	227.69	-0.0759226	0.0929094
AT3G12800	SDRB	22.253	-0.0764395	0.385822
AT3G26060	ATPRX	43.12	-0.0769399	0.0822063
AT5G07090	Ribosomal protein S4 (RPS4A) family protein	323.31	-0.0771446	0.257389
AT1G49480	RTV1	12.98	-0.0787207	0.0842846
AT1G67230	LINC1	17.382	-0.081262	0.0893932
AT3G02080	Ribosomal protein S19e family protein	55.335	-0.0846303	0.0665115
AT5G14910	Heavy metal transport/detoxification superfamily protein	11.106	-0.086539	0.10539
AT3G11450	DnaJ domain;Myb-like DNA-binding domain	110.77	-0.0869611	0.0795054
AT1G80070	SUS2	323.31	-0.0873884	0.207594
AT2G31610	Ribosomal protein S3 family protein	323.31	-0.0874977	0.125462
AT3G06680	Ribosomal L29e protein family	9.5172	-0.0875041	0.0312859
AT5G18430	GDSL-like Lipase/Acylhydrolase superfamily protein	12.127	-0.0891654	0.0985016
AT3G16080	Zinc-binding ribosomal protein family protein	250.82	-0.0895284	0.0550796
AT3G10650	BEST Arabidopsis thaliana protein match is	25.228	-0.0903931	0.055487
AT1G51500	CER5	6.246	-0.0909443	0.0380925
AT2G38650	GAUT7	15.266	-0.0914485	0.545721
AT5G23540	Mov34/MPN/PAD-1 family protein	18.896	-0.0923309	0.184608
AT3G02110	scpl25	87.308	-0.0932064	0.103764
AT1G10290	ADL6	68.174	-0.0945148	0.262994
AT4G01037	WTF1	12.267	-0.0962747	0.0922011
AT5G54770	THI1	21.371	-0.0963523	0.0660873
AT3G01290	SPFH/Band 7/PHB domain-containing membrane-associated protein family	7.4861	-0.0982997	0.0885004
ATCG00190	RPOB	323.31	-0.100084	0.33919
AT4G22485	Bifunctional inhibitor/lipid-transfer protein/seed storage 2S albumin superfamily protein	198.1	-0.100496	0.10617
AT5G16130	Ribosomal protein S7e family protein	63.25	-0.101469	0.148972
AT5G62350	Plant invertase/pectin methylesterase inhibitor superfamily protein	323.31	-0.10165	0.0885762
AT3G12140	Emsy N Terminus (ENT)/ plant Tudor-like domains-containing protein	323.31	-0.106141	0.11021
AT3G53640	Protein kinase superfamily protein	6.6776	-0.108549	0.130211
AT2G42520	P-loop containing nucleoside triphosphate hydrolases superfamily protein	187.9	-0.109276	0.186436
AT4G21150	HAP6 ribophorin II (RPN2) family protein	61.216	-0.109344	0.179321
AT4G31880	LOCATED IN	12.049	-0.109478	0.0756707
AT5G22880	H2B	100.47	-0.11073	0.110309
AT5G19485	transferases;nucleotidyltransferases	12.506	-0.110872	0.14694
AT3G44890	RPL9	323.31	-0.111355	0.124313
AT3G53750	ACT3	29.972	-0.11326	0.106017
AT2G34640	PTAC12	14.993	-0.115446	0.200314
AT4G14420	HR-like lesion-inducing protein-related	6.0682	-0.116266	0.189811
AT5G17170	ENH1	213.96	-0.118614	0.25338
AT1G33330	Class I peptide chain release factor	21.991	-0.119047	0.109086
AT4G13430	IIL1	12.749	-0.119402	0.0963402
AT4G27090	Ribosomal protein L14	236.94	-0.119442	0.171797
AT1G62250	unknown protein	6.2461	-0.121421	0.09278
AT5G18380	Ribosomal protein S5 domain 2-like superfamily protein	100.48	-0.123348	0.805879
AT1G68560	ATXYL1	94.356	-0.123914	0.199756
AT1G06220	MEE5	323.31	-0.124202	0.193255
AT1G61730	DNA-binding storekeeper protein-related transcriptional regulator	16.862	-0.124722	0.177586
AT5G44020	HAD superfamily	323.31	-0.12736	0.0943682
AT5G62300	Ribosomal protein S10p/S20e family protein	73.064	-0.12983	0.108492
AT5G66470	RNA binding;GTP binding	12.928	-0.131507	0.131394
AT5G56670	Ribosomal protein S30 family protein	78.943	-0.134088	0.11273
AT3G60245	Zinc-binding ribosomal protein family protein	323.31	-0.134333	0.14519
AT5G65360	Histone superfamily protein	293.1	-0.136054	0.194238
AT1G50920	Nucleolar GTP-binding protein	19.588	-0.139174	0.0974941
AT3G53020	STV1	219.81	-0.139601	0.637142
AT1G74060	Ribosomal protein L6 family protein	224.41	-0.14121	0.249726
AT3G45980	H2B	323.31	-0.143485	0.0901841
AT3G05560	Ribosomal L22e protein family	21.216	-0.144189	0.204065
AT5G55920	OLI2	32.246	-0.144665	0.13972
AT3G54090	FLN1	247.02	-0.145118	0.0989386
AT3G07010	Pectin lyase-like superfamily protein	91.909	-0.145824	0.104119
AT1G69530	EXPA1	6.2903	-0.146932	0.629022
AT1G18540	Ribosomal protein L6 family protein	15.178	-0.148119	0.284983
AT5G27770	Ribosomal L22e protein family	114.43	-0.14862	0.670497
AT2G37270	ATRPS5B	323.31	-0.149199	0.445977
AT4G13930	SHM4	59.914	-0.150067	0.0955909
AT3G48930	EMB1080	54.357	-0.156707	0.354159
AT1G55210	Disease resistance-responsive (dirigent-like protein) family protein	20.3	-0.158119	0.18017
AT3G19760	EIF4A-III	136.18	-0.159099	0.271596
AT5G17870	PSRP6	219.6	-0.160248	0.0731764
AT2G21330	FBA1	58.145	-0.161175	0.0376592
AT1G14320	SAC52	323.31	-0.162124	0.410063
AT5G56130	TEX1	6.8156	-0.165575	0.295577
AT5G46290	KASI	46.747	-0.166192	0.114497
AT3G06400	CHR11	103.96	-0.166527	0.141155
AT1G74850	PTAC2	39.492	-0.169262	0.163677
AT5G24690	Protein of unknown function (DUF3411)	17.237	-0.170927	0.129149
AT4G02990	Mitochondrial transcription termination factor family protein	8.1639	-0.171211	0.0700917
AT2G45640	SAP18	170.91	-0.172119	0.133074
AT1G50480	THFS	18.555	-0.17235	0.0661857
AT5G14030	translocon-associated protein beta (TRAPB) family protein	8.7038	-0.172827	0.344979
ATCG00800	structural constituent of ribosome	323.31	-0.173286	0.250788
AT1G04510	MAC3A	36.249	-0.173434	0.160101
AT3G62870	Ribosomal protein L7Ae/L30e/S12e/Gadd45 family protein	36.186	-0.176716	0.272219
AT2G44120	Ribosomal protein L30/L7 family protein	323.31	-0.180536	0.219387
AT2G45710	Zinc-binding ribosomal protein family protein	32.816	-0.181955	0.506603
AT3G06480	DEAD box RNA helicase family protein	38.963	-0.184005	0.29236
AT3G63490	Ribosomal protein L1p/L10e family	323.31	-0.188259	0.498416
AT1G27930	Protein of unknown function (DUF579)	12.118	-0.18936	0.271152
AT3G03920	H/ACA ribonucleoprotein complex	155.64	-0.193873	0.124833
AT5G20200	nucleoporin-related	14.27	-0.194539	0.13869
AT5G15200	Ribosomal protein S4	323.31	-0.194703	0.362323
AT5G24750	UDP-Glycosyltransferase superfamily protein	6.5858	-0.19508	0.205619
AT5G15610	Proteasome component (PCI) domain protein	10.283	-0.195742	0.155404
AT5G30510	RPS1	282.14	-0.195909	0.383025
AT4G23820	Pectin lyase-like superfamily protein	11.709	-0.196964	0.949179
AT1G65440	GTB1	11.58	-0.197032	0.762494
AT1G20960	emb1507	323.31	-0.197473	0.211628
AT3G26560	ATP-dependent RNA helicase	17.976	-0.198165	0.231212
AT1G08520	ALB1	70.135	-0.200038	0.473419
AT1G01960	EDA10	11.975	-0.201333	0.098995
AT1G78630	emb1473	166.75	-0.202387	0.179795
AT5G64840	GCN5	17.877	-0.20303	0.287269
AT4G24780	Pectin lyase-like superfamily protein	10.551	-0.204568	0.132049
AT3G02560	Ribosomal protein S7e family protein	323.31	-0.206157	0.426131
AT1G69620	RPL34	282.22	-0.208893	0.233247
AT5G44710	CONTAINS InterPro DOMAIN/s	106.39	-0.210368	0.0965878
AT5G59850	Ribosomal protein S8 family protein	156.26	-0.21338	0.289399
AT5G10360	EMB3010	323.31	-0.214844	0.424282
AT1G55480	ZKT	10.323	-0.216162	0.0733894
AT5G15230	GASA4	9.4705	-0.219826	0.569934
AT1G15750	WSIP1	23.497	-0.221201	0.249602
AT4G18630	Protein of unknown function (DUF688)	6.4157	-0.224983	0.443974
AT5G40480	EMB3012	25.452	-0.225563	0.196252
AT1G44910	ATPRP40A	82.499	-0.226239	0.270787
AT2G01250	Ribosomal protein L30/L7 family protein	152.12	-0.226833	0.384348
AT3G04260	PTAC3	60.524	-0.228387	0.124399
AT4G39680	SAP domain-containing protein	12.186	-0.229769	0.415994
AT5G56850	unknown protein	6.1654	-0.230736	0.398665
AT1G41880	Ribosomal protein L35Ae family protein	265.73	-0.231443	0.64273
AT1G04270	RPS15	323.31	-0.233812	0.527766
AT5G21130	Late embryogenesis abundant (LEA) hydroxyproline-rich glycoprotein family	6.3795	-0.234735	0.386582
ATCG01300	RPL23.2	13.565	-0.238913	0.330212
AT1G16720	HCF173	66.949	-0.240081	0.887505
AT4G18800	ATHSGBP	6.9402	-0.240527	0.0694104
AT1G56110	NOP56	323.31	-0.240936	0.212729
AT4G19210	ATRLI2	6.3271	-0.241754	0.137579
AT4G36130	Ribosomal protein L2 family	27.789	-0.241823	0.446516
AT3G01540	DRH1	31.732	-0.242112	0.217242
AT4G34620	SSR16	288.59	-0.242849	0.577934
AT3G11510	Ribosomal protein S11 family protein	323.31	-0.243092	0.400837
AT2G06990	HEN2	6.1893	-0.245756	0.579728
AT3G10950	Zinc-binding ribosomal protein family protein	6.211	-0.255973	0.386618
AT3G44750	HDA3	21.738	-0.257505	0.301636
AT5G36230	ARM repeat superfamily protein	12.25	-0.260978	0.464189
AT2G10940	Bifunctional inhibitor/lipid-transfer protein/seed storage 2S albumin superfamily protein	58.547	-0.261944	0.17548
AT3G23820	GAE6	50.722	-0.262772	0.504472
AT2G18040	PIN1AT	6.7909	-0.265649	0.283892
AT3G55460	SCL30	25.39	-0.269681	0.206233
AT5G22640	emb1211	13.588	-0.271135	0.273886
AT4G26630	DEK domain-containing chromatin associated protein	40.658	-0.272568	0.376566
AT4G01310	Ribosomal L5P family protein	245.1	-0.272873	0.621599
AT5G35970	P-loop containing nucleoside triphosphate hydrolases superfamily protein	24.094	-0.273027	0.771422
AT2G06850	EXGT-A1	323.31	-0.280113	0.539865
AT2G41475	Embryo-specific protein 3	27.254	-0.282398	0.592492
AT1G15200	protein-protein interaction regulator family protein	43.505	-0.28272	0.229435
AT2G40590	Ribosomal protein S26e family protein	43.868	-0.28431	0.381977
AT3G13120	Ribosomal protein S10p/S20e family protein	14.176	-0.284787	1.07046
AT2G36870	XTH32	199.62	-0.285428	0.294286
AT1G16610	SR45	28.946	-0.286153	0.425087
AT5G08650	Small GTP-binding protein	11.782	-0.286867	0.583221
AT3G57180	BPG2	15.773	-0.287782	0.303408
AT4G34980	SLP2	21.141	-0.290026	0.420373
AT4G18465	RNA helicase family protein	34.589	-0.290939	0.167161
AT5G22760	PHD finger family protein	6.2811	-0.29135	0.310721
AT4G10710	SPT16	228.86	-0.292654	0.358519
AT1G68530	CUT1	49.062	-0.293945	0.0759879
AT3G54670	TTN8	12.292	-0.295615	0.436262
AT3G52580	Ribosomal protein S11 family protein	323.31	-0.302237	0.360806
AT3G51740	IMK2	6.6164	-0.302785	0.286472
AT4G17390	Ribosomal protein L23/L15e family protein	44.539	-0.302988	0.229967
AT5G23060	CaS	323.31	-0.30488	0.507612
AT2G16940	Splicing factor	26.104	-0.30566	1.21548
AT3G27850	RPL12-C	323.31	-0.306818	0.526792
AT2G33340	MAC3B	47.36	-0.308022	0.245106
AT3G62290	ARFA1E	93.553	-0.30809	0.300452
AT3G18035	HON4	25.468	-0.311015	0.369228
AT3G14180	sequence-specific DNA binding transcription factors	37.488	-0.312979	0.641811
AT4G32460	Protein of unknown function	13.53	-0.313478	0.436923
ATCG00770	RPS8	219.91	-0.316079	0.675155
AT4G20130	PTAC14	22.657	-0.317551	0.599864
AT3G05060	NOP56-like pre RNA processing ribonucleoprotein	323.31	-0.320161	0.322625
AT3G07770	Hsp89.1	43.59	-0.32027	0.311703
AT1G32900	UDP-Glycosyltransferase superfamily protein	59.517	-0.320766	0.933676
AT5G14920	Gibberellin-regulated family protein	11.824	-0.321641	0.637411
AT2G18020	EMB2296	323.31	-0.322195	0.547125
AT1G35680	Ribosomal protein L21	55.971	-0.323626	1.5426
AT2G05920	Subtilase family protein	152.51	-0.323877	0.810792
AT4G27500	PPI1	50.207	-0.323985	0.587889
AT2G01720	Ribophorin I	293.37	-0.330594	0.584169
AT3G62840	Small nuclear ribonucleoprotein family protein	323.31	-0.3329	0.334495
AT3G14290	PAE2	12.12	-0.334211	0.229806
AT1G14510	AL7	20.755	-0.335143	0.611347
AT3G10690	GYRA	323.31	-0.338694	0.40098
AT5G14520	pescadillo-related	303.67	-0.339436	0.226679
AT5G22330	ATTIP49A	33.828	-0.339827	0.628665
AT2G24090	Ribosomal protein L35	251.45	-0.34061	0.207836
AT4G37800	XTH7	228.02	-0.342724	1.11855
ATCG00760	RPL36	84.073	-0.343561	0.629466
AT2G47110	UBQ6	323.31	-0.343578	0.2966
AT4G19410	Pectinacetylesterase family protein	323.31	-0.344552	0.506469
AT2G33800	Ribosomal protein S5 family protein	323.31	-0.348443	0.535866
AT3G06980	DEA(D/H)-box RNA helicase family protein	23.689	-0.350697	0.794455
AT4G36690	ATU2AF65A	25.412	-0.350883	0.313087
AT5G54600	Translation protein SH3-like family protein	122.71	-0.35287	0.780676
AT3G50670	U1-70K	18.976	-0.354807	0.298155
AT4G00100	ATRPS13A	128.91	-0.354829	0.914161
AT2G28800	ALB3	6.7791	-0.356976	0.418863
AT1G33811	GDSL-like Lipase/Acylhydrolase superfamily protein	22.512	-0.357962	0.850054
AT5G62340	Plant invertase/pectin methylesterase inhibitor superfamily protein	10.255	-0.358342	0.539056
AT1G05190	emb2394	311.42	-0.362209	0.697904
AT5G03740	HD2C	35.041	-0.3633	0.557317
AT5G56710	Ribosomal protein L31e family protein	120.68	-0.371463	0.87368
AT4G27170	SESA4	16.637	-0.373815	0.279716
AT5G55660	DEK domain-containing chromatin associated protein	323.31	-0.374388	0.398975
AT3G51600	LTP5	23.493	-0.377667	0.412506
AT1G10670	ACLA-1	13.286	-0.378276	0.139836
ATCG01130	YCF1.2	18.339	-0.378407	0.434967
AT4G15000	Ribosomal L27e protein family	21.783	-0.378684	0.377746
AT3G60830	ATARP7	11.71	-0.381284	0.3914
AT4G11790	Pleckstrin homology (PH) domain superfamily protein	7.3945	-0.384272	0.2297
AT1G63810	CONTAINS InterPro DOMAIN/s	17.499	-0.384623	0.318389
AT1G28290	AGP31	41.772	-0.38472	0.584202
AT5G28060	Ribosomal protein S24e family protein	323.31	-0.386015	0.362963
AT4G15900	PRL1	39.9	-0.389527	0.326272
AT3G62600	ATERDJ3B	66.782	-0.390839	0.862471
AT1G48900	Signal recognition particle	33.444	-0.391246	0.434915
AT3G59540	Ribosomal L38e protein family	91.064	-0.396092	1.44284
AT2G34480	Ribosomal protein L18ae/LX family protein	161.55	-0.397519	0.716218
AT3G46780	PTAC16	323.31	-0.397819	0.98663
AT5G02450	Ribosomal protein L36e family protein	244.95	-0.398308	0.399751
AT1G18450	ATARP4	26.331	-0.399343	1.26795
AT1G79080	Pentatricopeptide repeat (PPR) superfamily protein	6.1448	-0.402384	0.674088
AT2G36160	Ribosomal protein S11 family protein	6.6041	-0.403323	0.70382
AT5G57345	unknown protein;Has 30201 Blast hits to 17322 proteins in 780 species	6.1091	-0.404646	0.243907
AT1G72970	HTH	100.33	-0.407305	0.904053
AT3G62250	UBQ5	16.535	-0.409662	0.442808
AT5G14320	Ribosomal protein S13/S18 family	30.411	-0.410546	0.664353
AT2G19730	Ribosomal L28e protein family	230.84	-0.416943	0.938838
AT1G03230	Eukaryotic aspartyl protease family protein	323.31	-0.416946	0.736402
AT3G21540	transducin family protein / WD-40 repeat family protein	323.31	-0.419878	0.277218
AT2G41100	TCH3	6.6712	-0.420148	0.610801
ATCG00740	RPOA	156.97	-0.420383	1.26818
AT1G48830	Ribosomal protein S7e family protein	41.79	-0.423255	2.02186
AT1G65280	DNAJ heat shock N-terminal domain-containing protein	42.332	-0.425409	0.430309
AT1G27400	Ribosomal protein L22p/L17e family protein	289.05	-0.43045	1.07479
ATCG00750	RPS11	323.31	-0.432078	0.731329
AT5G46580	pentatricopeptide (PPR) repeat-containing protein	11.998	-0.437192	0.332937
AT5G44500	Small nuclear ribonucleoprotein family protein	105.6	-0.443504	0.465675
AT1G52570	PLDALPHA2	102.27	-0.443682	0.198642
AT4G39960	Molecular chaperone Hsp40/DnaJ family protein	58.594	-0.444487	0.78011
AT4G37510	Ribonuclease III family protein	7.2821	-0.445943	1.75616
AT4G04940	transducin family protein / WD-40 repeat family protein	12.492	-0.450853	0.392418
AT5G27120	NOP56-like pre RNA processing ribonucleoprotein	43.202	-0.451705	0.276511
AT4G27160	AT2S3	28.623	-0.455386	0.506564
AT5G22650	HD2B	208.77	-0.460613	1.00179
AT2G09990	Ribosomal protein S5 domain 2-like superfamily protein	11.502	-0.46106	0.403701
ATCG00380	RPS4	323.31	-0.461535	0.560967
AT3G16370	GDSL-like Lipase/Acylhydrolase superfamily protein	16.39	-0.46363	0.167984
AT3G54210	Ribosomal protein L17 family protein	198.3	-0.465288	0.963867
AT1G21600	PTAC6	21.289	-0.466337	0.326737
AT1G23290	RPL27A	7.3378	-0.470837	0.32967
AT4G31300	PBA1	11.54	-0.473391	0.383417
AT1G67730	YBR159	38.822	-0.473499	0.36197
AT3G04400	emb2171	323.31	-0.478665	1.21937
AT1G09750	Eukaryotic aspartyl protease family protein	71.932	-0.490001	0.217644
AT5G27850	Ribosomal protein L18e/L15 superfamily protein	323.31	-0.490423	0.938665
AT2G32650	RmlC-like cupins superfamily protein	15.948	-0.493088	0.302287
AT1G49750	Leucine-rich repeat (LRR) family protein	7.7113	-0.497598	0.194389
AT1G51570	Calcium-dependent lipid-binding (CaLB domain) plant phosphoribosyltransferase family protein	6.077	-0.499381	1.04576
AT4G17560	Ribosomal protein L19 family protein	12.832	-0.503668	0.966652
AT5G63420	emb2746	24.66	-0.506093	0.97329
AT4G31700	RPS6	112.14	-0.515697	1.00301
AT3G10260	Reticulon family protein	21.132	-0.517025	0.174893
AT1G63780	IMP4	11.811	-0.518548	0.707862
AT1G63680	ATMURE	74.088	-0.521859	0.479601
AT5G13510	Ribosomal protein L10 family protein	323.31	-0.524509	1.48593
AT1G79850	RPS17	54.378	-0.525605	0.399226
AT1G01300	Eukaryotic aspartyl protease family protein	200.79	-0.530963	0.39223
ATCG00780	RPL14	323.31	-0.539297	1.59992
AT5G51280	DEAD-box protein abstrakt	323.31	-0.539515	0.76792
AT3G49601	FUNCTIONS IN	323.31	-0.541423	0.755026
AT2G18900	Transducin/WD40 repeat-like superfamily protein	92.452	-0.551113	0.595816
ATCG01020	RPL32	26.26	-0.557002	0.299717
AT2G02100	LCR69	323.31	-0.559826	0.803922
ATCG00790	RPL16	77.773	-0.560298	1.04267
AT5G53930	unknown protein;LOCATED IN	21.088	-0.562764	0.695409
AT1G54770	Fcf2 pre-rRNA processing protein	6.1774	-0.562852	0.651088
AT4G32420	Cyclophilin-like peptidyl-prolyl cis-trans isomerase family protein	323.31	-0.564455	0.798123
AT5G47500	Pectin lyase-like superfamily protein	12.439	-0.565733	0.327171
AT4G39100	SHL1	11.555	-0.57806	0.766432
AT5G46430	Ribosomal protein L32e	241.05	-0.578836	0.434692
ATCG01230	RPS12B	219.59	-0.593299	1.08198
AT1G73370	SUS6	11.666	-0.600925	0.496659
AT3G29030	ATEXPA5	131.61	-0.609835	0.736121
AT3G10730	SUN2	6.2426	-0.61357	0.848819
AT3G24830	Ribosomal protein L13 family protein	323.31	-0.633944	1.49349
AT1G76160	sks5	11.977	-0.635607	0.665638
AT3G07050	GTP-binding family protein	323.31	-0.639902	0.564998
ATCG00650	RPS18	20.992	-0.64097	1.06436
ATCG00160	RPS2	176.49	-0.643297	1.04242
AT1G67430	Ribosomal protein L22p/L17e family protein	323.31	-0.6473	1.18121
ATCG00810	RPL22	18.643	-0.648341	1.14493
AT3G56910	PSRP5	36.18	-0.652896	0.524675
AT5G16750	TOZ	9.8256	-0.657516	1.11608
AT3G28200	Peroxidase superfamily protein	42.78	-0.657782	1.65953
AT5G02960	Ribosomal protein S12/S23 family protein	323.31	-0.666893	0.703916
AT3G18600	P-loop containing nucleoside triphosphate hydrolases superfamily protein	18.441	-0.669779	0.696255
AT5G44120	CRA1	49.474	-0.680077	0.31346
AT5G23740	RPS11-BETA	13.127	-0.680435	0.772551
AT1G75750	GASA1	323.31	-0.681133	0.516724
AT4G18240	ATSS4	6.2669	-0.685131	0.581377
AT4G38580	ATFP6	54.865	-0.686329	1.11787
AT1G80030	Molecular chaperone Hsp40/DnaJ family protein	71.3	-0.691535	0.928586
AT1G14850	NUP155	23.253	-0.695492	0.601191
AT5G07030	Eukaryotic aspartyl protease family protein	113.3	-0.705081	2.1187
AT1G52930	Ribosomal RNA processing Brix domain protein	151.38	-0.711103	0.580686
AT5G64270	splicing factor	146.76	-0.711884	0.813296
AT5G52470	FIB1	323.31	-0.713138	0.439133
AT1G53210	sodium/calcium exchanger family protein / calcium-binding EF hand family protein	11.864	-0.72279	0.277368
AT2G46020	CHR2	6.8415	-0.739312	0.200661
AT4G12600	Ribosomal protein L7Ae/L30e/S12e/Gadd45 family protein	95.125	-0.739379	0.254714
ATCG00330	RPS14	43.699	-0.745965	0.862888
AT2G38770	EMB2765	36.107	-0.750502	1.51745
AT1G09690	Translation protein SH3-like family protein	323.31	-0.756477	1.02028
AT3G61820	Eukaryotic aspartyl protease family protein	96.592	-0.766756	1.75095
AT2G33450	Ribosomal L28 family	131.34	-0.768054	0.867093
AT3G27160	GHS1	49.339	-0.772519	1.26282
AT5G51200	Protein of unknown function (DUF3414)	58.702	-0.772754	0.906053
AT1G20580	Small nuclear ribonucleoprotein family protein	11.895	-0.779274	0.406106
AT5G58390	Peroxidase superfamily protein	323.31	-0.781687	1.02052
AT5G12230	MED19A	23.561	-0.787722	0.497306
AT1G79200	unknown protein;Has 30201 Blast hits to 17322 proteins in 780 species	147.36	-0.795673	0.462891
AT1G70620	cyclin-related	47.145	-0.797006	1.54193
AT2G32920	ATPDIL2-3	24.411	-0.797254	0.775494
AT5G14170	CHC1	18.796	-0.801249	0.465623
AT5G65220	Ribosomal L29 family protein	106.49	-0.807369	0.539151
AT3G18890	NAD(P)-binding Rossmann-fold superfamily protein	98.684	-0.816178	0.799813
AT2G27170	TTN7	11.354	-0.818289	0.957711
AT5G06360	Ribosomal protein S8e family protein	9.7146	-0.820796	0.471926
AT1G03910	EXPRESSED IN	99.429	-0.822078	1.30545
AT3G54400	Eukaryotic aspartyl protease family protein	11.893	-0.833571	0.431291
ATCG01310	RPL2.2	322.16	-0.857968	1.51532
AT3G52220	CONTAINS InterPro DOMAIN/s	39.9	-0.87908	0.991559
AT1G70600	Ribosomal protein L18e/L15 superfamily protein	89.883	-0.891079	0.876533
AT3G12145	FLR1	11.36	-0.8937	1.58895
AT1G07320	RPL4	323.31	-0.893925	1.00302
AT1G73960	TAF2	6.0403	-0.915598	0.436239
AT4G02720	unknown protein;FUNCTIONS IN	35.735	-0.942663	1.77671
AT5G14430	S-adenosyl-L-methionine-dependent methyltransferases superfamily protein	323.31	-0.967786	0.590117
AT5G02530	RNA-binding (RRM/RBD/RNP motifs) family protein	64.387	-0.986148	0.213866
ATCG00670	CLPP1	19.352	-0.988366	0.522415
AT5G64580	AAA-type ATPase family protein	19.203	-0.997311	0.395242
AT1G52980	GTP-binding family protein	6.0647	-1.00449	1.4748
AT4G25630	FIB2	6.7357	-1.04917	1.01165
AT5G23080	TGH	323.31	-1.05538	1.07339
ATCG01240	RPS7.2	10.972	-1.08267	0.604289
AT2G40700	P-loop containing nucleoside triphosphate hydrolases superfamily protein	6.9702	-1.09132	0.387024
AT2G26250	FDH	98.452	-1.11535	0.28427
AT1G03130	PSAD-2	13.325	-1.11613	0.485968
AT4G28520	CRU3	226.18	-1.11829	0.944343
AT1G30880	unknown protein;Has 24 Blast hits to 24 proteins in 8 species	11.114	-1.11851	0.661443
ATCG00820	RPS19	200.51	-1.12095	1.42107
AT4G37870	PCK1	19.484	-1.13274	0.45723
AT1G67325	Ran BP2/NZF zinc finger-like superfamily protein	6.5097	-1.13854	0.480313
AT3G18165	MOS4	75.973	-1.15232	0.589108
AT2G05380	GRP3S	323.31	-1.15845	0.254888
AT1G68590	Ribosomal protein PSRP-3/Ycf65	31.718	-1.16418	0.312348
AT4G21480	STP12	6.2308	-1.19866	0.816328
AT5G63320	NPX1	8.9387	-1.20078	1.10567
AT5G43100	Eukaryotic aspartyl protease family protein	6.0639	-1.21416	0.136029
AT4G25730	FtsJ-like methyltransferase family protein	6.4927	-1.23821	0.720775
AT5G66190	ATLFNR1	12.117	-1.26939	0.385359
AT5G28540	BIP1	6.4967	-1.27182	0.483004
AT1G70710	ATGH9B1	16.17	-1.2948	0.673056
AT5G04600	RNA-binding (RRM/RBD/RNP motifs) family protein	323.31	-1.31658	1.32121
AT4G16390	SVR7	46.236	-1.33775	0.505631
AT1G44835	YbaK/aminoacyl-tRNA synthetase-associated domain	26.877	-1.34449	0.850448
AT5G08420	RNA-binding KH domain-containing protein	7.3757	-1.40709	0.973329
AT1G73230	Nascent polypeptide-associated complex NAC	27.077	-1.42199	0.61748
AT5G64730	Transducin/WD40 repeat-like superfamily protein	235.07	-1.42302	1.14832
AT2G01710	Chaperone DnaJ-domain superfamily protein	14.262	-1.43642	1.2516
AT4G12420	SKU5	15.012	-1.4575	0.94602
AT1G47128	RD21	11.02	-1.51698	0.473476
AT1G09770	ATCDC5	7.3953	-1.53272	0.806834
AT2G31410	unknown protein	138.31	-1.56028	0.315627
AT1G28420	HB-1	11.375	-1.65457	0.941431
AT2G05100	LHCB2.1	87.499	-1.66798	0.686254
AT3G55510	RBL	86.185	-1.96782	0.822424
AT1G10240	FRS11	6.0407	-2.01611	0.970405
AT3G63110	ATIPT3	6.3707	-2.30666	0.460398

## Sheet: Sheet-6
The peptides information identified from in vivo.
Sequence	Length	Missed cleavages	Mass	Proteins	Leading razor protein	Start position	End position	Unique (Groups)	Unique (Proteins)	Charges	Intensity 2WSD control	Intensity 2WSD FD	Intensity 3LD control	Intensity 3LD FD	Intensity 5LD control	Intensity 5LD FD	Intensity 7LD control	Intensity 7LD FD	Intensity 9LD control	Intensity 9LD FD	Phospho (STY) site IDs	MS/MS Count
GEEDNMAIIK	10	0	1118.53	3xHA-mCherry-FD	3xHA-mCherry-FD	62	71	yes	yes	2		130030000		208150000		302350000		361310000		366180000		20
VHMEGSVNGHEFEIEGEGEGRPYEGTQTAK	30	1	3273.46	3xHA-mCherry-FD	3xHA-mCherry-FD	78	107	yes	yes	4;5		367470000		229770000		239870000		577340000		243820000		41
HPADIPDYLK	10	0	1167.59	3xHA-mCherry-FD	3xHA-mCherry-FD	137	146	yes	yes	2;3		271820000		256040000		297770000		296910000		286980000		23
LSFPEGFK	8	0	923.475	3xHA-mCherry-FD	3xHA-mCherry-FD	147	154	yes	yes	2		74491000		114800000		241060000		152330000		123110000		5
LSFPEGFKWERVMNFEDGGVVTVTQDSSLQDGEFIYK	37	2	4254.03	3xHA-mCherry-FD	3xHA-mCherry-FD	147	183	yes	yes	4		162000000		192400000		63054000		148800000		125090000		9
WERVMNFEDGGVVTVTQDSSLQDGEFIYK	29	1	3348.56	3xHA-mCherry-FD	3xHA-mCherry-FD	155	183	yes	yes	3		0		16998000		48336000		0		63990000		5
LRGTNFPSDGPVMQK	15	1	1645.82	3xHA-mCherry-FD	3xHA-mCherry-FD	186	200	yes	yes	2;3		293890000		258370000		360490000		392490000		313310000		30
LRGTNFPSDGPVMQKK	16	2	1773.92	3xHA-mCherry-FD	3xHA-mCherry-FD	186	201	yes	yes	3;4		181740000		26193000		41573000		152330000		15569000		13
KTMGWEASSERMYPEDGALK	20	2	2285.05	3xHA-mCherry-FD	3xHA-mCherry-FD	201	220	yes	yes	4		34672000		0		4758600		0		10351000		4
TMGWEASSERMYPEDGALK	19	1	2156.95	3xHA-mCherry-FD	3xHA-mCherry-FD	202	220	yes	yes	2;3		406840000		305780000		508350000		614960000		317080000		23
TMGWEASSERMYPEDGALKGEIK	23	2	2584.19	3xHA-mCherry-FD	3xHA-mCherry-FD	202	224	yes	yes	3		0		0		0		25607000		0		1
LKDGGHYDAEVK	12	1	1330.65	3xHA-mCherry-FD	3xHA-mCherry-FD	229	240	yes	yes	4		0		1777400		2576900		7107200		2891300		4
DGGHYDAEVK	10	0	1089.47	3xHA-mCherry-FD	3xHA-mCherry-FD	231	240	yes	yes	2;3		30767000		0		28327000		33391000		0		5
AKKPVQLPGAYNVNIK	16	2	1739.01	3xHA-mCherry-FD	3xHA-mCherry-FD	245	260	yes	yes	3		190480000		62836000		117130000		183730000		87942000		5
KPVQLPGAYNVNIK	14	1	1539.88	3xHA-mCherry-FD	3xHA-mCherry-FD	247	260	yes	yes	2;3		299160000		40919000		206100000		60278000		37749000		7
PVQLPGAYNVNIK	13	0	1411.78	3xHA-mCherry-FD	3xHA-mCherry-FD	248	260	yes	yes	2		0		0		0		14558000		23379000		2
LDITSHNEDYTIVEQYERAEGRHSTGGMDELYK	33	2	3855.76	3xHA-mCherry-FD	3xHA-mCherry-FD	261	293	yes	yes	4;5		755420000		547920000		279820000		181840000		748910000		12
HQRNHRLSATNK	12	2	1460.77	3xHA-mCherry-FD	3xHA-mCherry-FD	300	311	yes	yes	3;4		63707000		18186000		0		10182000		0		3
QAYTNELELEVAHLQAENARLK	22	1	2539.3	3xHA-mCherry-FD	3xHA-mCherry-FD	529	550	yes	yes	4		81034000		358430000		210180000		255680000		70374000		5
MAAAIQQPK	9	0	956.511	3xHA-mCherry-FD	3xHA-mCherry-FD	558	566	yes	yes	2		71159000		76036000		131460000		94745000		50458000		21
MAAAIQQPKK	10	1	1084.61	3xHA-mCherry-FD	3xHA-mCherry-FD	558	567	yes	yes	2;3		0		0		15919000		20569000		11028000		7
KNTLQRSSTAPF	12	2	1348.71	3xHA-mCherry-FD	3xHA-mCherry-FD	567	578	yes	yes	2											5;6	0
NTLQRSSTAPF	11	1	1220.61	3xHA-mCherry-FD	3xHA-mCherry-FD	568	578	yes	yes	2											5;6	0
from phospho(STY) file
Fasta headers	Proteins	Positions within proteins	Leading proteins	Protein	Localization prob	Number of Phospho (STY)	Amino acid	Sequence window	Phospho (STY) Probabilities	Charge	Intensity 2WSD control	Intensity 2WSD FD	Intensity 3LD control	Intensity 3LD FD	Intensity 5LD control	Intensity 5LD FD	Intensity 7LD control	Intensity 7LD FD	Intensity 9LD control	Intensity 9LD FD
3xHA-mCherry-FD	3xHA-mCherry-FD	575	3xHA-mCherry-FD	3xHA-mCherry-FD	0.991772	1	T	AAIQQPKKNTLQRSSTAPF____________	NTLQRS(0.001)S(0.007)T(0.992)APF	2		14181000		29068000		45705000		38872000		14121000

## Sheet: Sheet-7
The peptides information identified from in vitro.
The peptides that contain SAP motif without any modification are marked with blue color (38/41)
The peptide that contain SAP motif with pT282 modification is marked with yellow color (1/41)
The peptide that contain SAP motif with pS281 modification is marked with green color (1/41)
The peptide that contain SAP motif with pS280 modification is marked with green color (1/41)
Annotated Sequence	Modifications	Protein Accessions	# Missed Cleavages	Charge	m/z [Da]	MH+ [Da]	RT [min]
NRESAARSRARK		HisMBP-FDc	0	3	467.932	1401.78	0.0096
PFVGVLSAGINAASPNK		HisMBP-FDc	0	3	547.971	1641.9	92.9748
HMNADTDYSIAEAAFNK		HisMBP-FDc	0	3	633.285	1897.84	92.9924
TWEEIPALDK		HisMBP-FDc	0	2	601.308	1201.61	93.1784
EFLENYLLTDEGLEAVNK		HisMBP-FDc	0	3	699.687	2097.05	93.2514
PFVGVLSAGINAASPNK		HisMBP-FDc	0	2	821.452	1641.9	93.2601
QAYTNELELEVAHLQAENARLK		HisMBP-FDc	0	4	635.833	2540.31	93.2921
EFLENYLLTDEGLEAVNK		HisMBP-FDc	0	2	1049.02	2097.04	93.4367
PFVGVLSAGINAASPNK		HisMBP-FDc	0	3	547.97	1641.9	93.5043
HMNADTDYSIAEAAFNK		HisMBP-FDc	0	3	633.284	1897.84	93.5093
EFLENYLLTDEGLEAVNK		HisMBP-FDc	0	2	1049.02	2097.04	92.9179
TWEEIPALDK		HisMBP-FDc	0	2	601.308	1201.61	93.6885
PFVGVLSAGINAASPNK		HisMBP-FDc	0	2	821.458	1641.91	93.8024
QAYTNELELEVAHLQAENARLK		HisMBP-FDc	0	4	635.833	2540.31	93.8214
EFLENYLLTDEGLEAVNK		HisMBP-FDc	0	2	1049.02	2097.04	93.9486
LYPFTWDAVRYNGK		HisMBP-FDc	0	3	577.296	1729.87	93.9877
PFVGVLSAGINAASPNK		HisMBP-FDc	0	3	547.97	1641.9	94.0325
EFLENYLLTDEGLEAVNK		HisMBP-FDc	0	3	699.685	2097.04	94.3131
PFVGVLSAGINAASPNK		HisMBP-FDc	0	2	821.452	1641.9	94.3181
QAYTNELELEVAHLQAENARLK		HisMBP-FDc	0	4	635.833	2540.31	94.3297
AGLTFLVDLIKNK		HisMBP-FDc	1	3	477.957	1431.86	94.4769
EFLENYLLTDEGLEAVNK		HisMBP-FDc	0	3	699.685	2097.04	93.7924
QAYTNELELEVAHLQAENARLK		HisMBP-FDc	0	4	635.834	2540.31	92.766
PFVGVLSAGINAASPNK		HisMBP-FDc	0	2	821.453	1641.9	92.7289
EFLENYLLTDEGLEAVNK		HisMBP-FDc	0	3	699.687	2097.05	92.7035
QAYTNELELEVAHLQAENARLK		HisMBP-FDc	0	3	847.434	2540.29	90.998
LYPFTWDAVRYNGK		HisMBP-FDc	0	3	577.296	1729.87	91.0488
QAYTNELELEVAHLQAENARLK		HisMBP-FDc	0	4	635.832	2540.31	91.1363
PFVGVLSAGINAASPNK		HisMBP-FDc	0	2	821.452	1641.9	91.1778
PFVGVLSAGINAASPNK		HisMBP-FDc	0	3	547.97	1641.9	91.264
TWEEIPALDK		HisMBP-FDc	0	2	601.309	1201.61	91.4203
HMNADTDYSIAEAAFNK		HisMBP-FDc	0	3	633.284	1897.84	91.5137
LYPFTWDAVRYNGK		HisMBP-FDc	0	3	577.295	1729.87	91.5719
QAYTNELELEVAHLQAENARLK		HisMBP-FDc	0	4	635.833	2540.31	91.647
PFVGVLSAGINAASPNK		HisMBP-FDc	0	2	821.452	1641.9	91.698
PFVGVLSAGINAASPNK		HisMBP-FDc	0	3	547.97	1641.9	91.7833
EFLENYLLTDEGLEAVNK		HisMBP-FDc	0	3	699.685	2097.04	91.9771
TWEEIPALDK		HisMBP-FDc	0	2	601.309	1201.61	91.9796
HMNADTDYSIAEAAFNK		HisMBP-FDc	0	3	633.284	1897.84	92.0607
QAYTNELELEVAHLQAENARLK		HisMBP-FDc	0	4	635.833	2540.31	92.1533
QAYTNELELEVAHLQAENARLK		HisMBP-FDc	0	3	847.439	2540.3	92.2029
PFVGVLSAGINAASPNK		HisMBP-FDc	0	2	821.451	1641.89	92.2168
PFVGVLSAGINAASPNK		HisMBP-FDc	0	3	547.97	1641.9	92.2985
LVIWINGDK		HisMBP-FDc	0	2	529.306	1057.6	92.3285
EFLENYLLTDEGLEAVNK		HisMBP-FDc	0	2	1049.02	2097.03	92.4084
EFLENYLLTDEGLEAVNK		HisMBP-FDc	0	3	699.686	2097.04	92.5175
LYPFTWDAVRYNGK		HisMBP-FDc	0	3	577.295	1729.87	94.4958
HMNADTDYSIAEAAFNK		HisMBP-FDc	0	3	633.282	1897.83	90.9805
PFVGVLSAGINAASPNK		HisMBP-FDc	0	3	547.97	1641.9	94.5468
EFLENYLLTDEGLEAVNK		HisMBP-FDc	0	3	699.685	2097.04	94.8366
QAYTNELELEVAHLQAENARLK		HisMBP-FDc	0	3	847.436	2540.29	96.4753
EFLENYLLTDEGLEAVNK		HisMBP-FDc	0	2	1049.02	2097.04	96.555
HMNADTDYSIAEAAFNK		HisMBP-FDc	0	3	633.283	1897.84	96.5699
HMNADTDYSIAEAAFNK		HisMBP-FDc	0	2	949.422	1897.84	96.5775
GYNGLAEVGK		HisMBP-FDc	0	2	504.262	1007.52	96.6523
PFVGVLSAGINAASPNK		HisMBP-FDc	0	3	547.97	1641.9	96.6648
TWEEIPALDK		HisMBP-FDc	0	2	601.309	1201.61	96.7092
PFVGVLSAGINAASPNK		HisMBP-FDc	0	2	821.452	1641.9	96.9242
[truncated: 739 more rows]
