# Supplementary material for: Florigen activation complex forms via multifaceted assembly in Arabidopsis
Source: Nature. 2025 Nov 12;648(8094):686–95. doi: 10.1038/s41586-025-09704-6 (PMC12711580; doi:10.1038/s41586-025-09704-6)
Supplement: Supplementary file 5 — Protein sequence information of bZIPs, 14-3-3s and PEBPs from different species that used for phylogenetic analyses in this study. Related to Extended Data Fig. 11. [file 41586_2025_9704_MOESM5_ESM.xlsx]

## Sheet: Content
Supplementary Table 3	Protein sequence information of bZIPs, 14-3-3s and PEBPs from different species that used for phylogenetic analyses in this study. Related to Extended Figure 11.
Sheet-1	The number of 14-3-3s, bZIPs and PEBPs from different species that used in phylogenetic analyses.
Sheet-2	Protein sequences of 14-3-3s from diferent species that used for phylogenetic analyses in this study.
Sheet-3	Protein sequences of group 1 bZIPs from different species.
Sheet-4	Protein sequences of group 2 bZIPs from different species.
Sheet-5	Protein sequences of group 3 bZIPs from different species.
Sheet-6	Protein sequnces of MFT1 clade of PEBPs from different species.
Sheet-7	Protein sequnces of MFT2 clade of PEBPs from different species.
Sheet-8	Protein sequences of TCB clade of PEBPs from different species.
Sheet-9	Protein sequences of FT clade of PEBPs from different species.

## Sheet: Sheet-1
The number of 14-3-3s, bZIPs and PEBPs from different species that used in phylogenetic analyses. Related to Extended Figure 11.
Clade	Species	number of 14-3-3	number of bZIP	group1 bZIP	group2 bZIP	group3 bZIP	number of PEBP	MFT1 clade	MFT2 clade	TCB clade	FT clade	reference
Rhodophytes	Porphyra umbilicalis	2	3	3	0	0	0	0	0	0	0	(Brawley et al., 2017)
Chlorophytes	Chlamydomonas reinhardtii	2	1	1	0	0	0	0	0	0	0	(Merchant et al., 2007)
Chlorophytes	Coccomyxa subellipsoidea	1	5	2	3	0	2	2	0	0	0	(Blanc et al., 2012)
Charophytes	Chara braunii	4	10	4	3	3	1	1	0	0	0	(Nishiyama et al., 2018)
Charophytes	Klebsormidium nitens	2	5	1	2	2	5	4	1	0	0	(Hori et al., 2014a)
Charophytes	Mesostigma viride	2	8	2	4	2	0	0	0	0	0	(Liang et al., 2020)
Charophytes	Chlorokybus atmophyticus	2	1	0	0	1	4	1	3	0	0	(Hori et al., 2014b)
Charophytes	Chaetosphaeridium globosum	2	1	0	0	1	1	0	1	0	0	(Leebens-Mack et al., 2019)
Charophytes	Mesotaenium endlicherianum	2	4	1	1	2	4	1	3	0	0	(Cheng et al., 2019)
Charophytes	Spirogloea muscicola	6	18	6	7	5	3	0	3	0	0	/
Hornworts	Anthoceros angustus	1	4	1	1	2	3	1	2	0	0	(J. Zhang et al., 2020)
Liverworts	Marchantia polymorph	6	8	2	4	2	1	1	0	0	0	(Bowman et al., 2017)
Mosses	Physcomitrium patens	11	29	4	10	15	5	1	4	0	0	(Lang et al., 2018)
Lycophytes	Selaginella moellendorffii	6	10	5	2	3	4	2	2	0	0	(Banks et al., 2011)
Ferns	Ceratopteris richardii	12	24	9	8	7	9	8	1	0	0	(Marchant et al., 2022)
Ferns	Azolla filiculoides	9	12	4	3	5	4	3	1	0	0	(Li et al., 2018)
Ferns	Salvinia cucullata	8	21	6	7	8	6	3	3	0	0	/
Ferns	Alsophila spinulosa	20	32	10	8	14	11	8	3	0	0	(Huang et al., 2022)
Gymnosperms	Thuja plicata	9	19	5	5	9	12	1	1	8	2	/
Gymnosperms	Cycas panzhihuaensis	15	17	7	7	3	4	0	1	1	2	(Y. Liu et al., 2022)
Gymnosperms	Ginkgo biloba	10	18	7	6	5	9	0	3	2	4	(H. Liu et al., 2021)
Gymnosperms	Gnetum monatum	8	11	3	3	5	5	0	0	5	0	(Wan et al., 2018)
Angiosperms	Amborella trichopoda	18	21	11	4	6	3	0	2	1	0	(AMBORELLA GENOME PROJECT et al., 2013)
Angiosperms	Nymphaea colorata	11	30	11	8	11	11	0	2	3	6	(L. Zhang et al., 2020)
Angiosperms	Asparagus officinalis	19	29	8	5	16	8	0	1	2	5	(Harkess et al., 2017)
Angiosperms	Oryza sativa	8	39	11	10	18	17	0	2	4	11	(Ouyang et al., 2007)
Angiosperms	Solanum lycopersicum	13	39	12	11	16	10	0	2	5	3	(Sato et al., 2012)
Angiosperms	Arabidopsis thaliana	15	38	13	7	18	6	0	1	3	2	(Lamesch et al., 2012)
Angiosperms	Rosa wichuraiana	10	30	11	8	11	9	0	1	5	3	(Zhong et al., 2021)

## Sheet: Sheet-2
Protein sequences of 14-3-3s from diferent species that used for phylogenetic analyses in this study. Related to Extended Figure 11.
Gene ID	Length (aa)	sequence
AANG012136	258	MAATAVPAPAASATETREENVYMAKLAEQAERYDEMVEAMEKVAKTVDVEELTVEERNLLSVAYKNVIGARRASWRIISSIEQKEESKGNEDHVNAIKDYRSKVEAELSTICESILNLLDSHLIPTSTTGESKVFYLKMKGDYHRYLAEFKTGAERKEAAESTLLAYKQAQDIALTELAPTHPIRLGLALNFSVFYYEILNSPDRACTLAKQAFDEAIAELDTLGEESYKDSTLIMQLLRDNLTLWTSDMQEQLDEL*
AT2G42590.3_GRF9	277	MGSGKERDTFVYLAKLSEQAERYEEMVESMKSVAKLNVDLTVEERNLLSVGYKNVIGSRRASWRIFSSIEQKEAVKGNDVNVKRIKEYMEKVELELSNICIDIMSVLDEHLIPSASEGESTVFFNKMKGDYYRYLAEFKSGNERKEAADQSLKAYEIATTAAEAKLPPTHPIRLGLALNFSVFYYEIMNAPERACHLAKQAFDEAISELDTLNEESYKDSTLIMQLLRDNLTLWTSDISEEGGDDAHKTNGSAKPGAGGDDAEVSIRDSFTRGKSN*
AT4G09000.2_GRF1	319	MATPGASSARDEFVYMAKLAEQAERYEEMVEFMEKVAKAVDKDELTVEERNLLSVAYKNVIGARRASWRIISSIEQKEESRGNDDHVSLIRDYRSKIETELSDICDGILKLLDTILVPAAASGDSKVFYLKMKGDYHRYLAEFKSGQERKDAAEHTLTAYKAAQDIANSELAPTHPIRLGLALNFSVFYYEILNSPDRACNLAKQAFDEAIAELDTLGEESYKDSTLIMQLLRDNLTLWTSDMQIWISSLFDAFFWSNSDFGDCQLFYILIHSSILLSCGLILIMMILSNVFFNQDDVADDIKEAAPAAAKPADEQQS*
AT1G34760.1_GRF11	256	MENERAKQVYLAKLNEQAERYDEMVEAMKKVAALDVELTIEERNLLSVGYKNVIGARRASWRILSSIEQKEESKGNEQNAKRIKDYRTKVEEELSKICYDILAVIDKHLVPFATSGESTVFYYKMKGDYFRYLAEFKSGADREEAADLSLKAYEAATSSASTELSTTHPIRLGLALNFSVFYYEILNSPERACHLAKRAFDEAIAELDSLNEDSYKDSTLIMQLLRDNLTLWTSDLEEGGEQSKGHNQQDEVNKI*
AT1G26480.1_GRF12	269	MSSSGSDKERETFVYMAKLSEQAERYDEMVETMKKVARVNSELTVEERNLLSVGYKNVIGARRASWRIMSSIEQKEESKGNESNVKQIKGYRQKVEDELANICQDILTIIDQHLIPHATSGEATVFYYKMKGDYYRYLAEFKTEQERKEAAEQSLKGYEAATQAASTELPSTHPIRLGLALNFSVFYYEIMNSPERACHLAKQAFDEAIAELDTLSEESYKDSTLIMQLLRDNLTLWTSDLPEDGGEDNIKTEESKQEQAKPADATEN*
AT1G22300.1_GRF10	255	MENEREKQVYLAKLSEQTERYDEMVEAMKKVAQLDVELTVEERNLVSVGYKNVIGARRASWRILSSIEQKEESKGNDENVKRLKNYRKRVEDELAKVCNDILSVIDKHLIPSSNAVESTVFFYKMKGDYYRYLAEFSSGAERKEAADQSLEAYKAAVAAAENGLAPTHPVRLGLALNFSVFYYEILNSPESACQLAKQAFDDAIAELDSLNEESYKDSTLIMQLLRDNLTLWTSDLNEEGDERTKGADEPQDEN*
AT1G35160.2_GRF4	296	MAAPPASSSAREEFVYLAKLAEQAERYEEMVEFMEKVAEAVDKDELTVEERNLLSVAYKNVIGARRASWRIISSIEQKEESRGNDDHVTTIRDYRSKIESELSKICDGILKLLDTRLVPASANGDSKVFYLKMKGDYHRYLAEFKTGQERKDAAEHTLTAYKAAQDIANAELAPTHPIRLGLALNFSVFYYEILNSPDRACNLAKQAFDEAIAELDTLGEESYKDSTLIMQLLRDNLTLWTSDMQFCIMYDNTLMSFLVLISDSVVLISTINQDESPEEIKEAAAPKPAEEQKEI*
AT1G78300.1_GRF2	260	MASGREEFVYMAKLAEQAERYEEMVEFMEKVSAAVDGDELTVEERNLLSVAYKNVIGARRASWRIISSIEQKEESRGNDDHVTAIREYRSKIETELSGICDGILKLLDSRLIPAAASGDSKVFYLKMKGDYHRYLAEFKTGQERKDAAEHTLAAYKSAQDIANAELAPTHPIRLGLALNFSVFYYEILNSPDRACNLAKQAFDEAIAELDTLGEESYKDSTLIMQLLRDNLTLWTSDMQDDAADEIKEAAAPKPTEEQQ*
AT1G22290.2	217	MENEQSTHVHFASLSSSSERYNETFEEIKKAMKKSVQLKAELSAKERNLVSVGYKNVISARRASLEILSSIVQKEESKGNEENVKKLKNYRNKVEDELAKICNDILSVINKQLIPSSTTVDSSVLFYNMLADFSSNAESKEATDQSLDAYKRLVWYQQFQLYMTLNWTSVFLNSPESAYQLAKQAFDDAINEFDNLTEREEVIFLFPYLPPLMIDR*
AT1G78220.1_GRF13	246	MENEREKLIYLAKLGCQAGRYDDVMKSMRKVCELDIELSEEERDLLTTGYKNVMEAKRVSLRVISSIEKMEDSKGNDQNVKLIKGQQEMVKYEFFNVCNDILSLIDSHLIPSTTTNVESIVLFNRVKGDYFRYMAEFGSDAERKENADNSLDAYKVAMEMAENSLAPTNMVRLGLALNFSIFNYEIHKSIESACKLVKKAYDEAITELDGLDKNICEESMYIIEMLKYNLSTWTSGDGNGNKTDG*
AT3G02520.2_GRF7	266	MSSSREENVYLAKLAEQAERYEEMVEFMEKVAKTVDTDELTVEERNLLSVAYKNVIGARRASWRIISSIEQKEESRGNDDHVSIIKDYRGKIETELSKICDGILNLLDSHLVPTASLAESKVFYLKMKGDYHRYLAEFKTGAERKEAAESTLVAYKSAQDIALADLAPTHPIRLGLALNFSVFYYEILNSPDRACSLAKQAFDEAISELDTLGEESYKDSTLIMQLLRDNLTLWNSDINDEAGGDEIKEASKHEPEEGKPAETGQ*
AT5G16050.2_GRF5	269	MSSDSSREENVYLAKLAEQAERYEEMVEFMEKVAKTVETEELTVEERNLLSVAYKNVIGARRASWRIISSIEQKEDSRGNSDHVSIIKDYRGKIETELSKICDGILNLLEAHLIPAASLAESKVFYLKMKGDYHRYLAEFKTGAERKEAAESTLVAYKSAQDIALADLAPTHPIRLGLALNFSVFYYEILNSSDRACSLAKQAFDEAISELDTLGEESYKDSTLIMQLLRDNLTLWTSDLNDEAGDDIKEAPKEVQKVDEQAQPPPSQ*
AT5G10450.4_GRF6	274	MAATLGRDQYVYMAKLAEQAERYEEMVQFMEQLVTGATPAEELTVEERNLLSVAYKNVIGSLRAAWRIVSSIEQKEESRKNDEHVSLVKDYRSKVESELSSVCSGILKLLDSHLIPSAGASESKVFYLKMKGDYHRYMAEFKSGDERKTAAEDTMLAYKAAQDIAAADMAPTHPIRLGLALNFSVFYYEILNSSDKACNMAKQAFEEAIAELDTLGEESYKDSTLIMQLLRDNLTLWTSDMQTNQMHHIRDIKEHVKTEITAKPCVLSYYYSM*
AT5G65430.3_GRF8	261	MATTLSRDQYVYMAKLAEQAERYEEMVQFMEQLVSGATPAGELTVEERNLLSVAYKNVIGSLRAAWRIVSSIEQKEESRKNEEHVSLVKDYRSKVETELSSICSGILRLLDSHLIPSATASESKVFYLKMKGDYHRYLAEFKSGDERKTAAEDTMIAYKAAQDVAVADLAPTHPIRLGLALNFSVFYYEILNSSEKACSMAKQAFEEAIAELDTLGEESYKDSTLIMQLLRDNLTLWTSDMQVCPILYFHIQLHHQKLAY*
AT5G38480.1_GRF3	256	MSTREENVYMAKLAEQAERYEEMVEFMEKVAKTVDVEELSVEERNLLSVAYKNVIGARRASWRIISSIEQKEESKGNEDHVAIIKDYRGKIESELSKICDGILNVLEAHLIPSASPAESKVFYLKMKGDYHRYLAEFKAGAERKEAAESTLVAYKSASDIATAELAPTHPIRLGLALNFSVFYYEILNSPDRACSLAKQAFDDAIAELDTLGEESYKDSTLIMQLLRDNLTLWTSDMTDEAGDEIKEASKPDGAE*
evm_27.model.AmTr_v1.0_scaffold00110.99	259	MTTEKERESHVYMAKLAEQAERYDEMVESMKKVAKLDLELTVEERNLLSVGYKNVIGARRASWRIMSSIEQKEETKGNEQNVKRIKSYRQKVEEELSKICYDILTIIDEHLIPSSASGESTVFYYKMKGDYYRYLAEFKTDHDRKEAADQSLRAYQAASNTANTDLASTHPIRLGLALNFSVFYYEIMNSPERACHLAKQAFDEAIAELDTLSEESYKDSTLIMQLLRDNLTLWTSDLPEGEGEDGIKAEEAKAEAEH*
evm_27.model.AmTr_v1.0_scaffold00006.14	222	MVDRFDDMADYMTTISCTTGHRPLNTMERNLLVLAFKSLVRPRRASWRKIKDIERVEDEPHCLATITDYLSRIESEIVSICERVQQLLDSYLITYEDSAEARGYYRQMKADYFRHLAEFKTDEQKKIEADKAQLNHEEAMRIAKAELRRANPTRLVTALNFTVEGDHDIEEAERRESNRVLFPHSRVPVGEENLDEQPSNPLSSQEFLVHFGAKLIPVTTW*
evm_27.model.AmTr_v1.0_scaffold00135.27	248	MAEHLTREQYVYLAKLAEQAERYEEMVNFMEQVVKAASSDELTVEERNLLSVAYKNVIGARRASWRIVSSIEQKEESRKNEEHVAVVKNYRAKVEAELSTVCAGILKLLDSHLIPSAHSSESKVFYLKMKGDYHRYLAEFKIGAERKEAAEDTMLAYKAAQDIAVADLPPTHPIRLGLALNFSVFYYEILNSSEKACSMAKQAFEEAIAELDTLGEESYKDSTLIMQLLRDNLTLWTSDAQEQLDEA*
evm_27.model.AmTr_v1.0_scaffold00073.34	261	MEAVAEMAMEVEMTKEYFLLMAKAAEAAERYEEMVYFMKKVVRITEEGGNEDRALNKEKRRLLSIAYKKSANTLRASWRGVKSVVDPVRKATIESEIISICSEFLELLDTHFLLAYNLVKEDVMSYMLQGEFRRYLAEINPDHHGRFTAACEAHHSYEIATNVAKAAGTNISESTIRTIATNFSKLKTEFIEPEASRKALRDSIAELNKVEREGHKDCDRRMDVLEENFKKWRLNSSLDDDVSMFDVSMVDEARPLSDDG*
evm_27.model.AmTr_v1.0_scaffold00349.3	338	MAREPEAQKPVEHWLSLAKAAFKFKSFDVMVDFMKKAVQTIEKGGDEARRLNEEERRLLCTSYMMSVYERLISWQNEMSRPHGEVDPEQLEAIKHKISTIESEIVSICSEFHVLIDKHFILTDNSVEEDVIAYSLKGDLDCYVAEVRPDAMRKFTAACEARLSFQIAANIATAAGPIISGSTSMWLDNNFSLLTAKFFNTKDAKRDFREYVLNWCEINKEASEGNELDLDNLPKSEIKRNLYRFMVVKAILDENYVEEEVQEDVPVPVPPPENELHDSMAELREMEKEGSDRLMGVLDENFKKLRLDPSMVLKSLPSAPPFLNSFEDLDSGDKGDKV*
evm_27.model.AmTr_v1.0_scaffold00008.216	98	MAELRPANTTRLVASLNFAVFKADILNSTEEAYALAVEVEGDHDMKDSERGNSSRVLFSDSRVPVREENLDEQPSNPLSSQDFLVHFGAKLIPVTTW*
evm_27.model.AmTr_v1.0_scaffold00008.214	70	MRRWLVESAMAIPAQREEAREENLFMAMLTEMVDRFDDMADYMTTISCTTGNQPLNRKEHNMLSWPSNP*
evm_27.model.AmTr_v1.0_scaffold00008.217	220	MHNWQSTTQQKGTQHAFLAFQSLVQPRRASCREVKNIERVEDEPHCLAIITDYLSRIESEIVSICEDVHHLLDSYLIPSEDSAEARVFHWQMKADYFRYLAEIKTDERKLIQAYKAHVNYEGAMRIVKVELRPVNPTRLVAALNFAVFKADILNSTEDAYALAVEVEGDQYIEEAQRRESGRVLFSDSLVLVGEDEQPSNPLSYKMLVQNFCCYILGAV*
evm_27.model.AmTr_v1.0_scaffold00008.213	134	MNPCLAIIMDYLSRIESEIVSICEDVHHLLDSYLIPSEDSAEARVFHWKMKADYFRYLAEIKTDEQKLFGAYKAHLNYEGGHVLASLQRIAKVDLRPANPTRLVAALNFAVFKADILNSPEDAYALAVEVLWL*
evm_27.model.AmTr_v1.0_scaffold00008.215	155	MRRWLVESAMAIRAQRVEAREENLFVALLSEMVDRFDDIADYMTSISCTTGHRPLNRKERNMLFLAFKSLVKPRRASWRKIKDIERVEDEPHCLAIITDYLSRIASEIVSICERIHRFLNSYLIPSEDSAEARVFYRQMKADYFRYLAEIKTDE*
evm_27.model.AmTr_v1.0_scaffold00008.86	108	MAKHKWLARLTPMEKTCQILKSQIFAICRGVHHLLYSYLLPYGADSPAANVFYLKMKADFYEYLAQLKDDNRFDNSKRTTDEAHLFYQREILDATIDAFELANEVND*
evm_27.model.AmTr_v1.0_scaffold00008.204	261	MIDPEGSREENVYMAKLAEEAERYDDMLTYINKVLAIAADPQQPELSTEERGLLSLAYNNIFEARRISWCIVSSMEHFDGVAAIDHLPTISAYRTRIESEIEAICESILPLIDSRLISSATSREAKAFYLQMKGDYNRYIAEIKTGEQWLEVTEATNSAYKEATEIVEADLSPAHPTRLALAISFSVFLYEIPDCPHRACKLAKQAFDDAATALDTLGKGQCKKSRNMMKLLEGNLSKWTSDMKEDRSGQVKESAPIPGR*
evm_27.model.AmTr_v1.0_scaffold00008.88	152	MADATRLSEVLNIYVFMREILNAAADAFELTNEIKECVVEVIGEASFYNPIIEVVSEASSSNDNAEVVGEASIAEVVGVAYPNGEDLSNPRVPDHCDLLDSYLLPSGADSPEGSVFYLKMKIDFFGYLPQLMDDNWLDNNKRATDEAHLFY*
evm_27.model.AmTr_v1.0_scaffold00008.11	161	MANDSGTREYCLRDYYLSMAKLADVAERYSDMVEYMTLLMCCEHGVVLNPEELEMLWMAYKNFTNCQWSSLCATIVSQASELDTHRPTIIRDYRYRLESELNSILVLLNSHLIPSFVNYWVSRIQYLKMKGDYHLHFARMIRGYEASQAAIAAYFAYKEA*
evm_27.model.AmTr_v1.0_scaffold00008.212	75	MAELRPANTTRLGAPLNFAVFKADILNSTKEAYALAVESFQEVLEGLDEHEDDLDERGSITYSISDNIELWTSD*
evm_27.model.AmTr_v1.0_scaffold00038.149	258	MTTEKEREVYVYQAKLAEQAERYEEMVEAMKGVAKLDVELTVEERNLLSVGYKNVIGARRASWRIMSSIEQKEEAKGNDQNVKRIRDYRHKVEEELSNICSDILTVIDEHLVPSSNSAESMVFYYKMKGDYYRYLAEFKSLSGRKEAADQSLKAYQAATNTASTDLPPTHPIRLGLALNFSVFYYEILNSPERACHLAKQAFDEAIAELDSLNEESYKDSTLIMQLLRDNLTLWTSDLPEDAEDQPKGDHDDELSTS*
evm_27.model.AmTr_v1.0_scaffold00038.20	265	MSPAESSREENVYMAKLAEQAERYEEMVEFMENVAKTVDVEELTVEERNLLSVAYKNVIGARRASWRIISSIEQKEESRGNEDHVAIIKEYRGKIESELSKICDGILRLLDSHLIPSSTAAESKVFYLKMKGDYHRYLAEFKTGAERKEAAESTLVAYKSAQDIALAELTPTHPIRLGLALNFSVFYYEILNSPDRACNLAKQAFDEAISELDTLGEESYKDSTLIMQLLRDNLTLWTSDLQDQEDGGDEIKEASTKRESGDGQ*
evm_27.model.AmTr_v1.0_scaffold00090.56	277	MEAEAEKRKNLLSKAKAAMESECYDQMVHFMKEAVESIKNGLNEEERRLLWTAYLKSMDARLASWQNEMSRSHVEVDPQQLEAVKHKLYTIESEIVSMCSEFHVLIDKHFIVDDNSVEEDVIAYLLKGDLDRYVAEVRPDDSRKFAAACEAHLSYLVATTIANEPGTDVSDSTRRWLDKNFSILKTEFFSTEVAKKDFREYILKWCETEMEVYEGNERELYNLQKSKIKRKLYRAMVLKAILDEDVLVPVPVPVTVPDSMAELGEMKKEGQPHGHP*
Cre06.g257500.t1.2	248	MAEANSRELALYSAKIAEQSERYQDMVEEMKKVAVLANEQELSVEERNLLSVSYKNLVGSRRASWRILQSIEQSEQAKGNEKRVGMIKRYRAVVEGELDKICHEILDLLDKYLVPSASTTEAAVFYLKMKADYHRYLSEYKTDEAKAAAAELTLAAYKVAQEKADELPTTNPIRLGLALNFSVFYYEVMNQPALACSLAKKAFDEAISDLDSLGEDSYKDSALIMQLLRDNLTLWTSEMQDDDKNRA*
Cre12.g559250.t1.2	260	MAVDREECVYMAKLAEQAERYDEMVEEMKKVAKLVHDQELSVEERNLLSVAYKNVIGARRASWRIISSIEQKEEAKGNEEHVQRIRKYRTVVEEELSKICASILQLLDDHLIPTASTGESKVFYLKMKGDYHRYLAEFKTGADRKEAAEHTLLAYKAAQDIALVDLPPTHPIRLGLALNFSVFYYEILNSPERACHLAKQAFDEAIAELDSLGEESYKDSTLIMQLLRDNLTLWTSDMQDPAAGDDREGADMKVEDAEP*
Ceric.31G032200.1.p	259	MTTEKERETNVYMAKVAEQAERYEEMVDFMKNVAKLDVELTVEERNLLSVGYKNVIGARRAAWRILSSIEQKEENKGNEQNVKRIKDYRKKVEDELTSICDDILSIIDKHLLPASKSGEFSVFFNKMKGDYYRYLAEFKTGDERKHASDQSLSSYKAASDTAATDLSPTHPIRLGLALNFSVFYYEIVNSPEQACHLAKQAFDEAIAELDTLSEESYKDSTLIMQLLRDNLTLWTSDLPEDGGEEQGKGESLKAEENQ*
Ceric.31G031900.1.p	214	FHPLHSQQVCATACSLLISPWRRILSSIEHKEENKGNEQNVERVKEYRGKVENELTSICNDILSIIDKHLLPSSSNGEFAVFYHKMKGDYYRYLAEFKTGQERVEAADQSSASYKEAMDIATTDLSSTHPIRLGLALNYSVFYYEIMNAIDEACHLAKQAFDDAIAELDTLNEESYKDSTLIMQLLRDNLTLWASDLPDEGIYMKNRLKRATN*
Ceric.16G012100.1.p	264	MGTEKERESHVYMAKLAEQAERYDEMVDSMKKIAKLDVELSVEERNLLSVGYKNVIGARRASWRILSSIEQKEEAKGNEQNVKRIREYRHKVEEELSKICHDILMIIDEHLIPSSDTGESTVFYYKMKGDYYRYLAEFKTANEKKEAADQSLKAYQAASNTAGTDLPPTHPIRLGLALNFSVFHYEIMNSPEKACHLAKQAFDDAIAELDTLSEESYKDSTLIMQLLRDNLTLWTSDLPEDGGDDQIRVESSSKIENAEVIVF*
Ceric.11G002300.1.p	266	MSMEEREGYVYMAKLAEQAERYEEMVMFMKKLSNLDVEVTIEERNLLAVAYKHAIGARRGAWRILCAIVQKEEAKGNEYNVKRVKEYRFKVEEELCKICNDILVIIDEHLLPSSGTSERKIFFYKMKGDYYRYLAEFKRGDEREEAANQSLKAYRAAFNMSEADLPQAHPVRLGLALNFSVFYYEIMGSPERACRLAKQAFDEALTEMDSLSEDSYKDSTLIMQLLRDNLTLWTPDIQDNGGNDRIRLDHYGIMQNGKVSTPFDR*
Ceric.22G004100.1.p	260	MSTEKERENHVYMAKLAEQAERYDEMVESMKKVAKLDVELTVEERNLLSVGYKNVIGARRASWRILSSIEQKEEAKGNENNVKKIKEYRNKVEDELSKICHDILMIIDEHLIPSSGTGESTVFYHKMKGDYYRYLAEFKTGNERKEAADQSLKAYQAASNTAGTDLPSTHPIRLGLALNFSVFYYEIMSSPERACHLAKQAFDDAIAELDSLSEESYKDSTLIMQLLRDNLTLWTSDLQDDGGDDHIKMEDSGKLENAE*
Ceric.22G046800.1.p	252	MDFELQASRDENVYLAKLAEQAERYNEMVAFMDKVAKNADFQELSLEERNLLSVAYKNVTGSRRASWRIISSIEQREEGKGNEEHVIIVREYRAKVESELAQICERILALLDEYLIGSAGSGESKVFYLKMKGDYHRYLAEFKEGAEKREADDNTMSAYKTAQDIAATELPPIHPIRLGLALNFSVFYYEILNVPDQACLLAKNAFDEAISEIDTLGEESYKDSTLIMQLLRDNLTLWTSDIQEQGDDQQS*
Ceric.22G001300.1.p	151	MIKKLLTEQAEQYEEMVEFMEKVARSLHSKELTVEERNLLSMAYKNVVGSRCALWHIILSIEQKEEGKGNEDHVATICKYGAKIKSELTKICEGILTLLDGHLISSASSCESKVFHLKMKGDYHRYMVEFKTAAVRREAIDNTMTMYKAA*
Ceric.37G003300.1.p	245	MEDPSRDANVYMAKLAEQAERYEEMVDYMEKVVKCSGEELTVEERNLLSVAYKNIVGSRRASWRIVSSIEQKEESKGNDEHVGLIRDYRIKVEGELSNICQNILSLLDSHLIPSAASHESKVFYLKMKGDYHRYLAEFKTGAERKEAAENTLLAYKSAQEIAASNLASTHPIRLGLALNFSVFYYEILNSPDRACEMAKQSFDEAIAEMDTIGEESYKDSTLIMQLLRDNLTLWTSDMQEQSDE*
Ceric.13G008900.1.p	245	MESSSRQENAYMARLAEQAERFEEMVTFMENVTKSSGEELTVEERNLLSVAYKNVIGARRASWRIISSIEQKEESKGNEEHVALIRDYRIKVEDELSNICNNILSLVNTHLIPTASSQESKVFYLKMKGDYHRYLAEFKTGAERKEAAENTLLAYKSAQDIANANLASTHPIRLGLALNFSVFYYEILNSPDRACNMAQHAFDDAIAELDTLGEESYKDSTLIMQLLRDNLTLWTTDVQEQFDE*
Ceric.13G045900.1.p	298	METKQLQEIFEAGNRAQFFLMAKVASAARRYEDMVFFMKNTVRAAIKEGDDLTDAERGCLWEAYKNVVNGLREARREVLDEEEVLEKRKEIEVTLKEVNCIPADGSPPSDDLKRNTEADVQVEELDLNATKDIPDGHTGESILVYDGVANDAQTISCDTTISHKSGKKGQGMRNLLAVYREMIEDKICNLCNDLIRLLDDELHAREEETEVFFMKLKADCLRYICEVQTGNARKTMANEVLSIYTAAQDLSKRVFSANHPVRLGLTLNFAVFYVDILDLKEIAVKLSQEIHRHCKQP*
Ceric.08G061500.1.p	250	MASELAFSREDNVYLAKLAEQAERYEEMVEFMEKVARSPHSQELTVEERNLLSVAYKNVVGSRRASWRIISSIEQKEEGKGNEEHAATVREYRAKIESELTKICEGILALLDGHLISSAASGESKVFYLKMKGDYHRYMAEFKTGAERREAADNTMTAYKAAQEIATTELAPTHPIRLGLALNFSVFYYEILNSPDQACTLAKNAFDEAISELDTLGEESYKDSTLIMQLLRDNLTLWTSDMQEQGDDQ*
Ceric.15G075500.1.p	259	MTTEKEREAHVYMAKVAEQAERYDEMVDFMKKVAKLDVELTVEERNLLSVGYKNVIGARRAAWRILSSIEQKEENKGNDQNVKRIKEYRGKVEDELTGICNDILTIIDEHLLPSSTNGEFAVFYHKMKGDYFRYLAEFKTGQERKEAADQSLSSYQTAMSTATTDLSSTHPIRLGLALNFSVFYYEIVNSPERACELAKQAFDEAISELDTLNEESYKDSTLIMQLLRDNLTLWTSDLPDEGGDEPPKMESIKDADKD*
Csu30298	267	MAEGGPVDREEAVYMAKLAEQAERYDEMVEEMKRVAKMVHDQELSVEERNLLSVAYKNVIGARRASWRIISSIEQKEESKGNEEHVKRIKKYREVVEHELSEICSSILQLLDDHLIPTASSGESKVFYLKMKGDYHRYLAEFKSGTDRKDAAEHTLLAYKAAQDIALVDLAPTHPIRLGLALNFSVFYYEILNSPERACHLAKQAFDEAIAELDTLGEESYKDSTLIMQLLRDNLTLWTSDMQDQDADQPRDGAADTQLEDAPEAK*
Mapoly0030s0157.1.p	341	MLKRSEFFLERILPKPLLSSQSAKDSALRRLGVQRSRDVFAAELADKLSRHDDMVAAMKAVAESSFLRDLSAEERNLLYKAYKNQISSRRKQWRILREIEREETSKGNQMHLAAVRKLIAKVESEIRDICETFIGLIDDHVLRAAGIGEPQVFCWRAKADFQRYLAELSSSHKHKIVAEFSYKRAQELASKHLSPLNPQRLHLAVNFFIFYLEVKNSPEKALTVAQEALDLAESEFMRISRTGKKLKMKESETLMRHLREEIELLQQSEEDVESDEGAENTVGVGSGRFADIKDPGRSYVCGAGSSRWACTKDPGYNVGEGSSDSMVVEHEKSSEQAQEN*
Mapoly0030s0158.1.p	273	MKLGASMELLPRPPPIRIPQHADRQREENVMAAKFAQLFDRGEDMVSAMKRVAQCSHLRQLNEEERDLLYRAYDDQIASRLRQWRTICRIQRNEALEGGDEVHVAAAAELRAKIESEMRDICQSFLGLVDGHVLRKARAGEAQIFWWRAKADFQRHLAEFDSSSDEYESLAQCSLERAHELALEHLRPSSRQSLQLIVDLYLFYEDAIGCHDKAFALARESVDLIADDIQQDLSRGLPMLEDSERQNLIRFLQLQLATEEHDGDSDEVIHVR*
Mapoly0009s0108.1.p	265	MSTEKERESYVYMAKLAEQAERYDEMVESMKKVAKLDVELTVEERNLLSVGYKNVIGARRASWRIMSSIEQKEESKNNDQNVKRIKDYRHKVEEELSKICNDILTIIDEHLVPSSSTGESTVFYYKMKGDYYRYLAEFKTGTERKEAADQSLKAYQAASNTAVTDLAPTHPIRLGLALNFSVFYYEILNSPERACHLAKQAFDEAIAELDTLSEESYKDSTLIMQLLRDNLTLWTSDLQEDGGEDQPKGDDAVRAEEGEVESIS*
Mapoly0043s0019.1.p	261	MAARDELREENVYMAKLAEQAERYDEMVEAMEKVAKTVDVEELTVEERNLLSVAYKNVIGARRASWRIISSIEQKEESKGNDDHVAMIKDYRAKVESELSTICESILNLLDTHLIPTSTTGESKVFYLKMKGDYHRYLAEFKTGAERKEAAESTLLAYKSAQDIALTELAPTHPIRLGLALNFSVFYYEILNSPDRACTLAKQAFDEAIAELDTLGEESYKDSTLIMQLLRDNLTLWTSDMQEDAGDDTKEAKTEDAEDS*
Mapoly0365s0001.1.p	255	MREETVYIAKLAEEAKRFDDMQKAMEKLVRNISDGELTDEERILLFRGYKNVFGASRKSWKILSSIEAEQAKKKGDHDRTQADAELLREYKREIELEMSGLCDNVFSLLDTLLIPTSTTAESKVFFLKMKADFLRYVTEFKTGAEAKEAADTTRLTYETAYDIAEKELAPTHPCRLGLMLNFSVFFYEILKSPDHACRLAKRAFEEAVELEESNEDSIHIIDLLRNNFTVWTSGRHDEAGIKEKSKSQELPERG*
Mapoly0365s0002.1.p	411	MVHVEVKMDECLSVKEELLGGGAKLSRPVRHDDESRERTGSEVVQARHQLDAVKPNGSCLKLPHSAEEAEELVQARDQLDAMKPNGSCLKLPHSAEEAEETTRGLSHSLVIEEENGGCPDLSGFRLDPRDHQVKKTGKQGLEELRKTREDNMYLAKLAKQAERFDEMRKAMDKVVRTVPSLWELDLEERNLLNIAYKDAVSTRRSSWRTVNSLAQEQEKKEVKNERHLSIIKDYRASIESEINDICGSILQLVDEHILPSTTSSEVKVLFLKMKGDYHRYLTEFKTGDEMTEASDKALSAYSSARDLALIELSPTHPTRLALALNLSIFYYEIKHSPEEAIQEARKAFESAIKELDVLEEDSYKESTTVMQHLRRNLTLWSSDLLEDSRKYTKKSSSVR…
LOC_Os08g33370.2	257	MSREENVYMAKLAEQAERYEEMVEYMEKVAKTVDVEELTVEERNLLSVAYKNVIGARRASWRIVSSIEQKEEGRGNEEHVTLIKEYRGKIEAELSKICDGILKLLDSHLVPSSTAAESKVFYLKMKGDYHRYLAEFKTGAERKEAAESTMVAYKAAQDIALADLAPTHPIRLGLALNFSVFYYEILNSPDKACNLAKQAFDEAISELDTLGEESYKDSTLIMQLLRDNLTLWTSDLTEDGGDEVKEASKGDACEGQ*
LOC_Os08g37490.1	265	MAAAAGGGTREEMVYMAKLAEQAERYEEMVEFMEKVVTAAAAGGGGELTVEERNLLSVAYKNVIGARRASWRIVSSIEQKEEGRGAAGHAAAARSYRARVEAELSNICAGILRLLDERLVPAAAAVDAKVFYLKMKGDYHRYLAEFKTGAERKDAADATLAAYQAAQDIAMKELSPTHPIRLGLALNFSVFYYEILNSPDRACTLAKQAFDEAISELDTLGEESYKDSTLIMQLLRDNLTLWTSDMQDDGGDEMRDATKPEDEH*
LOC_Os04g38870.3	263	MSAQAELSREENVYMAKLAEQAERYEEMVEFMEKVAKTVDSEELTVEERNLLSVAYKNVIGARRASWRIISSIEQKEESRGNEDRVTLIKDYRGKIETELTKICDGILKLLESHLVPSSTAPESKVFYLKMKGDYYRYLAEFKTGAERKDAAENTMVAYKAAQDIALAELPPTHPIRLGLALNFSVFYYEILNSPDRACNLAKQAFDEAISELDTLSEESYKDSTLIMQLLRDNLTLWTSDISEDTAEEIREAPKRDSSEGQ*
LOC_Os01g11110.2	204	MAPSDDLVYMAKLAEQAERYDEMVEAMNSVAKLDEGLTKEERNLLSVGYKNLIGAKRAAMRIIGSIELKEETKGKESHVRQTAEYRRKVEAEMDKICCDVINIIDKYLIPHSSGAESSVFYYKMKGDYYRYLAEFKTGTEKIEVSELSLNAYETASKTAQTDLTPTDPIRLGLALNISVFYCEIMNSPDKYVVSHSLPALIYT*
LOC_Os03g50290.2	261	MSPAEASREENVYMAKLAEQAERYEEMVEFMEKVAKTTDVGELTVEERNLLSVAYKNVIGARRASWRIISSIEQKEESRGNEAYVASIKEYRSRIETELSKICDGILKLLDSHLVPSATAAESKVFYLKMKGDYHRYLAEFKSGAERKEAAENTLVAYKSAQDIALADLPTTHPIRLGLALNFSVFYYEILNSPDRACNLAKQAFDDAIAELDTLGEESYKDSTLIMQLLRDNLTLWTSDNAEDGGDEIKEAAKPEGEGH*
LOC_Os02g36974.1	263	MSQPAELSREENVYMAKLAEQAERYEEMVEFMEKVAKTVDSEELTVEERNLLSVAYKNVIGARRASWRIISSIEQKEESRGNEDRCTLIKEYRGKIETELSKICDGILKLLDSHLVPSSTAPESKVFYLKMKGDYYRYLAEFKTGAERKDAAENTMVAYKAAQDIALAELPPTHPIRLGLALNFSVFYYEILNSPDRACNLAKQAFDEAISELDTLSEESYKDSTLIMQLLRDNLTLWTSDISEDAAEEIKEAPKGESGDGQ*
LOC_Os11g39540.1	231	MKEREKVVRLAKLAEQAERYDDMVEFMKTLARMDVDMSAEERLLFSVGFKKTIGARRASWRILESLEQKVTAGDQPGVTINGYKKKVEDELRAVCNEVLSIIAIHCLPLANSGENVVFFYKMKGDYYRYLAEFSTGTEKKAATDQSLMAYQAWPCAQLFSLLEIMNSPERASQVAKQALDEATAEINSAGVEGYKDSMLMMQLLKENLALWTSELTGGETSKDDDVVMEG*
LOC_Os11g34450.1	266	MSPAEPTREESVYKAKLAEQAERYEEMVEYMERVARAAGGASGGEELTVEERNLLSVAYKNVIGARRASWRIISSIEQKEEGRGNDAHAATIRSYRGKIEAELARICDGILALLDSHLVPSAGAAESKVFYLKMKGDYHRYLAEFKSGDERKQAAESTMNAYKAAQDIALADLAPTHPIRLGLALNFSVFYYEILNSPDRACNLAKQAFDEAISELDSLGEESYKDSTLIMQLLRDNLTLWTSDANDDGGDEIKEAAAPKEPGDQ*
Pp3c10_20300V3.1.p	259	MSTEKERESQVYMAKLAEQAERYDEMVESMKKVAKLDVELTVEERNLLSVGYKNVIGARRASWRIMSSIEQKEESKGNEQNVKRIKDYRHKVEEELSKICQDILTIIDEHLIPSSSTGESTVFYYKMKGDYYRYLAEFKTGNDRKEAADQSLKAYQAASNTATTDLAPTHPIRLGLALNFSVFYYEILNSPERACHLAKQAFDEAIAELDTLSEESYKDSTLIMQLLRDNLTLWTSDLQEEGGDDQPKGDDMRGDDGK*
Pp3c10_14250V3.1.p	259	MSTEKERESYVYMAKLAEQAERYDEMVESMKKVAKLDVELTVEERNLLSVGYKNVIGARRASWRIMSSIEQKEESKGNEQNVKRIKEYRHKVEEELSKICQDILTIIDEHLIPSSSTGESTVFYFKMKGDYYRYLAEFKTGNERKEAADQSLKAYQAASNTATTDLAPTHPIRLGLALNFSVFYYEILNSPERACHLAKQAFDEAIAELDTLSEESYKDSTLIMQLLRDNLTLWTSDLQEEGGDDQPKGDDMRPEEAE*
Pp3c10_14160V3.1.p	259	MSTEKERESYVYMAKLAEQAERYDEMVESMKKVAKLDVELTVEERNLLSVGYKNVIGARRASWRIMSSIEQKEESKGNEQNVKRIKEYRHKVEEELSKICQDILTIIDEHLIPSSSTGESTVFYFKMKGDYYRYLAEFKTGNERKEAADQSLKAYQAASNTATTDLAPTHPIRLGLALNFSVFYYEILNSPERACHLAKQAFDEAIAELDTLSEESYKDSTLIMQLLRDNLTLWTSDLQEEGGDDQPKGDDMRPEEAE*
Pp3c24_7310V3.1.p	258	MATEAREENVYMAKLAEQAERYDEMVEAMEKVAKTVDTEELTVEERNLLSVAYKNVIGARRASWRIISSIEQKEESKGNDEHVSAIKEYRGKVESELSTICDSILKLLDTHLIPTSSSGESKVFYLKMKGDYHRYLAEFKTGAERKEAAEATLLAYKSAQDIALTELAPTHPIRLGLALNFSVFYYEILNSPDRACTLAKQAFDEAIAELDTLGEESYKDSTLIMQLLRDNLTLWTSDMQDEVGPEVKDAKVDDAEH*
Pp3c24_7780V3.1.p	258	MATEVREENVYMAKLAEQAERYDEMVEAMEKVAKTVDTEELTVEERNLLSVAYKNVIGARRASWRIISSIEQKEESKGNDEHVAAIKEYRGKVESELSTICDGILKLLDTHLIPTSSSGESKVFYLKMKGDYHRYLAEFKTGAERKEAAEATLLAYKSAQDIALTELAPTHPIRLGLALNFSVFYYEILNSPDRACTLAKQAFDEAIAELDTLGEESYKDSTLIMQLLRDNLTLWTSDMQDEVGAEDKDTKVDDVEN*
Pp3c4_20750V3.1.p	259	MSAEKERESYVYMAKLAEQAERYDEMVESMKKVAKLDVELTVEERNLLSVGYKNVIGARRASWRIMSSIEQKEDSKGNYQNVKRIKDYRHKVEEELSKICNDILSIIDGHLIPSSSTGESTVFYYKMKGDYYRYLAEFKTGAERKEAADQSLKAYQAASNTAVTDLAPTHPIRLGLALNFSVFYYEILNSPERACHLAKQAFDEAIAELDTLSEESYKDSTLIMQLLRDNLTLWTSDLQDDVGDDQGKGDDMRPEEAE*
Pp3c3_8510V3.1.p	260	MATDSRESNVYMAKLAEQAERYDEMVEAMEKVAMTADIAELTIEERNLLSVAYKNVIGARRASWRIISSIEQKEEGKDNAEFAEVIKAYRAKVESELNTICGGILNLLDNHLIPPSVSGESKVFYLKMKGDYHRYLAEFKTGAERKDAAEATLLAYKSAQDIALTNLAPTHPIRLGLALNFSVFYYEILNSPDRACSLAKQAFDEAIAELDTLGEESYKDSTLIMQLLRDNLTLWTSDLQEEIPASSEAPQAEVKVEAE*
Pp3c3_8540V3.1.p	258	MTELREENVYMAKLAEQAERYDEMVEAMENVVKAVENEELTVEERNLLSVAFKNVIGARRASWRIISSIEQKEEAKGSEEHVAAIKEYRSKVEAELSTICDTILKLLDSHLIPSSTSGESKVFYLKMKGDYHRYLAEFKAGAERKEAAEATLHAYKHAQDISTTELASTHPIRLGLALNFSVFYYEILVSPDRACHLAKQAFDEAISELDTLGEESYKDSTLIMQLLRDNLTLWTSDMQDDIGEEGKDSKVEDADDH*
Pp3c23_10780V3.1.p	257	MATEAREENVYMAKLAEQAERYDEMVEAMEKVAKTVDTEELTVEERNLLSVAYKNVVGARRASWRIISSIEQKEESKSNDEHVAAIKEYRAKVESELSTICDSILKLLDTHLIPTSSTGESKVFYLKMKGDYHRYLAEFKTGAERKEAAEATLLAYKSAQDIALTELAPTHPIRLGLALNFSVFYYEILSSPDRACTLAKQAFDEAIAELDTLGEESYKDSTLIMQLLRDNLTLWTSDMQDEVGADDKEKVVEAED*
Pp3c23_11080V3.1.p	258	MATEAREENVYMAKLAEQAERYDEMVEAMEKVAKSVDTEELTVEERNLLSVAYKNVIGARRASWRIISSIEQKEESKGNEEHVAAIKTYRAKVESELSAICDSILKLLDSHLIPTSSTGESKVFYLKMKGDYHRYLAEFKTGAERKEAAEATLLAYKSAQDIALTELAPTHPIRLGLALNFSVFYYEILNSPDRACALAKQAFDEAIAELDTLGEESYKDSTLIMQLLRDNLTLWTSDMQDEVGADDKDAKIEEAEH*
Pp3c12_18760V3.1.p	259	MSTEKERESYVYMAKLAEQAERYDEMVESMKKVAKLDVELTVEERNLLSVGYKNVIGARRASWRIMSSIEQKEESKGNEQNVKRIKDYRHKVEEELSKICNDILSIIDGHLIPSSSTGESTVFYYKMKGDYYRYLAEFKTGNERKEAADQSLKAYQAASSTAVTDLAPTHPIRLGLALNFSVFYYEILNSPERACHLAKQAFDEAIAELDTLSEESYKDSTLIMQLLRDNLTLWTSDLQDEGGDDQGKGDDMRPEEAE*
Pum2125s0001.1.p	261	MDSEARDKAVYLAKLAEQAERYDEMVDEMRKVAAETYDGTAELSVEERNLLSVAYKNVIGARRASWRIVSSIEQKEENRGNATHVAINKEYRNKIEAELSQICRDILDILDKNLIPSAQSGESKVFYFKMKGDYHRYLAEFSAEADRQDAAQQSLEAYKQATDVATTELTPTHPIRLGLALNFSVFYFEILNSPERACQLAKQAFDDAIAELDTLDESSYKDSTLIMQLLRDNLTLWSSSDADVDAPGDADEDEAHEGAE*
Pum1481s0003.1.p	261	MDTEARDKAVYLAKLAEQAERYDEMVEEMRKVAAETDDGTAELSVEERNLLSVAYKNVIGARRASWRIVSSIEQKEENKGNATHVAINKEYRNKIEAELSQICRDILDILDKNLIPSAQSGESKVFYFKMKGDYHRYLAEFSAEVDRKDAAQQSLEAYKQATEVATTELTPTHPIRLGLALNFSVFYFEILNSPDRACQLAKQAFDDAIAELDTLDESSYKDSTLIMQLLRDNLTLWSSSDADVDAPGDADEDEPQEGAE*
Solyc04g074510.2.1	269	MAVAPTAREENVYMAKLAEQAERYEEMVEFMEKVSNSLGSEELTVEERNLLSVAYKNVIGARRASWRIISSIEQKEESRGNEEHVNSIREYRSKIENELSKICDGILKLLDSKLIPSATSGDSKVFYLKMKGDYHRYLAEFKTGAERKEAAESTLTAYKAAQDIASAELAPTHPIRLGLALNFSVFYYEILNSPDRACNLAKQAFDEAIAELDTLGEESYKDSTLIMQLLRDNLTLWTSDMQVIIMIMMMVLMKSRKIPNLKKKIEGN*
Solyc04g076060.2.1	253	MAALIPENLSREQCLYLAKLAEQAERYEEMVQFMDKLVLNSTPAGELTVEERNLLSVAYKNVIGSLRAAWRIVSSIEQKEESRKNEEHVHLVKEYRGKVENELSQVCAGILKLLESNLVPSATTSESKVFYLKMKGDYYRYLAEFKIGDERKQAAEDTMNSYKAAQEIALTDLPPTHPIRLGLALNFSVFYFEILNSSDKACSMAKQAFEEAIAELDTLGEESYKDSTLIMQLLRDNLTLWTSDAQDQLDES*
Solyc04g074230.2.1	267	MEKEREKQVYLARLAEQAERYDEMVEAMKAIAKMDVELTVEERNLVSVGYKNVIGARRASWRILSSIEQKEESKGHEQNVKRIKTYRQRVEDELTKICSDILSVIDEHLVPSSTTGESTVFYYKMKGDYYRYLAEFKAGDDRKEASEQSLKAYEAATATASSDLAPTHPIRLGLALNFSVFYYEILNSPERACHLAKQAFDEAIAELDSLSEESYKDSTLIMQLLRDNLTLWTSDLEEGGTYFLWRCFNVFLVSILRVMSARERTS*
Solyc04g012120.2.1	256	MASPREENVYMAKLAEQAERYEEMVEFMEKVVAALNGEELTVEERNLLSVAYKNVIGARRASWRIISSIEQKEESRGNEDHVASIKKYRSQIENELTSICNGILKLLDSKLIGSAATGDSKVFYLKMKGDYYRYLAEFKTGTERKEAAENTLSAYKSAQDIANGELAPTHPIRLGLALNFSVFYYEILNSPDRACNLAKQAFDEAIAELDTLGEESYKDSTLIMQLLRDNLTLWTSDMQDDGTDEIKEPSKADNE*
Solyc02g063070.2.1	261	MADSSREENVYLAKLAEQAERYEEMIEFMEKVAKTADVEELTVEERNLLSVAYKNVIGARRASWRIISSIEQKEESRGNEDHVNTIKEYRSKIEAELSKICDGILSLLESNLIPSASTAESKVFYLKMKGDYHRYLAEFKTGTERKEAAENTLLAYKSAQDIALAELAPTHPIRLGLALNFSVFYYEILNSPDRACNLAKQAFDEAISELDTLGEESYKDSTLIMQLLRDNLTLWTSDNADDVGDDIKEASKPESGEGQQ*
Solyc03g034180.2.1	259	MADSREENVYMAKLAEQAERYEEMVEFMEKVAKVDVEELTVEERNLLSVAYKNVIGARRASWRIISSIEQKEESRGNEDHVSSIKEYRAKIEAELSKICDGILSLLESHLVPSASTAESKVFYLKMKGDYHRYLAEFKTGAERKEAAENTLLAYKSAQDIALAELAPTHPIRLGLALNFSVFYYEILNSPDRACNLAKQAFDDAIAELDTLGEESYKDSTLIMQLLRDNLTLWTSDTTDDAGDEIREASKQESGDGQQ*
Solyc07g053260.2.1	262	MASSKERENFVYVAKLAEQAERYDEMVEAMKNVANMDVELTVEERNLLSVGYKNVVGSRRASWRILSSIEQKEESRGNEQNVKRIKEYLQKVESELTNICNDIMVVIDQHLIPSCSAGESTVFYHKMKGDYYRYLAEFKAGNDKKEVAELSLKAYQAATTAAEAELAPTHPIRLGLALNFSVFYYEIMNSPERACHLAKQAFDEAISELDSLNEDSYKDSTLIMQLLRDNLTLWTSDLPEDAEDAQKGDATNKAGGGEDAE*
Solyc11g010200.1.1	270	MASPREENVYMAKLAEQAERYEEMVEFMEKVVAAADGAEELTVEERNLLSVAYKNVIGARRASWRIISSIEQKEESRGNEDHVASIKEYRSKIESELTSICNGILKLLDSKLIGSAATGDSKVFYLKMKGDYHRYLAEFKTGAERKEAAENTLSAYKAAQDIANAELAPTHPIRLGLALNFSVFYYEILNSPDRACNLAKQAFDEAIAELDTLGEESYKDSTLIMQLLRDNLTLWTSDMQVHIYFFLLMMELMRSKKLHLNQMIMNEQQ*
Solyc11g010470.1.1	250	MALPENLTREQCLYLAKLAEQAERYEEMVKFMDKLVIGSGSSELTVEERNLLSVAYKNVIGSLRAAWRIVSSIEQKEEGRKNDEHVVLVKDYRSKVESELSDVCAGILKILDQYLIPSASAGESKVFYLKMKGDYYRYLAEFKVGNERKEAAEDTMLAYKAAQDIAVAELAPTHPIRLGLALNFSVFYYEILNASEKACSMAKQAFEEAIAELDTLGEESYKDSTLIMQLLRDNLTLWTSDMQEQMDEA*
Solyc05g012420.2.1	286	MASQKERETHVYMAKLAEQAERYDEMVESMKKVAKLDVELTVEERNLLSVGYKNVIGARRASWRIMSSIEQKEESKGNEQNVKLIKGYRQKVEEELSKICSDILDIIDKHLIPSAGTGEATVFYYKMKGDYFRYLAEFKTDSERKEASEQSLKGYEAATATANTDLSSTHPIRLGLALNFSVFYYEIMNSPERACHLAKQAFDEAIAELDTLSEESYKDSTLIMQLLRDNLTLWTSDLPEDGGEENVKTDEPKAVEPKSADAKSAEAKSTEAKSVEPEEASKDKQ*
Solyc01g010360.2.1	275	MSKEKERETHVYTAKLAEQAERYDEMVESMKKVAKLDAELTVEERNLLSVGYKNVIGARRASWRIMSSIEQKEESKGNENNVKLIKGYRQKVEEELSKICHDILEIIDKHLIPSSGTGEATVFYYKMKGDYFRYLAEFKTDQEKKEASELSLKGYEAATATANSDLPSTHPIRLGLALNYSVFYYEIMNSPERACHLAKQAFDEAIAELDTLSEESYKDSTLIMQLLRDNLTLWTSDLPEDGAEENSKADEPKSAEPPKKTEEAPQKTEDPPQN*
Solyc12g057110.2.1	255	MAREENVYMAKLAEQAERYEEMVQFMEKVSTSLGSEELTVEERNLLSVAYKNVIGARRASWRIISSIEQKEESRGNEEHVKCIKEYRSKIESELSDICDGILKLLDSNLIPSASNGDSKVFYLKMKGDYHRYLAEFKTGAERKEAAESTLSAYKAAQDIANTELAPTHPIRLGLALNFSVFYYEILNSPDRACNLAKQAFDEAIAELDTLGEESYKDSTLIMQLLRDNLTLWTSDMQDDGADEIKETKNDNEQQ*
Solyc12g010860.1.1	262	MASSKERESLVYIARLAEQAERYDEMVDAMKNVANLDVELTVEERNLLSVGYKNVVGSRRASWRILSSIEQKEDARGNEQNVKRIQGYRQKVESELTDICNNIMTVIDEHLIPSCTAGESTVFYYKMKGDYYRYLAEFKTGDDKKEVSDLSLKAYQTATTTAEAELPITHPIRLGLALNFSVFYYEIMNSPERACQLAKQVFDEAISELDSLNEDNYKDGTLILQLLRDNLTLWTSDIPEDGEEAPKGDAANKVGAGEDAE*
Smo230088	243	MEKERECFVYMAKLAEQAERYDEMVESMKKVAKLDVELTVEERNLLSVGYKNVIGARRASWRILSSIEQKEESKGNEQNVKRIGDYQQKVEDELSTICNDILTIIDEHLVPASSTGESTVFYYKMKGDYFRYLAEFKTGNERKEAADQSFKAYQAATDTASTDLPPTHPIRLGLALNFSVFYYEILNSPDRACQLAKQAFDDAIAELDTLSEESYKDSTLIMQLLRDNLTLWTSDLQEDGGS*
Smo229825	254	MPGPESKEENVYMAKLAEQAERYDEMVEYMEKVAKAVEAEELTVEERNLLSVAYKNVIGARRASWRIISSIEQKEESKGNEEHVSMIKNYRGKVETELSNICHGILGLLDSHLITSCSTGESKVFYLKMKGDYNRYLAEFKTGQERQEAAEATLMAYKSAQDIALAELAPTHPIRLGLALNFSVFYYEILNSPDRACALAKQAFDEAIAELDTLGEESYKDSTLIMQLLRDNLTLWTSDMQDDAGGDAKEEKA*
Smo4601	134	AMLAVVDAHLMSTSSTGESLVLYLKMKADYNRYLVDLKTGQQRQEAEQATLMAFKIAQEHAFAELPPTHSFRLGLALNLSAFCFEHLNSLDRACFVAQQAIDEAQAKVEASGKEPRRETSRIMELLRQNLAVWT
Smo39471	57	FLALVDTHLMSTSSTGESLVLYLKMTADYNRYLADLKTCQQRQEAEQATLMAFQIAQ
Smo77993	245	MGMEKERECFVYMAKLAEQAERYDEMVESMKKVAKLDVELTVEERNLLSVGYKNVIGARRASWRILSSIEQKEESKGNEQNVKRIGDYQQKVEDELSTICNDILTIIDEHLVPASSTGESTVFYYKMKGDYFRYLAEFKTGNERKEAADQSFKAYQAATDTASTDLPPTHPIRLGLALNFSVFYYEILNSPDRACQLAKQAFDDAIAELDTLSEESYKDSTLIMQLLRDNLTLWTSDLQEDGGS*
Smo439395	252	MTSPREESVYMAKLAEQAERYDEMVEFMKNVVKAVDVEELTVEERNLLSVAYKNVIGARRASWRIISSIEQKEESKGNEDHVSMIKEYRAKVEAELSTICDSILKLLDSHLISSSASGESKVFYLKMKGDYHRYLAEFKTGAERKEAAENTLLAYKSAQDIALAQLPPTHPIRLGLALNFSVFYYEILNSPDRACTLAKQAFDEAIAELDTLGEESYKDSTLIMQLLRDNLTLWTSDMQEEGAGEGKDEKP*
Thupl.29378188s0002.1.p	210	MAKIAERAERYDEMVESMKKLAKLDVELIVEERNLLSIGYKNVIGARRALWRIMSSIEQEEEVEEELSKICHDIMPIIDEHLIPSSSAHESIVFYYIMKGDYYHYLEELKIGNERKEESNQSLKAYQTASTTTDTDLPPTHSIKLGLALNFSIFYYEILNSTERACHLAKQGFDEANVELNMLSEDSCKDNTLTMQLLRDNLTLWTSDL*
Thupl.29379640s0003.1.p	220	MSTEKKRESYVYMAKLAENNERYDEMVESMKKVAKLDVELTVEERNLLSAGYKNVIGARRASWRIMHKVEEELYKICHDIMPIINEHLIPSSSAGESIVFYYKMKGDYYCYLAEFKKGNERKEAFDQSLKAYQTISTTTETDLPPTHPIRLGLALNFSIFYYEILNSPERACHLAKQGFDEATSKLDTLSKESYKDNTLIMQLLRDNLTLWTSIRKIMK*
Thupl.29379067s0002.1.p	265	MSTEKERESHVYMAKLAEQAERYDEMVESMKKVAKLDVELTVEERNLLSVGYKNVIGARRASWRIMSSIEQKEEAKGNDQNVKRIRDYRHKVEEELSKICHDIMTIIDEHLIPSSSVGESTVFYYKMKGDYYRYLAEFKTGNERKEASDQSLKAYQTASTTAETDLPPTHPIRLGLALNFSVFYYEILNSPERACHLAKQAFDEAIAELDTLSEESYKDSTLIMQLLRDNLTLWTSDLQDDGVNMLSGEDQPRAENPAGEDEEM*
Thupl.29359065s0001.1.p	140	MVDSMKKVAKLDGELTVEDELYKICNDILTIIIPSSGTGESTVASNKAKASLPPTHPIRLGIALNLSVFYYENNTLIMQVLKDNLTLWTSDLQEEGGEDQAKVDDDKELGVCESHFSRLILSELVCISIVACGYMNFKG*
Thupl.29377402s0022.1.p	263	MSPVEASRDESVYMAKLAEQAERYEEMVEYMEKVAKTVDVEELTVEERNLLSVAYKNVIGARRASWRIISSIEQKEESRGNEEHVTMIRDYRAKVEAELTKICEGILRLLDTHLVPSSTSGESKVFYLKMKGDYHRYLAEFKTGAERKEAAENTLLAYKAAQDIALAELASTHPIRLGLALNFSVFYYEILNSPDRACALAKQAFDEAIAELDTLGEESYKDSTLIMQLLRDNLTLWTSDLQDEVGGDEIKEAPKKEEGDSH*
Thupl.29380359s0004.1.p	259	MTEKERENHVYMAKLAEQAERYDEMVESMKKVAKLDVELTVEERNLLSVGYKNVIGARRASWRIMSSIEQKEEAKGNDVNVKRIKEYRHKVEDELCRICNDILTIIDEHLIPSSGTGESTVFYYKMKGDYYRYLAEFKSGNERKEAADQSLKAYQAASNTATTDLPPTHPIRLGLALNFSVFYYEILNSPERACHLAKQAFDEAIAELDTLSEESYKDSTLIMQLLRDNLTLWTSDLQEEGGEDQAKVDDDKIEELEH*
Thupl.29381753s0009.1.p	262	MSPVEASREENVYMAKLAEQAERYEEMVEFMEKVTKGVEVEELTVEERNLLSVAYKNVIGARRASWRIISSIEQKEESRGNDEHVVSIREYRAKVEAELTKICDSILRLLDSHLIPSSTTGESKVFYLKMKGDYHRYLAEFKTGAERKEAAESTLLAYKAAQDIAVAELTPTHPIRLGLALNFSVFYYEILNSPDRACALAKTAFDEAIAELDTLGEDSYKDSTLIMQLLRDNLTLWTSDMQEDAGEEIKDASKLEEGGEQ*
Thupl.29378908s0001.1.p	263	MPPLESSREENVYMAKLAEQAERYEEMVEFMEKVAKTVDVEELSVEERNLLSVAYKNVIGARRASWRIISSIEQKEESRGNDDHVTMIRDYRARVESELSNICDGILRLLDSHLVPSSTTGESKVFYLKMKGDYHRYLAEFKTGADRKEAAESTLLAYKAAQDIAMAELASTHPIRLGLALNFSVFYYEILNSPDRACALAKQAFDEAIAELDTLGEESYKDSTLIMQLLRDNLTLWTSDMNEDTGDEIKEAPSKREEGDGQ*
Thupl.29377303s0003.1.p	260	MSTEKERESHVYMAKLAEQAERYDEMVQSMKNVAKLDLELTVEERNLLSVGYKNVIGARRASWRIMSSIEQKEEAKGNEQNVKRINEYRQKVEDELCKICNDILSIIDEHLLPSSTSGESTVFYYKMKGDYYRYLAEFKSGHERKEASDQSLKAYQAASNTAATDLPPTHPIRLGLALNFSVFYYEIQNSPERACHLAKQAFDEAIAELDTLSEESYKDSTLIMQLLRDNLTLWTSDLQEDGGEEQLKGEEIKVEDRDI*
evm.model.AsparagusV1_05.2077	88	MLCTIHVLLDSHLVPSASASDSKVFDGILKLLDSHLVPSASASDSKVFYLKMKGDYHRYLAEFKIGSDRKDAAESTLSAYKAAQVQI*
evm.model.AsparagusV1_08.2805	259	MSTESTREENVYMAKLAEQAERYEEMVEFMEKVAKTVDVEELTVEERNLLSVAYKNVIGARRASWRIISSIEQKEEGRGNEDHVSVIKEYRGKVESELNKICDGILNLLDTHLVPSSSSAESKVFYLKMKGDYHRYLAEFKTGADKKEAAEHTLTAYKSAQDIALAELAPTHPIRLGLALNFSVFYYEILNSPDRACNLAKQAFDEAISELDSLGEDSYKDSTLIMQLLRDNLTLWTSDMNEDEIREAAPKRESGNGH*
evm.model.AsparagusV1_08.2368	263	MPNLSSPAAAMATESKLTRDQNVLLAKVAEQSERYEEMSSFMEDVVVSRDVTAEITTDERNLVSVAFKNLVASRRASWRIVNLIETKEEERKNEKNINRVKNYKGKIEAELDEICNRILGLLDSHLIPAAESAEAKVFYWKMKGDYYRYLAEFKIGDEKRSKAEKTLEAYVQAQEIAFANLSSTHPVRLGLALNYSVFYFEILNQPEMACSVAKQAFEDAIADLDSLPEESYRDSTVIMQLMRDNLTIWTADIREHADIDKE*
evm.model.AsparagusV1_07.1241	106	MASREGFVYIAKLAEQDERYDGKISRFRSTAALQMDPDFSIKKRWSSATPEDPSKRKFRYVPDLLDHTVPLLACRFQLAERFAVKTWEDVVEYDVVRDVASPGIS*
evm.model.AsparagusV1_07.2488	221	MEEAGGALRGNGGVHGEGDRARRASWRIVSSIEQKEESRGNEDHVAAIRDYRSKIESELNSICDGILKLLDSNLVPSASASDSKVFYLKMKGDYHRYLAEFKMGADRKAAAESTLSAYKAAQDIAVAELAPTHPIRLGLALNFSVFYYEILNSPDRACTLAKQAFDEAIAELDTLGEESYKDSTLIMQLLRDNLTLWTSDMQDDGVDEIKEAPKREDDQQ*
evm.model.AsparagusV1_07.2915	262	MSSEKDRESHVYMAKLAEQAERYEEMVECMKKVAKLDTELTVEERNLLSVGYKNVIGARRASWRIMSSIEQKEESKGNEQNVKLIKSYRQKVEEELTKICNDILAIIDKHLIPSSGTGESSVFYYKMKGDYYRYLAEFKNDEERKEAAEQSLKGYQAASNTASSDLPPTHPIRLGLALNFSVFYYEIMNSPERACHLAKQAFDEAIAELDTLSEESYKDSTLIMQLLRDNLTLWTSDLPEGGEEFKGSEEAKDAAAKPEHQ*
evm.model.AsparagusV1_07.2489	139	MKGDYHRTLRLRSWPQHTRSVWDWHSTSVQDIAVAELAPTHPIRLGLALNFSVFYYEILNSPDRACTLAKFLLVVEVWEPSKADLRVEYILLKLRRWKILLDSNFSASLEIPELFCDFSFVESNSPVLKGIYTPLFLI*
evm.model.AsparagusV1_07.3571	259	MSSSREENVYLAKLAEQAERYEEMVEFMEKVVKTVETEELSVEERNLLSVAYKNVIGARRASWRIISSIEQKEESRGNEDHVNIIKEYRGKIETELSKICDGILKLLESHLVPSSTAAESKVFYLKMKGDYYRYLAEFKTGAERKEAAENTLLAYKSAQDIAVAELSPTHPIRLGLALNFSVFYYEILNSPDRACALAKQAFDEAISELDSLGEESYKDSTLIMQLLRDNLTLWTSDITEDAGDEIKEAAKKESGEGQ*
evm.model.AsparagusV1_03.1835	259	MAGTREENVYMAKLAEQAERYEEMVEFMEKVTASVPAGEELTVEERNLLSVAYKNVIGARRASWRIVSSIEQKEESRGNEDHVAAIKDYRSKIESELNSICDGILKLLDSHLVPSASASDSKVFYLKMKGDYHRYLAEFKIGSDRKDAAESTLSAYKAAQDIAVAELAPTHPIRLGLALNFSVFYYEILNSPDRACALAKQAFDEAIAELDTLGEESYKDSTLIMQLLRDNLTLWTSDMQDDGADEIKEAPKGEDDQK*
evm.model.AsparagusV1_03.930	67	MASREGFVYIAKLAEQDERYDGKISRLRSTAALQIDPDFSIKKRWSSCHTRGPVEEEVSLCSEFRD*
evm.model.AsparagusV1_03.358	266	MATESDPTVISREDRVYRAKLAEFAERYDDVVSIMEEMIVFFTGDEINVDLTAEERKLISFAYKKLVTTRRSSLIFLSKKEEEEENEEKLKLIKAYKGEIKAELEGICNRILELLDEYLIPMVTTSESRVFFYKMMGDYNRYLAEIKAGDERKEAAMKTLEAYEEAQKTASCHLGPSDPIRLGLALNCSVFHYEILNQKEKGIRIAQQAFQEAAVDLNKLARGDPTYTERLDIIKLLRRNFTKWISDGKKLDGQSTSGNQPVPVE*
evm.model.AsparagusV1_03.1546	262	MSPAESSREENVYMAKLAEQAERYEEMVEFMENVAKTVETEELTVEERNLLSVAYKNVIGARRASWRIISSIEQKEESRGNEDHVNIIKEYRSKIEAELSKICDGILKLLESHLIPSSTAAESKVFYLKMKGDYFRYLAEFKTGTERKEAAESTLVAYKSAQDIALAELTPTHPIRLGLALNFSVFYYEILNSPDRACALAKQAFDEAISELDTLGEESYKDSTLIMQLLRDNLTLWTSDITEETGDEIKDAPKKESGEAQ*
evm.model.AsparagusV1_03.1818	256	MGGMEERERLVFLAKLAEQAERYEEMVEAMKRVARMDVELLAEERNLLSVGYKNVIGSRRASWRILSSIEQKEAANGNEHAARMIREYMKRVENELVAICNDILSIIAIHLLPSSTAGESVVFFYKMKGDYYRYLAEFKSANERKEAADQSLKAYQAATSTAMTDLPPTHPIRLGLALNFSVFYYEILNSPERACHLAKQAFDEAVTELTTLSEESYKDSTLIMQLLKDNLTLWTSDLPDEGGEQSKGANINMEE*
evm.model.AsparagusV1_01.437	247	MASLESREGFVYKAKLAEQAERYDEMVDLMKSVAKLDVELTVEERNLLSVGYKNVIGEQKEESKGNENHVKKIKEYRGKVESELSKICNDIMLVIDEHLIPSASAGESSVFYYKMKGDYYRYLAEFKTGNERKEVAEESLKAYQAASSTAETDLSPTHPIRLGLALNFSVFYYEIMNSPERACHLAKQAFDEAISELDSLSEESYKDSTLIMQLLRDNLTLWTSDIPEDGAEDAAKDGSGKVAGDE*
evm.model.AsparagusV1_01.1374	379	MASREGYVYIAKLAEQAERYDEMVEAMKNVAKLDVELTVEERNLLSVGYKNVSWRIVSSIEQKEEAKGNENHVKKIKEYRHKVESELSNICHDIMTVIDEHLIPSSTAGESSVFYYKMKGDYYRYLAEFKTGNERKEAADQSLKAYEAASSTAEADLSPTHPIRLGLALNFSVFYYEIMNSPERACHLAKQAFDEAISELDTLSEESYKDSTLIMQLLRDNLTLWTSDIPDEGAEDAKEGAGKGLAGEDAEVSFRVLILRICSDFRLCCEIRCSPIYDSPSINGDIKSLRSPPEIKAAAEVKSAVEESSTCTSASTSSIGKNSESFGSDDEDLAAEKEVESKYKGPLSTLESLEEALQLGGGFKLELFLPEEYPMAAPK
evm.model.AsparagusV1_06.1379	158	MAVIDEHLIPSSSAGESSVFYYKMKGDYYRYLAEFKTGNDRKEAADQSLKAYQAASSTAEADLSPTHPIRLGLALNFSVFYYEIMNSPERACHLAKQAFDEAISELDTLSEESYKDSTLIMQLLRDNLTLWTSDIPEDGEDANKEGGGKGAAGEDAE*
evm.model.AsparagusV1_06.491	263	MSASESTREENVYMAKLAEQAERYEEMVEFMEKVAKTVDVEELTVEERNLLSVAYKNVIGARRASWRIISSIEQKEESRGNEDHVSMIKEYRGKIEAELSKICDGILKLLDSHLVPSSTAAESKVFYLKMKGDYHRYLAEFKTGAERKEAAENTLLAYKSAQDIALAELAPTHPIRLGLALNFSVFYYEILNSPDRACSLAKQAFDEAISELDTLGEESYKDSTLIMQLLRDNLTLWTSDITEDTGDEIKEAAPKAESGAGQ*
evm.model.AsparagusV1_06.1378	74	MASREGFVYIAKLAEQAERYEEMVEAMKSVAKLDVELTVEERNLLSXXXXVDRAEGGGEGEREPREEDQGVQTE
evm.model.AsparagusV1_10.370	221	MAPKAEKKPAEKKPAAAVDAEEEPKAEKSRVGKKPKAVKRIPSKEAGGVDKSKTMMKKKKRVKRSMETYKIYIFKVLKHVHPNVSVSSKVMGIMNSFINKILNAQLWQQKTRLVKYYVPLEESEKHKNMNMEKVMRICLLSTLSALILLIIYMIFMYLAEFKTGAERKEAAKNTLLAYKSAQIVKMWVKQLTRHRGYTDQMVEEANAVIFTFGSYSLGVS*
Nycol.O01076.1.p	209	MTANTREEHLYMAKITEQTERFEDMLDAMNKVVAANADLTVEERNLLSVAYKNTIGSRRTAWRALSSIEKKEEQKGSKNIGLLRGYKPRLRQSSTTTVFYFKMKGDYYRYISEYTSGADHKKAGDNAHTAYTSATEKAEKDLKSTHPIRLVKNDPSKACQLAKQAFDDAIADIDQIEEDQYKDATTIMQLIRDNLTLWTSELEEDGDK*
Nycol.G00247.1.p	259	MSTEKERESHVYMAKLAEQAERYEEMVESMKKLAKLDLELTVEERNLLSVGYKNVIGARRASWRIMSSIEQKEEGKGNEQNVKRIKTYRQKVEEELSKICNDILTILDEHLIPSSGSGESTVFYYKMKGDYYRYLAEFKTDQERKEAADQSLKAYQAASNTAKTDLPSTHPIRLGLALNFSVFHYEIMNSPERACHLAKQAFDEAIAELDTLSEESYKDSTLIMQLLRDNLTLWTSDLPEDGAEDGVKAEDVKVEAEH*
Nycol.O00758.1.p	243	MTANTREEHLYMAKITEQTERFEDMLDAMNKVVAANADLTVEERNLLSVAYKNTIGSRRTAWRALSSIEKKEEQKGSKNLGLLRGYKSKIEGELNKYCNEILNLIDNQLIVKASNAEAKVFYYKMKGDYFRYISEYTSGADHNKAGDNAHEAYKAATELAEKDLKTTHPIRLGLALNYSVFHYEVKNDPSKACQLAKQAFDDAIADIDQIEEDQYKDATTIMQLIRDNLTLWTSELEEDGDK*
Nycol.H00837.1.p	265	MAAVESPREENVYMAKLAEQAERYEEMVEFMEKVAKTVDVEELTVEERNLLSVAYKNVIGARRASWRIISSIEQKEESRGNEDHVAAIKEYRGKIEAELSKICDGILRLLESHLIPATTAAESKVFYLKMKGDYHRYLAEFKTGAERKEAAESTLLAYKSAQDIALADLAPTHPIRLGLALNFSVFYYEILNSPDRACHLAKQAFDEAISELDTLGEESYKDSTLIMQLLRDNLTLWTSDIQEDAGEEIKEAAPKADAGADGQQ*
Nycol.H00856.1.p	264	MSPVESSREENVYMAKLAEQAERYEEMVEFMENVAKTVDVEELTVEERNLLSVAYKNVIGARRASWRIISSIEQKEESRGNEDHVAAIKEYRGKIESELSKICDGILRLLESHLIPTATAAESKVFYLKMKGDYHRYLAEFKTGAERKEAAESTLLAYKTAQDIALADLAPTHPIRLGLALNFSVFYYEILNSPDRACHLAKQAFDEAISELDTLGEESYKDSTLIMQLLRDNLTLWTSDIQEDAGDEIKEAASKPETGADGQ*
Nycol.H00204.1.p	259	MSTEKERENHVYMAKLAEQAERYEEMVESMKKVAKLDLELTVEERNLLSVGYKNVIGARRASWRIMSSIEQKEETKGNEQNVKRIKAYRQKVEEELSKICNDILTIIDEHLIPSSGSGESTVFYYKMKGDYYRYLAEFKIDNERKESADQSLKAYEAASNTANTDLPSTHPIRLGLALNFSVFYYEILNSPERACHLAKQAFDEAIAELDTLSEESYKDSTLIMQLLRDNLTLWTSDLPEDGAEDGIKAEDGKVEPEH*
Nycol.H00657.1.p	257	MASSDARAENMYLAKVAERAERFEEMLEFVEKGATAASSDGRDLTAEERHLLSVAYKNVVGSRRAAWRILMSIERSEEKRCNSHRAGTIQDYRTRIESDLSSVCGRILRFLDSHLIPSAPSPESKVCFLKMKGDHLRYLAEFKTGTDRKEVVENTLSAYKSAQEIAVAKLPTTHPIRLGLALNFCVFYYEIMGSPDQACALANQALSEANMTGTERPDHGQPKESSVVMQLLRHNLAVWATELQDDDEDGRVPDEE*
Nycol.H00656.1.p	254	MGREEYVYMAKLAEQAERYDEMVEFMEKVAAGADGEELTVEERNLLSVAYKNIIGARRASWRIISSIEQKEESRGNEDHVAAIKGYRARVESELSNICGGILRLLDSRLVPSATSPDSKVFYLKMKGDYHRYLAEFKTGAERKEAAESTLTAYKSAQDIASADLAPTHPIRLGLALNFSVFYYEILNSPDRACSLAKQAFDEAIAELDTLGEESYKDSTLIMQLLRDNLTLWTSDMQDDGVDEIKEANKLDEE*
Nycol.J01051.1.p	258	MASSGPREEYVYMAKLAEQAERYEEMVEFMEKVTASVEGEELTVEERNLLSVAYKNVIGARRASWRIISSIEQKEESRGNEDHVTAIRGYRAKIESELSSICDGILRLLDTRLVPTAASADSKVFYLKMKGDYHRYLAEFKTGAERKEAAENTLNAYKTAQEIANADLAPTHPIRLGLALNFSVFYYEILNSPDRACTLAKQAFDEAIAELDTLGEESYKDSTLIMQLLRDNLTLWTSDMQDDGVDEIKEASKRDEE*
Nycol.M00549.1.p	262	MASSKDRESYVYLAKLAEQAERYDEMVDAMKKVAYLDVELTVEERNLLSVGYKNVVGSRRASWRILSSIEQKEEAKGNEVNAKRIRDYRQKVESELSSICGNVMTVIDEHLIPSSPAGEATVFYYKMKGDYYRYLAEFKTGNERKEAADQSLKAYEAASTTAEADLPPTHPIRLGLALNFSVFYYEILNSPERACHLAKQAFDEAISELDTLSEESYKDSTLIMQLLRDNLTLWTSDIPEDGAEDQQKMETSAGATVEGAE*
Nycol.I00211.1.p	262	MASLSKDRESFVYVAKLAEQAERYDEMVDAMKKVAMLDVELTVEERNLLSVGYKNVIGARRASWRILSSIEQKEESKGNEAHVKRIREYRHKVESELSSICNDVMTVIDEHLIPSSPAGEATVFYYKMKGDYYRYLAEFKSGNERKEAADHSLKAYETASSAAEADLPSTHPIRLGLALNFSVFYYEIMNSPERACHLAKQAFDEAISELDTLSEESYKDSTLIMQLLRDNLTLWTSDIPEDGAEDQKMDISTSGKEENGE*
Azfi_s0001.g000268	252	MTSEKERELQVYVAKVAEQAERYEEMVEAMKNVANLNVELTVEERNLLSVGYKNVIGARRASWRILSSIEQKEESKGNEQNVQRIQDYRKKVESELTNICNDVLTVIDGHLLPSSSSGEFAVFYHKMKGDYFRYLAEFKAGEERKHAADQSLASYQAASNVAATDLSPTHPIRLGLALNFSVFYYEIVNSPEQACQLAKQAFEEAIAELDTLSEEFYKDSTLIMQLLRDNLTLWTSDLQGDDQIKVEEDKE*
Azfi_s0001.g000856	261	MTIEKEREAHVYLAKLAEQAERYDEMVESMKKVAKLDLELTVEERNLLSVGYKNVIGARRASWRIMSSIEQKEEAKFNEQNVKRIKEYRTKVEEELTKICHDILTIIDEHLIPSSGSGESTVFYYKMKGDYYRYLAEFKTGAERKEAADESLKAYQAAINTASTDLAPTHPIRLGLALNFSVFYYEIVNSPEKACQLAKQAFDEAIAELDTLSEDSYKDSTLIMQLLRDNLTLWTSDLQEDGDDQLKVEASEKIDSEEIH*
Azfi_s0002.g001234	254	MASSSAREEYSYKAKLAEQAERYEEMVEFMEKVVKGESSGEGKEDLTVEERNLLSVAYKNVVGARRASWRIISSIEQKEEGKGNEEHLGHIREYRTKIESELSKICGGIIALLDSNLIPSASSSESKVFFLKMKGDYHRYLAEFKTGDERKDAAENTMSSYKSAQDIALQDLAPTHPVRLGLALNFSVFYYEILNSPDRACTLAKQAFDEAISELDTLGEESYKDSTLIMQLLRDNLTLWTSDMQACIYSYNL*
Azfi_s0002.g001582	281	MADPLAASDRGFHVYMAKIAEQAERYEEMVDHMEHVTKSAGSAEEPSLEERNLLSVAFKNVIGARRASWRIVSSIEQKEESKGNEEHVLLIKQYRAKVETELSKICDKILSLLESHLVPSAASAESKVFFLKMKGDYHRYLAEFKTGAERKDAAENTLLAYKSAMDIANSELTPTHPIRLGLALNFSVFYYEILNSADRACNMAKQAFDEAISELDTLGEESYKDSTLIMQLLRDNLTLWTSDMQEQLDVCMHMQVVSIIGGREIMIPEGYKLWGERMCS*
Azfi_s0029.g024046	252	MSTEKERESHVYLAKLAEQAERYDEMVESMKKVAKLDLELTVEERNLLSVGYKNVIGARRASWRILSSIEQKEEAKGNEINVKRIKEYRRKVEEELSKICSDILMIIDEHLIPSCTTGESTAASSTAGTDLAPTHPIRLGLALNFSVFYYEIMNSPERQIEYPRACHLAKQAFDEAIAELDTLNEDSYKDSTLIMQLLRDNLTLWTSDLPEDGGDEQIKVPPDGKKRLNRINWSEDEAETEIEIRNRELNS*
Azfi_s0055.g033895	257	MDPEPSAPPSSQGSREENVYFAKLAEQAERYEEMVQFMEKVAKSLDASSELTLEERNLLSVAYKNVVGARRASWRIVASIEHREEGKGNEEHGGVVREYRRKIESELDKVCDGVLNLLDMHLVPSSSSAESKVFYLKMKGDYHRYLAEFKSGAERKACAESTMSAYKEAQDIALAELAPTHPIRLGLALNFSVFYFEILNSPDKACALAKQAFDEAISELDTVGEDSYKDSTLIMQLLRDNLTLWTSDMQEQGDDQ*
Azfi_s0154.g053549	254	MTAEKDRETQVYLAKLAEQAERYEEMVDFMKNVAKLEVELTVEERNLLSVGYKNVIGARRASWRILSSIEQKEESKGNEQHVKQIREYRKKVEGELTDICNDILAVIDQYLLPSSSSGEFAVFYHKMKGDYSRYLAEFKTGDERKVVADQSLASYQAASNTASTELSPTHPIRLGLALNFSVFYYEIINSPEQACHLAKQAFDEAIAELDSLSEDSYKDSTLIMQLLRDNLTLWTSDLQDDGGDDQIKGEEKE*
Azfi_s0157.g053829	309	LRPFSFLPFSFLLYFFTPAKQQQQQQQQKTTKQTKQEVRKKENTVSVAALAIAMTNEKEREAHVYLAKVAEQAERYEEMVEFMKNVAKLDVELTVEERNLLSVGYKNVIGARRASWRILSSIEQKEESKGNEQHVQQIKDYRKKVEGELTDICNDILAVIDEHLLPSSSSGEFAVFYHKMKGDYYRYLSEFKTGEERKLAADQSLSSYQAASATASTELSPTHPIRLGLALNFSVFYYEIVNSPEKACQLARQAFDEAIAELDSLNEDSYKDSTLIMQLLRDNLTLWTSDLQDDGGDEIIKGEEKEVL*
Azfi_s0531.g075854	250	MASDSSKREEKAYMAKLAEQAERYEEMVSFMEEVVKNGGGGEELSMEERNLLSVAYKNVIGARRASWRIISSIEQKEESKGNEEHVLLIRDYRAKVETELSKICDNILSLLDTCLIPTASAAESKVFYSKMKGDYHRYLAEFKTGAERKEAAENTLLAYKSAQDIAIADLIPTHPIRLGLALNFSVFYYEILNSPDKACAMAKQAFDEAIAELDTLGEDSYKDSTLIMQLLRDNLTLWTSDMQEQTDEP*
Aspi01Gene00165	260	MSTEKERESHVYMAKLAEQAERYDEMVESMKKVAKLDVELTVEERNLLSVGYKNVIGARRASWRILSSIEQKEEAKANEQNVKRIKEYRNKVEEELSKICSDILMIIDEHLIPSSGTGESTVFYYKMKGDYFRYLAEFKTSSERKEAADQSLKAYQAASNTAGTDLPPTHPIRLGLALNFSVFYYEIMNSPERACHLAKQAFDEAIAELDTLSEESYKDSTLIMQLLRDNLTLWTSDLQEDGGDDHIRMDDSGKVDNAE*
Aspi01Gene01306	281	METCIDISNCDREQCLVMAKLANGIGRHEEAAAYMRKVIKMADGAGEKPSSEERQVLCAAYKGAIGPCREAQRVMYAMETREEMQGEGKEDGEDEQLQRAMIRRYREKIEGEICRIGRELVKLLDEHVLPNMNIDEEYDDLAAVESTASYLKMKGDFLRYIAEVQSGHERKDTAQETLSTYISAQEIVNKYLPPINPIRLGVALNFSVFYNEILDSPEGACKLAEEALEVVVAEIDYSHEDLHKDSQSIIYLLKGNIRTWSSDANLEENEIDASYRSKEV*
Aspi01Gene03317	349	MSVSCWIAGEQSDALIGQSNLDVRLNWLFGVLSASRPLINSGQSDARVELVLRLRHFELFWSAAAAVLGFPENDLQVGASSCAISTRAGMSTEKERESHVYMSKLAEQAERYDEMVESMKKVAKLDVELTVEERNLLSVGYKNVIGARRASWRILSSIEQKEEAKANEQNVKRIKEYRHKVEEELSKICNDILMIIDEHLIPSSGTGESTVFYYKMKGDYFRYLAEFKTSSERKEAADQSLKAYQAAANTAGTDLPPTHPIRLGLALNFSVFYYEIMNSPERACHLAKQAFDEAIAELDTLSEESYKDSTLIMQLLRDNLTLWTSDLQEDGGDDQIRMDDSGKVENAE*
Aspi01Gene05542	261	MGIDKERESHVYMAKLAEQAERYDEMVESMKKVAKLDVELTVEERNLLSVGYKNVIGARRASWRIMSSIEQKEEAKSNEQNAKRVKEYRHKVEEELSKICSDILMIIDEHLIPSSGSGESTVFYYKMKGDYYRYLAEFKTGPERKEASDESLKAYQAATNTAATDLSSTHPIRLGLALNFSVFYYEIMNSPELACRLAKQAFDEAIAELDTLSEDSYKDSTLIMQLLRDNLTLWTSDLQEDGVGEDQLKVEDSGKVDNAE*
Aspi01Gene07518	343	MMMMEKIKSQGTRQKAGIGPHGLSSSSSHLRVSECTVSAYPSILIHAHTHIYIPTYTSLSLGLRICTEICKVFISIRSATIAMSTEKEREGHVYMAKLAEQAERYDEMVESMKKVAKLDVELTVEERNLLSVGYKNVIGARRASWRIMSSIEQKEEAKSNEQNVKRIKVYCHKVEEELSKICNDILMIIDEHLIPSSGSGESTVFYYKMKGDYYRYLAEFKTGTERKEAADESLKAYQAATNTAATDLPSTHPIRLGLALNFSVFYYEIMNSPERACHLAKQAFDEAIAELDTLSEDSYKDSTLIMQLLRDNLTLWTSDLQEDGVGEDQMKTEDFGKVDNAQ*
Aspi01Gene11289	259	MTTEKERESHVYMAKVAEQAERYDEMVEFMKNVAKLDVELTVEERNLLSVGYKNVIGARRAAWRILSSFEQKEENKGNDQNVKRIKDYRGRVEDELTNICNDILTIIDEHLIPSSSSGEFAVFYHKMKGDYFRYLAEFKAGQERKEAADQSLASYQAALNTATTDLSSTHPIRLGLALNFSVFYYEILNSPEQACHLAKQAFDEAIAELDTLSEDSYKDSTLIMQLLRDNLTLWTSDLPDDGGDEQPKGENFKDEDKE*
Aspi01Gene11321	259	MTTEKEREAHVYMAKVAEQAERYEEMVESMKNVAKLDVELTVEERNLLSVGYKNVIGARRASWRILSSIEQKEENKGNDQNVKHIKDYCRKLEGELTNICNDILNVIDEHLLPLSSSGEFAVFYHKMKGDYYRYLAEFKTGDERKQAADQSLASYQAASSTAATDLSPTHPIRLGLALNFSVFYYEIFNSPEQACHLAKQAFDEAIAELDSLSEESYKDSTLIMQLLRDNLTLWTSDLQDDGGDEQIKGEGFTAEDKE*
Aspi01Gene13630	247	MADPSRDENAYMAKLAEQAERYEEMVEYMERVAKSAGGEELNVEERNLLSVAYKNVIGARRASWRIISSIEQKEESKGNEEHVALIRDYRAKVEAELSKICENILGLLDSHLIPTASTAESKVFYSKMKGDYNRYLAEFKTGAERKEAAENTLLAYKSAQDIAAADLAPTHPIRLGLALNFSVFYYEILNSPDRACAMAKQAFDEAISELDTLGEESYKDSTLIMQLLRDNLTLWTSDMQEQSDEP*
Aspi01Gene14279	418	MMQHVLVSKGIWNIVQGIDVRPSSMDTGDVEDVAGIAAIRVVLPTAVEQAPWDVRDAHAHALIALSVKRTITPHIHSAKSAKQAWDILAMEQLNRLNEVAMDEIRRQEEEIRNLRVQLQETRKAKQVQAPTSDRDRQQMDVLMEAASMLPVLAHAAPTTPSSLLMLRRKAISHMLQFDIELNKPINAMDFTTLINKERPQEGIVDMDYSQQAEEEKLPSPSSAHRDDITLIVNPLASPLAVVAGTRPSFTPWMDTFGESYCSNIDNEALNKVKLEEVGINMELAKFDQSSGFVKREEERFVVRSISTVVYAHFVLLSGLCCDKIQILTLDRRARPAYSGHGGSLFCDENAYMAKLTEQAERYEEMVEYMERVAKSACVARSTTCSLEYEEMVEYMERVA…
Aspi01Gene22025	79	MDSDAMFTDMMFELPIEKYKEHNAAFHGWDELVYNKKSWIGLNTAAFPIASAAAESKVFYPKMKGDYHRYLVEFKTGR*
Aspi01Gene22060	250	MAAESSSLREENGYMAKLAEQAERYEEMVEFMEKVARNADAQELTVEERNLLSVAYKNVVGARRASWRIISSIEHKEEGKGNEDHVGAIRDYRLQIEAELSKICEGILGLLDVHLIPSSTSGESKVFYLKMKGDYHRYLAEFKTGADRKEAAEGTMSAYKAAQDIALAELAPTHPIRLGLALNFSVFYFEILNSPDRACTLAKNAFDEAISELDTLGEESYKDSTLIMQLLRDNLTLWTSDMQEQGDNQ*
Aspi01Gene19797	213	MRHVLVAKGLWNIVQGHYICPASTRPIIAGVEEDAVDDATTSVATDFDDVGCTLEQAKWDGKDALMMKGNPNALLFEELVSILLQEEQSRQNMNIMRVADQAFAASHHKDKGKFKPKSMTGIDGAKNQDKGEQKKEKKVRCNYYKELGHVIKDCPKVAAKEAKKKEAEMVEHMETVAKNAGGEELTVEERNLLSVAYKNIIEASREASTRLD*
Aspi01Gene27861	247	MADSLREENVYMAKLAEQAERYDEMVEHMETVAKNAHGEELTVEERNLLSVAYKNVIGARRASWRIVSSIEQKEEGKGNEDHVSIIKEYRARVEAELTKICDNILVLLESHLIPTASPSESKVFYLKMKGDYHRYLAEFKTGAERKEAAENTLLAYKSAQDIASSELAPTHPIRLGLALNFSVFYYEILNSPDRACTMAKQAFDEAISELDTLGEESYKDSTLIMQLLRDNLTLWTSDMQEQLDEA*
Aspi01Gene36562	247	MAEASRDEYAYMAKLAEQAERYEEMVDFMEKLTKSGDGIDLSVEERNLLSVAYKNVIGARRASWRIISSIEQKEESKGNEEHVTAIKEYRVKVETELSNICGNILELLDSHLIPSANAAESKVFYLKMKGDYHRYLAEFKTGAERKDAAENTMSAYKSAQDIALADLAPTHPIRLGLALNFSVFYYEILNAPDRACTLAKQAFDEAISELDTLGEESYKDSTLIMQLLRDNLTLWTSDMQEQLDEP*
Aspi01Gene33581	250	MAIESLSSREENAYLAKLAEQAERYEEMVEFMEKVAMNAETQELTVEERNLLSVAYKNVVGARRASWRIISSIEQKEGGKGNEDHVGAIRDYRCKIEAELNKICEGILSLLDGHLIPSSSSGESKVFYLKMKGDYHRYLAEFKSGADRKDAAESTMSAYKAAQDIALAELAPTHPIRLGLALNFSVFYYEILNSPDRACTLAKHAFDEAISELDTLGEESYKDSTLIMQLLRDNLTLWTSDMQEQGEDQ*
Aspi01Gene47077	247	MADPSRDENAYMAKLAEQAERYEEMVEYMERVAKSASGEELNVEERNLLSVAYKNVIGARRASWRIVSSIEQKEESKGNEEHVALIRDYRAKVEAELTKICENILGLLDSHLIPTASAAESKVFYSKMKGDYHRYLAEFKTGAERKEAAENTLLAYKSAQDIATADLAPTHPIRLGLALNFSVFYYEILNSPDRACAMAKQAFDEAISELDTLGEESYKDSTLIMQLLRDNLTLWTSDMQEQSDEP*
Aspi01Gene45026	328	MSWSIKKQPTVALSSIEAEYKGAAAMAACEVAWMQKLLVDMVSPWIGQSTRALLLWQHVSSSEARIPAIAMTTEKEREAHVYMSKVAEQAERYDEMVEFMKKVAKLDVELTVEERNLLSVGYKNVIGARRAAWRILSSIEQKEENKGNEQNVKRIKDYRGKVEDELTNICNDILTIIDEHLIPSSSTGEFAVFYHKMKGDYFRYLSEFKTGQERKDAADQSLASYQAALNTATTDLSPTHPIRLGLALNFSVFYYEILNSPEQACHLAKQAFDEAIAELDTLSEDSYKDSTLIMQLLRDNLTLWTADLPDDGGDEQPKGENFDEGKE*
Aspi01Gene56940	247	MADSSRECNVYMAKLAEQAERYDEMVEHMETVAKNAGGEELTVEERNLLSVAYKNIIGARRASWRIVSSIEQKEEGKGNEDHVSSIKEYRAKVEAELTKICDNILALLDSHLILTANASESKVFYLKMKGDYHRYLAEFKTGAERKEAAENTLLAYKSAHDIANSELAPTHPIRLGLALNFSVFYYEILNSPDRACMMAKQAFDEAISELDTLGEESYKDSTLIMQLLRDNLTLWTSDMQEQLDEA*
Aspi01Gene56540	322	MVVVADASAPSTKEKEEKKKDSGMVVVADASAPSTKKKEAANYAQDLKSCRASSSVLTDRAAMSTEKERESHVYLAKLAEQAERYDEMVESMKKVAKLDVELTVEERNLLSVGYKNVIGARRASWRILSSIEQKEEAKSNELNVKRIKEYRHKVEEELSKICNDILMIIDEHLIPSSTTGESAVFYYKMKGDYFRYLAEFKTGSDKKDAADQSLKSYQAASNTAGTDLPPTHPIRLGLALNFSVFHYEIMNSPERACHLAKQAFDEAIAELDTLNEDSYKDSTLIMQLLRDNLTLWTSDLQEDGGDDQVRMDDSGKVDNAE*
Aspi01Gene61416	260	MSTEKERESHVYMAKLAEQAERYDEMVESMKKVAKLDVELTVEERNLLSVGYKNVIGARRASWRILSSIEQKEEAKANEQNVKRIKEYRHKVEEELSKICNDILMIIDEHLIPSSTTGESTVFYYKMKGDYFRYLAEFKTATERKDAADQSLKAYQAASNTAGTDLPPTHPIRLGLALNFSVFYYEIMNSPERACHLAKQAFDEAIAELDTLNEDSYKDSTLIMQLLRDNLTLWTSDLQEDGGDDQVKMDDSGKVDNAE*
CYCAS_012911	285	MNGCDPQDNSRVVCLLSTDQTLDSELAVRMTTEKERESHVYMAKLAEQAERYDEMVESMKKVARLDVELSVEERNLLSVGYKNVIGARRASWRIMSSIEQKEEAKGNEYNVKRIKDYRHKVEEELSRICNDILTIIDEHLIPSSSTGESTVFYYKMKGDYYRYLAEFKSGNGRKEAADQSLKAYQAASNTAATDLPPTHPIRLGLALNFSVFYYEILNSPERACHLAKQAFDEAIAELDTLSEESYKDSTLIMQLLRDNLTLWTSDLQEEGGEDQPKGEEAEGDH
CYCAS_018917	344	MAVRATHNGHVARARPSRGSNPPFNHSSKVVPAVEHLKPIVAVVHHSGVVGHRSGQILGFDPAFRRIDCSFQIRSAPFSTSIEMSPVESSREENVYMAKLAEQAERYEEMVEFMEKVTKTVDVEELTVEERNLLSVAYKNVIGARRASWRIISSIEQKEESRGNDDHVATIREYRAKVESELTNICDSILRLLDSHLIPSSTTGESKVFYLKMKGDYHRYLAEFKTGAERKEAAENTLLAYKSAQDIAASDLAPTHPIRLGLALNFSVFYYEILNSPDRACTLAKQAFDEAIAELDTLGEESYKDSTLIMQLLRDNLTLWTSDMQEDAGDEIREAPKREEGDEQ
CYCAS_019043	168	MEGSAQRPRQSAAGGHGSPPQRSVRRKSNGEGDRENRGRGRRWRLGQQEQSAARRARIKAAVADDVRTKCGNQMARGQRIEARRRRIGGERTGGRRARWPTEQAGGGQSRHRQLKIGDERKEAAENTLLTYKSAQDIALADLVPTHPIGMGPALNFSSFYYEILNLPD
CYCAS_019077	184	MLRERFDRQENDQHRNEARHAAVRKNAIAAFAILVERHLQELGEIFLGKPSVMFAALRVHPSVKNMVECLSLSGTSVIGRAATDGSSLMKCCGEQPAEPQVAGARTNGGTDGSRTVESMLGSQAFDEASAKLDTLGEESYKDNTLIMQLLRDNLTLGTSDMQEDAGGDEIKEAPRREEGEGYLL
CYCAS_019760	258	MTTEKERESHVYMAKLAEQAERYDEMVESMKKVAKLDVELTVEERNLLSVGYKNVIGARRASWRIMSSIEQKEEAKGNEQNVKRIRDYRQKVEQELSKICNDILTIIDEHLIPSSNSGESTVFYYKMKGDYYRYLAEFKTGHERKESADQSLKAYQAASNTASTDLPPTHPIRLGLALNFSVFYYEILNSPERACHLAKQAFDEAIAELDTLSEESYKDSTLIMQLLRDNLTLWTSDLQEDGGEDQPKGEEGKIEPEQ
CYCAS_025560	258	MTEKERENHVYMAKLAEQAERYDEMVESMKKVAKLDVELTVEERNLLSVGYKNVIGARRASWRIMSSIEQKEEAKGNELNVKRIKEYRHKVEDELSRICNDILTIIDEHLIPSSSTGESTVFYYKMKGDYYRYLAEFKFGNERKEAADQSLKAYQAASNTATTDLPPTHPIRLGLALNFSVFYYEILNSPERACHLAKQAFDEAIAELDTLSEESYKDSTLIMQLLRDNLTLWTSDLQDEGGEDQPRGDDDKIEEVEH
CYCAS_013388	259	MTTEKERENHVYMAKLAEQAERYDEMVESMKKVAKLDVELTVEERNLLSVGYKNVIGARRASWRIMSSIEQKEEAKGNELNVKRIRDYRHKVETELSRICDDILSIIDGHLIPSSSTGESTVFYYKMKGDYYRYLAEFRSGNDRKEAADQAYKAYQAASNTAATDLPPTHPIRLGLVLNFSVFYYEILNSPERACHLAKQAFDEAIAELDTLSEESYKDSTLIMQLLRDNLTLWTSDLQEDGGEDQTKAEEAKAEERER
CYCAS_014954	246	MGDSVRDGSVYMAKLAQQAERYEEMAEYMKNVVKSAGGEVLTAEERNLLSMAYKNAVGARRDSWRMVSLLEQKEQSRGNEEHRRLVREYRAKVESELSGMCESVLNLMNNHLLPSAASGESKVFYLKMKGDYHRYLAELKTGHERAEAAENTLEAYESARDIALEKLPSTHPIRLGLALNFSVFYYEILNSPETACALAKEAFDDAIAELDTLGKESYKDSKLIMQLLRDNLTLWAFEMQDCLGET
CYCAS_014955	467	MGDSVRDGSVYMAKLAQQAERYEEMAEYMKNVVKSAGGEVLTAEERNLLSMAYKNAVGARRDSWRMVSLLEQKEQSRGNEEHRRLVREYRAKVESELSGMCESVLNLMNNHLLPSAASGESKDIALEKLPSTHPIRLGLALNFSVFYYEILNSPETACALAKEAFDDTIAELDTLGKESYKDSKLIMRLLRDNLTHWAFEMQVRNRVIWFDSWSEAGREISMGDSVRDGSVYMAKLAQQAERYEEMAEYMKNVVKSAGGEVLTAEERNLLSMAYKNAVGARRDSWRMVSLLEQKEQSRGNEEHRRLVREYRAKVESELSGMCESVLNLMNNHLLPSAASGESKVFYLKMKGDYHRYLAELKTGHERAEAAENTLEAYESARDIALEKLPSTHPIRLGLA…
CYCAS_014956	208	MGDSVRDGSVYMAKLAQQAERYEEMAEYMKNVVKSAGGEVLTAEERNLLSMAYKNAVGARRDSWRMVSLLEQKEQSRGNEEHRRLVREYRAKVESELSGMCESVLNLMNNHLLPSAASGESKDIALEKLPSTHPIRLGLALNFSVFYYEILNSPETACALAKEAFDDAIAELDTLGKESYKDSKLIVRLLRDNLTHWAFEMQDRLGET
CYCAS_014998	262	MSPVESSREENVYMAKLAEQAERYEEMVEFMEKVAKTVDVEELSVEERNLLSVAYKNVIGARRASWRIISSIEQKEESRGNEDHVVMIREYRGQIESELSSICDSILRLLDSHLIPSSTTGESKVFYLKMKGDYHRYLAEFKTGAERKEAAESTLLAYKSAQDIALAELAPTHPIRLGLALNFSVFYYEILNSPDKACSLAKQAFDEAIAELDTLGEESYKDSTLIMQLLRDNLTLWTSDMQEDAGDEIKEAPSKREEGDSQ
CYCAS_015304	110	MEKVAKIVDVEELSVEERNLLLRLLDTHLIPSSTSGESKVFYLKMKGDYHLYLAEFNTGAERKEAAENTLLAYKSTQDIALAGLAPTHPIRLGLALNFSVFYYEILNSPD
CYCAS_028201	842	MKDGTGSGTSADSFVGSLISLTSKSEIRYEGILHSVDAENANIALQNVRMFGTEGRKMDGPQIPGSSKIYDYIIFRGSDIKDLQVKSSPAARSGAQPHNDPAIISLQSHHSQAASVSPGYAPPTAVPSRSPYNGLQPSAFRNSLPLLYQPPGGMGTWGIPPAVNVNGAGLAMPSMYWQGYYRTPGAHSQLQQQPLLPQIPSHLPPIPSAQEQKQPTSALPISVGFLSPALAHTSQISTMGSPGIHSPVSKSSKAPSEIVSNASFALPFDASSNLVVSGATMSSDIDMSSSVVHGGGSGLIDKQVDDKQQQPHTSSGSVSTAMDGATQFVSAHGQPGVTHLSENFVQQPKVEQKAGESDISTVGSFSEQKGQQSHKSSKPLLPFPTTTFRQKQFGQEVFK…
CYCAS_006834	236	MVEYMEKVAKTVDVEELTVEERNLLSVAYKNVIGARRASWRIISSIEQKEESRGNEEHVTMIREYRAKVESELNNICDSILRLLDTHLIPSSTSGESKVFYLKMKGDYHRYLAEFKTGAERKEAAENTLLAYKSAQDIALADLAPTHPIRLGLALNFSVFYYEILNSPDRACSLAKQAFDEAIAELDTLGEESYKDSTLIMQLLRDNLTLWTSDMQEDVGGDEIKEAPKREEGEGR
CYCAS_032705	429	MGDSVRDGSVYMAKLAQQAERYEEMAEYMKNVVKSAGGEVLTAEERNLLSMAYKNAVGARRDSWRMVSLLEQKEQSRGNEEHRRLVREYRAKVESELSGMCESVLNLMNNHLLPSAASGESKDIALEKLPSTHPIRLGLALNFSVFYYEILNSPETACALAKEAFDDAIAELDTLGKESYKDSKLIMRLLRDNLTHWAFEMQVRNRVIWFDSRSEAGREISMGDSVRDGSVYMAKLAQQAERYEEMAEYMKNVVKSAGGEVLTAEERNLLSMAYKNAVGARRDSWRMVSLLEQKEQSRGNEEHRRLVREYRAKVESELSGMCESVLNLMNNHLLPSAASGESKDIALEKLPSTHPIRLGLALNFSVFYYEILNSPETACALAKEAFDDAIAELDTLGKE…
Gbichr1.2493	236	MVESMKKVAKLDVELTVEERNLLSVGYKNVIGARRASWRIMSSIEQKEEAKGNDHNVKRIRDYRQKVEGELSKICHDIMTIIDEHLIPSSGVDESTVFYYKMKGDYYRYLAEFKTGNERKEAADQSLKAYQTASTTAEMDLPPTHPIRLGLALNFSVFYYEILNSPERACHLAKQAFDEAIAELDTLSEESYKDSTLIMQLLRDNLTLWTSDLQEDGVDDQPKVEDSAGGEDEEL*
Gbichr10.1605	257	MTEKERENHVYMAKLAEQAERYDEMVESMKKVAKLDVELTVEERNLLSVGYKNVIGARRASWRIMSSIEQKEEAKGNELNVKRIKEYRHKVEDELSRICNDILTIIDEHLIPSSNTGESTVFYYKMKGDYYRYLAEFKFGNERKEAADQSLKAYQAASNTAATDLPPTHPIRLGLALNFSVFYYEILNSPERACHLAKQVFDEAIAELDTLSEESYKDSTLIMQLLRDNLTLWTSDLQEEGGEDQPKGEDDKIEEAE
Gbichr12.217	262	MSPVESSREENVYMAKLAEQAERYEEMVEFMEKVTKTVDVEELTVEERNLLSVAYKNVIGARRASWRIISSIEQKEESRGNDDHVATIREYRAKVESELTSICDGILRLLDSHLIPSSTTGESKVFYLKMKGDYHRYLAEFKTGAERKEAAENTLLAYKSAQDIAGAELAPTHPIRLGLALNFSVFYYEILNSPDRACTLAKQAFDEAIAELDTLGEESYKDSTLIMQLLRDNLTLWTSDMQEDVGDEIKEAPKREEGEEQ*
Gbichr2.1073	290	MDDLEVPYLESLRFCSGGLGLLCGLRRNVSRESSREENVYMAKLAEQAERYEEMVEFMENVAKTVDVEELTVEERNLLSVAYKNVIGARRASWRIISSIEQKEESRGNDDHVGMIREYRAKVESELTSICDGILRLLDSHLIPSSTTGESKVFYLKMKGDYHRYLAEFKTGAERKEAAESTLLAYKSAQDIAAAELAPTHPIRLGLALNFSVFYYEILNSPDRACTLAKQAFDEAIAELDTLGEESYKDSTLIMQLLRDNLTLWTSDMNEDAGDEIKEASAKREEVEGQ*
Gbichr2.1076	264	MHRLNWFKERPSCIVHSLSNPGLPGQLGLKRRLFSVAAAWDCFAALEEMSPVESSREENVYMAKLAEQAERYEEMVEFMENVAKTVDVEELTVEERNLLSVAYKNVIGARRASWRIISSIEQKEESRGNDDHGDYHRYLAEFKTGAERKEAAESTLLAYKSAQDIAAAELAPTHPIRLGLALNFSVFYYEILNSPDRACTLAKQAFDEAIAELDTLGEESYKDSTLIMQLLRDNLTLWTSDMNEDAGDEIKEASAKREEVEGQ*
Gbichr2.2142	255	MTTEKERESHVYMAKLAEQAERYDEMVESMKKVARLDVELSVEERNLLSVGYKNVIGARRASWRIMSSIEQKEEAKGNEHNVKRIKDYRHKVEEELSRICNDILTIIDEHLIPSSSTGESTVFYYKMKGDYYRYLAEFKSGNGRKEAADQSLRAYQAASNTASTDLPPTHPIRLGLALNFSVFYYEILNSPERACHLAKQAFDEAIAELDTLSEESYKDSTLIMQLLRDNLTLWTSDLQEDGGEDQPRGEEAEGE
Gbichr2.811	271	MTTEKERESHVYMAKLAEQAERYDEMVESMKNVAKLDVELTVEERNLLSVGYKNVIGARRASWRIMSSIEQKEETKGNEQNVKRIKDYRQKVEQELSKICNDILTIIDQHLIPSSNSGESTVFFYKMKGDYYRYLAEFKSGHERKESADHSLKAYQAASNTASTDLPPTHPTRLGLALNFSVFYYEILNSPERACHLAKQAFDEAIAELDTLSEESYKDSTLIMQLLRDNLTLWTSDLQEDGVDDQPKGEEGKIEPEVSLFHSFDCMLQC*
Gbichr3.2083	541	MQAKYDLLTKANYMFKINKGIKTPSKQDTPRISATDDDTEDAQPHLLLWATGMEGGDGSWATVLGEVPDFSSTLPSFRSLFKVFKPLRERKFRKKAPGRYRGFSFGDGSSVSIPCLSHTSAFLMKNIGATSGDLAVLFGGFRHIVRHALHFVCEVGLRAANRIMLEFTGYATMRTLCKDELNAEDDMLANVCFLALLVLWSGLEISSPKILLVLSFEKGSGATAYGLAYDIKSSLQILKIFHSKFGISLKGVFENAGIPKGYIGLAFLKLQEFEALLEMSPIESSREESVYMAKLAEQAERYEEMVEYMEKVVKTVDVEELTVEERNLLSVAYKNVIGARRASWRIISSIEQKEESRGNDEHVSMIREYRAKVESELSNICDGILRLLDTHLIPSSTSG…
Gbichr4.1796	233	MVQSMKNVAKLDVELTVEERNLLSVGYKNVIGARRASWRIMSSIEQKEEAKGNEQNVKRIRNYRQKVENELSKICSDILVIIDDHLLPSSNSGESTVFYYKMKGDYCRYLAEFKSGNERKEAADQSLEAYQVASNTAATDLSSTHPIRLGLALNFSVFYYEILNSPERACHLAKQAFDEAIAELDSLSEESYKDSTLIMQLLRDNLTLWTSDLQEDGGEDQPKGEDGNVEERE
Gbichr9.1637	250	MVDSMKKVAKLDVELTVEERNLLSVGYKNVIGARRASWRIMSSIEQKEEAKGNELNVKRIRDYRHKVETELSRICDDILSIIDEHLIPSSSTGESTVFYYKMKGDYYRYLAEFRSGNERKEAADQALKAYQAASNTAATDLPPTHPIRLGLVLNFSVFYYEILNSPERACHLAKQAFDEAIAELDTLSEESYKDSTLIMQLLRDNLTLWTSDLQEDGGDDQPKAEEAKTEGGEGADGSSVHEKHYQLYC*
TnS000076175t04	403	MAEEAEQTYTENAEKDKEQQQQEEEEQEQEQQEQQDEEEEEEQGERERLVFLARLAEHAERYEDMRKYMKMVAKMPQTLSMEEDSMLSDSYKHLLTPRRTSWRSVCDVEHIERFNRNAEGVRLYRKCIEAELATVCYDFLYLLDRYLIPRVRLHNHNHNQEEEEEGNRRAAEARVGYLKLKGDYLRYLCKFAGAGAQFFSAFTPGVGVDAAATARAAYEEAWQTALAQMEATHPVRLGVALNFSVFLHEINDEVAHGVSLAKQAFHDGILGLETVSHLHYKDTTLLLQLLRDNLDLWADHQHDDNGIGNAAAAAAGRGRAGADRLRKSSAGACNYTKVDKVARPVESLRLAKTPPEHENNDEEMLENVQVELSESAAETEVEVESELIADDGGGKTTES…
TnS000097109t27	227	MVDAMKQVAKLNWELTVQERNLLADAYKQVIDPRRNALRMLSALEEKEESKGNEVNMKRNTDYKQKFLTELCDICNDVINIIDQHLLPNSETGEFIIFCNKLKGDYFRYLAEFNIDQEDKVAADKAYEAYEAAANKAISDLPATHPTRLGVMLNFSVFYSEILGSPIRACHLAKEAFDNAMTELEKINEDFCKDKNFVMNEEMCKDSAFIMQLLEDNISMWTSLLP*
TnS000332703t01	265	MADEEAMSSSSSNSGKQPWEQKLAEAAYMAKVAEEAERYDDMTEYMSVFVLNAKENGYELNLEERNLLSLAYKNAVGARRAAWRIVLLIEQKEESQSAERVSLARDYRGKIEAELDNICGHILDLLDKSLIPSATSPENKVFYLKMKGDYHRYRAELKSSELRKEAADNTMDAYNAANEIAVGELTCIHPIRLGLALNISVFYYEILNNVDKACQTAKQAFDEALAALKTVDEESYKDTTLIMQLLRDNLTLWNSEVQDKTDEA*
TnS000470617t09	259	MTEKQRENHVYMAKLAEQAERYDEMVESMKKVAKLDVELTVEERNLLSVGYKNVIGARRASWRIMSSIEQKEEAKGNELNVKRIREYRHKVEDELSNICNDILTIIDEHLIPSSNSGESTVFYYKMKGDYYRYLAEFKTGNDRKVAADQSLQAYQAASTTANLDLPPTHPIRLGLALNFSVFYYEILNSPERACHLAKQAFDEAIAELDTLSEESYKDSTLIMQLLRDNLTLWTSDLQEEGAEEPAKGEDDKIEEVEH*
TnS000953295t01	261	MAAAASLREENVYMAKLAEQAERYEEMVEFMEKVTKAVEAEDLTVEERNLLSVAYKNVIGARRASWRIISSIEQKEESRGNEEHVAMIKEYRGKVESELSKICDSILKLLDTHLIPSSTAGESKVFYLKMKGDYHRYLAEFKTGADRKEAAEHTLLAYKSAQDIANAELAPTHPIRLGLALNFSVFYYEILNSPDRACALAKQAFDEAIAELDTLGEDSYKDSTLIMQLLRDNLTLWTSDMQEDAGDEIKEASKHEGDEQ*
TnS000628203t12	108	MSNYSLVFIILKDIANAEFAPTHPIRLGLALNFSVFYYEILNSPDRACALAKQAFDEAIAELDTLGEDSYKDSTLIMQLLRDNLTLWTSDMQECYDFLISISASPED*
TnS000473551t04	231	MVEHMKKVAQLNVELTVEERNMLLSGYKHVVGAKRASWRILTSIEQMDEAKGEEKNVKIIREYKHKIEIELSKVCGDALPILDQHLIPSSTTEESLVFYHKMKGDYYRYLAEFKTGNERKEAADKALEAYQMASNIANAELPSTHPIRLGLFMNLSVFYYEILKSPKRACHMAQEAFDEAMAEIDALPEHAYKDCTLILQLIKDNLTLWTSDMLDETEVEERAYKNASRA*
TnS000473551t03	235	MVDAMKKVAKLDVELTVEERNLLSVGYKNVIGARRASWRIMSSIEQKEEAKGNEVNVKRIRDYRHKVENELSKICDDILNIIDTHLIPSSNTGESMVFYYKMKGDYYRYLAEFKTGSERKAAADQALEAYQTASTTATADLPPTHPIRLGLILNFSVFYYEILNSPERACHLAKQAFDEAIAELDTLSEESYKDSTLIMQLLRDNLTLWTSDLQDETGEDQSKAEETKPEEADV*
Sacu_v1.1_s0014.g006122	327	MSTEKERETHVYMAKLAEQAERYDGTFRSLRSILPLAWLVGLVLLSVVSRSSGMFSPKRTFATDAVQYLSDPGVCFHRFCFTLRDYLLPRFVEMVDFMKKVAKLDLELTIEERNLLSVGYKNVIGARRASWRIMSSIEQKEEAKGNENNVRLLKEYRNKVEEELTKICHDILTIINEHLIPSSGTGESKVFYYKMKGDYYRYLAEFKTGAQKKEAADDSLEAYQAATDTAVTDLPPTHPIRLGLALNFSVFYYEIVNSPDKACKLAKEAFDEAIAELDTLSEDSYKDSTLIMQLLRDNLTLWTSDLQDDAVKEDHPNNEKVEGDLQ*
Sacu_v1.1_s0021.g008364	250	MASEPPSAAREENSFMAKLAEQAERYEEMVEFMEKVVVEAGNHELTVEERNLLSVAYKNVVGARRASWRIISSIEQKEEGKGNEEHVGAIRSYRAKIEAELSRICEGILALLDKHLVPSSSSAESKVFFLKMKGDYHRYLAEFKSGDERKDAARNTMDAYKSAQDIAFAELTSTHPVRLGLALNFSVFYYEILNSPDRACALAKQAFDEAISELDTLGEESYKDSTLIMQLLRDNLTLWTSDMQACAHL*
Sacu_v1.1_s0064.g015832	209	MADSSRDLHLYMAKLAEQAERYDEMVEHMDAIATSLHGGELSVEERNLLSVAFKNVIGSRRASWRIIVSIEQKEESKGNANHVASIKEYRAKIEEELVKICDHILSLLDNHLIGTASSAESKDIANADLPPTHPIRLGLSLNFSVFFYEILNLPDRACNMAKQAFDDAISELDSLGEEYYKDSTLIMQLLRDNLTLWTSDMQGQLEEA*
Sacu_v1.1_s0098.g019489	288	MSSEKDRDSLVYLARVAEQAERYDEMVEYMKSVAKLNVELTVEERNLLSVGYKNVIGARRASWRILSSIEQKEENKGNEQNVQRIKDYRKKVEDELTNICNDILTIINEHLLPSSSSGEFVVFYQKMKGDYYRYLAEFKTGEERRAAAEQSQESYQDASNRATSELSPTHPIRLGLALNFSVFYYEIINSPERACDLAKQAFDEAIAELDTLSEESYKDSTLIMQLLRDNLTLWTSDLQEDGADDQMKGGDKEVSFSCPFPVHNAGQFTEVVSASIFLVVYANLTFI*
Sacu_v1.1_s0125.g021635	307	MTTEKERESHVYIAKLAEQAERYDDNLKMSLQVEILQVLAPCDHSEQLTVGSSFMRRSVLDLFAEMVESMKKVAKLDLELTVEERNLLSVGYKNVIGARRASWRILSSIEQKEEAKGNDVNVKRIKEYRSKVEVELSKICHDILMIIDKHLIPSSTTGESKHADRKGDYFRYLAEFKTGSERKEAAEQSLDAYTDASNTAGTELPPTHPIRLGLALNFSVFYYEIMNSSEKACNLAKQAFDEAIAELDTLSEESYKDSTLIMQLLRDNLTLWTSDLQDDGTGEDQIQVESGKGDAAEEVYESKKQQ*
Sacu_v1.1_s0136.g022394	178	MSDEKDRESHVYLAKLAEQAERYDEMVEAMKKVAELDVELTLEERNLLSVGYKNVIGARRASWRILSSIEQKEESKGNEINVKRITEYRHKVEEELSEICKDILIVIDEHLIPSCSGGGESSVFYHKMKGDYYRYLAEFKAGNERKDAADQSLKAYEAWAYSCHLAQLVLFQAIKSR*
Sacu_v1.1_s0235.g026531	551	MTIEKERETNVYMAKVAEQAERYDEMVDFMKTVAKLNVELTVEERNLLSVGYKNVIGARRAAWRILSSIEQKEESKGNEINVKRIKDYRGKVEDELTSICNDILAIIDEHLLPSSSPGEFKVFYHKMKGDYFRYLAEFKTGQERKEAADNSLVSYQTALNTATTDLPPTHPIRLGLALNFSVFYYEIMNSPEQACHLAKQAFDEAIAELDTLSEESYKDSTLIMQLLRDNLTLWTSDLQDDGGDEQPKGGNVEEVKERIAKAGMDSSENKGSPFAAHEDSGSHNLLFPRHIDVDILPSTIISTESEDLPPNDPGVLDAPERALTIFAMRLAVLENMATGVGTLNFIWATVVILGGYAVTLKEEDFWFVTVILVTEGARIFGRSHELEWRQHDTRSLGEA…
Sacu_v1.1_s0758.g027683	65	MSICFHHQALENLKSSTTKMKGDYFRYLAEFKTGQERKEAADNSLVSYQTALNTATTDLPPNTL*
jgi_Chlat1_4920_Chrsp31S04837	255	MADREANVYMAKLAEQAERYDEMVEAMEKVARTVEVEELTVEERNLLSVAYKNVIGARRASWRIISSIEQKEDSRGNHDHVTKIKNYRAVIEKELESICHSILNLLDTHLIPSSSSGESKVFYLKMKGDYHRYLAEFKTGEERKEAAEATLHAYKSAQDIALVDLAPTHPIRLGLALNFSVFYYEILNSPERACHLAKQAFDEAIAELDSLGEESYKDSTLIMQLLRDNLTLWTSDMQEEGAEEGKADDKDDAE*
jgi_Chlat1_8813_Chrsp90S08144	261	MADSREGYVYMAKLAEQAERYDEMVEAMKKVAQLDVELTVEERNLLSVGYKNVIGARRASWRIMSSIEQKEENKGNTTNVQRIRDYRAKVEGELTNICQDILTILDENLIPSSNTGESKVFYYKMKGDYYRYLAEFKSGNDRKEAAENSLMAYKAASDVANVDLASTHPIRLGLALNFSVFYYEILNSPEKACHLAKQAFDEAIAELDTLSEESYKDSTLIMQLLRDNLTLWTSDLQEEGGEEAPKTDDGTHVEEAEEAT*
jgi_Chabra1_324464_rna-CBR_g5709-2_CBR_g5709	264	MVMELSREHWVYMAKLAEQAERYDEMVDSMKKVAKLDVELTVEERNLLSVGYKNVIGARRASWRIMSSIEQKEDNKGNEQNVKRIREYRHKVEQELSSICNDILTIIDENLIPSSDTGESKVFYFKMKGDYYRYLAEFKSGNERKEAAENSLIAYKSASEIAMVDLAPTHPIRLGLALNFSVFYYEILNSPERACHLAKQAFDEAIAELDTLSEESYKDSTLIMQLLRDNLTLWTSDLQDDGGDDVPKGDDGTRVEEAEGEDH*
jgi_Chabra1_324465_rna-CBR_g5709	258	MVMELSREHWVYMAKLAEQAERYDEMVDSMKKVAKLDVELTVEERNLLSVGYKNVIGARRASWRIMSSIEQKEDNKGNEQNVKRIREYRHKVEQELSSICNDILTIIDENLIPSSDTGESKVFYFKMKGDYYRYLAEFKSGNERKEAAENSLIAYKSASEIAMVDLAPTHPIRLGLALNFSVFYYEILNSPERACHLAKQAFDEAIAELDTLSEESYKDSTLIMQLLRDNLTLWTSDLQDDGEDMQVEETKGRSKNE*
jgi_Chabra1_332535_rna-CBR_g26075	793	MPYWLASVVTTNGLSGSGSFKTSCERCKLGSVKYRVMKQQEKELLAHQRLEWKKREFKAQNSISFAASNSPQIAADPNQMQVDPSTLIRPWSGNAVEGRSKLLSAFMSTSNMVGEGAHMTEGSESTTGKDEGTNRKGGKRGKRRKRRKRRRKLKDDVSLSTGTQRGSSEGEGTSTADDGGENRIASRKAVNAPIPGRDHALMSTLYKSSTRRRGKISRGPDGHLVLQDTDGSDDDEDDDDDGEKGGQGDEDDGEDGGSDDDEDEIERVEGDGGLWTPMDWSGVGSRDRWVDATGDKFIPAGSVREDTLSGEIAYRKKCLELKVVPLSRVLGQINSQVANLSHCALGRRNGAALAWCLRVNRLVRSLDLEDNNLDEHCARMFVVALARNHTVTDLDVSRN…
jgi_Chabra1_349598_rna-CBR_g46658	264	MESREENVYLAKLAEQAERYEEMVERMDKVARTADKEELTIEERNLLSVAYKNVIGARRASWRIISSIEQKEESKGNTDHVNIIKEYRAKVESELSNICDSILKLLDTYLIPSASSGESKVFYLKMKGDYHRYLAEFKVDNDRKEAAEATLVAYKTAQDIAVVDLAPTHPIRLGLALNFSVFYYEILNSPERACTLAKTAFDEAIAELDTLGEESYKDSTLIMQLLRDNLTLWTTDMQDEAGDAGKPAAGGEDSKGDGGGEKR*
scaffold-DRGY-2007921-Chaetosphaeridium_globosum	258	AQSTREENVYMAKLAEQAERYDEMVEAMEKVAKTVDQEELTVEERNLLSVAYKNVIGARRASWRIVSSIEQKEESKGNEEHVSMIKEYRAKIEAELSTICDSILNLLDSHLIPSATSSESKVFYLKMKGDYHRYLAEFKTGAERKEAAESTLLAYKAAQEIALVDLPPTHPIRLGLALNFSVFYYEILNPPERACTLAKQAFDEAIAELDTLGEESYKDSTLIMQLLRDNLTLWTSDMQDDAGDDTKGDDGTKLEDAD
scaffold-DRGY-2036308-Chaetosphaeridium_globosum	256	EKDRENFVYMAKLAEQAERYDEMVEAMKKVAKLDVELTVEERNLLSVGYKNVIGARRASWRILSSIEQKEENKGNDQNVTRIKEYRAKVEAELTSICEDILSIIDGNLIPASDTGESKVFYYKMKGDYYRYLAEFKTATERKEAAEQSLKAYQSASEIATVDLAPTHPIRLGLALNFSVFYYEILNSPERACHLAKQAFDEAIAELDTLSEESYKDSTLIMQLLRDNLTLWTSDLQEDGGEGEAKPDDGARPEDTE
jgi_Klenit1_4461_rna-KFL_000980010	261	MAESREENVYLAKLAEQAERYDEMVEAMEKVAKTVSVEELTVEERNLLSVAYKNVIGARRASWRIVSSIEQKEESKGNEDHVKLIKEYRAKIESELSHICEGILNLLDEHLIPSSTTGESKVFYLKMKGDYHRYLAEFKTGAERKEAAESTLLAYKSAQEIALVDLAPTHPIRLGLALNFSVFYYEILNSPERACSLAKQAFDEAIAELDTLGEESYKDSTLIMQLLRDNLTLWTSDMQDDQGEEGKQDDGTKVEDADES*
jgi_Klenit1_7332_rna-KFL_002100150	219	MALAESRENYVYSAKLAEQAERYDEMVEAMKKVAKLDVELTVEERNLLSVGYKNVIGARRASWRIMSSIEQKEDNKGNETNVKRIKEYRHKVETELSNICNDILTIIDENLIPSSDTGESKVFYYKMKGDYYRYLAEFKSGNERKEAAENSLGAYKAASEIAQVDLPPTHPIRLGLALNFSVFYYEILNSPERRGLLAKVSISVNVVNPGVPPGKAGV*
ME000053S08259	259	MSAEREENVYMAKLAEQAERYDEMVEAMEKVAKTVDVEELTVEERNLLSVAYKNVIGARRASWRIISSIEQKEESKGNEDHVSMIKEYRSKVEGELSTICESILNLLDSHLVPSSTTGESKVFYLKMKGDYHRYLAEFKTGAERKEAAESTLLAYKSAQEIALVELAPTHPIRLGLALNFSVFYYEILNSPERACTLAKQAFDEAIAELDTLGEESYKDSTLIMQLLRDNLTLWTSDMQEDAGDDGKHEEGKTEDADES
ME000176S02011	272	MEKERESYVYMAKLAEQAERYDEMVESMKKVANLDVELTVEERNLLSVGYKNVIGARRASWRIMSSIEQKEENKGNEQNTKRIKEYRQKVELELSNICDDILSTIDNHLIPSSGTGESKVFYYKMYPPRTSMASVKQKLQRKGDYYRYLAEFKAGAERKEAAEQSLKAYTAASEVANVDLAPTHPIRLGLALNFSVFYYEILNSPERACHLAKQAFDEAIAELDTLSEESYKDSTLIMQLLRDNLTLWTSDLQEEAGEEQGKGDEDAEAAAV
jgi_Mesvir1_1219_Mv17705-RA.1	278	MTSREDYVYMAKLAEQAERYDEMVESMREVAKTVDMAELSVEERNLLSVAYKNVIGARRASWRILSSIEQKEDSKGNTQHVDRIKEYRATVEKELEEICKHILELLDQHLIPSSTTGESKVFYYKMKGDYHRYLAEFKTGPERKESAEHTLNSYKSAQEIALSELAPTHPIRLGLALNFSVFYYEILNSPERACHLAKQAFDEAIAELDSLGEESYKDSTLIMQLLRDNLTLWTSDMQVCRFDDNQLVYNHFAQAAWLFLACIALLHFSCAVISSCG*
jgi_Mesvir1_13038_Mv06029-RA.1	231	MKRVAKLDVELTVEERNLLSVGYKNVIGARRASWRILSSIEQKEENKNKEGHVKKVKDYKRKVEDELSNICNDILAILDDHLIPSSNTGESKVFYFKMKGDYYRYLAEFKSSNERKDAAENSLLAYKAASDIASVDLPPTHPIRLGLALNFSVFYYEILNSPERACHLAKQAFDEAIAELDTLSEESYKDSTLIMQLLRDNLTLWTSDLQEEGGKGDDATRLEDVDDGAS*
SM000007S20777	249	MAKLAEQAERYDEMVESMKKVAKLDVELTVEERNLLSVGYKNVIGARRASWRIMSSIEQKEKAKGNEQNVARITQYRMKVEDELHKICEDILSVIDENLIPASDKGESKVFYYKMKGDYFRYLAEFKTDSKKQEAAQHSLKAYEAASEIASGVLAPTHPIRLGLALNFSVFYYEILNDGERACHLAKQAFDDSIAELDTLSEESYKDSTLIMQLLRDNLTLWSSDLQEDQDNDQPKSIDETKVDEAIES
SM000021S06410	259	MEKERERYVYMAKLAEQAERYDEMVESMKKVAKLDVELTVEERNLLSVGYKNVIGARRASWRIMSSIEQKEKAKGNEQNVARITQYRMKVEDELHKICEDILSVIDENLIPASDKGESKVFYYKMKGDYFRYLAEFKTDSKKQEAAQHSLKAYEAASEIASGVLAPTHPIRLGLALNFSVFYYEILNDGERACHLAKQAFDDSIAELDTLSEESYKDSTLIMQLLRDNLTLWSSDLQEDQDNDQPKSIDDTKVEEGIES
SM000028S10197	144	FKTGAERKEAAESTLLAYKSAQDGVCRLRASFMVHGILQEIAVVDLAPTHPIRLGLALNFSVFYYEILNSPDRACTLAKQAFDEAIAELDTLGEESYKDSTLIMQLLRDNLTLWTSDMQLSRAQEDTGEDKANDAEKGEDADES
SM000030S11384	108	MASAAYAREIAVVDLAPTHPIRLGLALNFSVFYYEILNSPDRACTLAKQAFDEAIAELDTLGEESYKDSTLIMQLLRDNLTLWTSDMQEDTGEDKANDAEKGEDADES
SM000037S13526	277	MEKERERYVYMAKLAEQAERYDEMVESMKKVAKLDVELTVEERNLLSVGYKNVIGARRASWRIMSSIEQKEKAKGNEQNVARITQYRMKVEDELHKICEDILSVIDENLIPASDKGESKVFYYKMKGDYFRYLAEFKTDSKKQEAAQHSLKAYEVIVRSFTSDLNNAARSSAAASEIASGVLAPTHPIRLGLALNFSVFYYEILNDGERACHLAKQAFDDSIAELDTLSEESYKDSTLIMQLLRDNLTLWSSDLQEDQDNDQPKSIDDTKVDEAIES
SM000076S21771	122	FKTGAERKEAAESTLLAYKSAQEIAVVDLAPTHPIRLGLALNFSVFYYEILNSPDRACTLAKQAFDEAIAELDTLGEESYKDSTLIMQLLRDNLTLWTSDMQEDTGEDKANDAEKGEDADES
Rw2G017670.1	253	MASAVPETLSREQYVYMAKLAEQAERYEEMVSFMEKLVVASTAAGTELTVEERNLLSVAYKNVIGSLRAAWRIVSSIEQKEESRRNEEHVALVKQYRSKVETELSAICAGILDLLQSHLVPSATAGESKVFYLKMKGDYHRYLAEFKNGDERKTAAEDTMLAYKAAQDIALADLAPTHPIRLGLALNFSVFYYEILNSSEKACSMAKQAFEEAIAELDTLGEESYKDSTLIMQLLRDNLTLWTSDLQEQMDEA
Rw2G046890.1	263	MSPTDSTREENVYMAKLAEQAERYEEMVEFMEKVAKTVDVEELTVEERNLLSVAYKNVIGARRASWRIISSIEQKEESRGNEDHVSIIKEYRSKIETELSKICDGILNLLESHLIPSASSAESKVFYLKMKGDYHRYLAEFKTGGERKEAAESTLLAYKSAQDIALAELAPTHPIRLGLALNFSVFYYEILNSPDRACNLAKQAFDEAISELDTLGEESYKDSTLIMQLLRDNLTLWTSDITDDAGDEIKEASKRESGEAPAQ
Rw5G015750.1	195	MGFATEREKLVYTAKLAQEAERYDEMTEEAKGNNIHMKHLKKYRQRVESEISIICRDIISVLDSHLIPSTSDGESTVHYHKMKGDFYRYLAEIKAGDEKEEAIKQSKKAYFKALTVAEAELPPTNPIRLGAALHLSILYHEFLNNPETACRLTKIAFEEGTAEINTLNNEPYKNTLMALKLLRENYSLWTSQPPH
Rw7G038110.1	265	MASSIPDNLTRDQYVYLAKLAEQAERYEEMVQFMEKLVVGSTPASELTVEERNLLSVAYKNVIGSLRAAWRIVSSIEQKEEGRKNEEHVVLVKEYRSKVEAELSEVCASILRILDSNLVPSASSSESKVFYLKMKGDYHRYLAEFKSAEERKAAAEDTMLSYKAAQDVAVADLAPTHPIRLGLALNFSVFYYEILNQSDKACSMAKQAFEEAIAELDTLGEESYKDSTLIMQLLRDNLTLWTSDVTTSILHHIFNMQTQFMYMHR
Rw7G039230.1	260	MAAPTPREENVYMAKLAEQAERYEEMVEFVEKVSASADKEELTVEERNLLSVAYKNVIGARRASWRIISSIEQKEESRGNDDHVSMIREYRSKIETELSKICDGILKLLDSRLIPSAFSGDSKVFYLKMKGDYHRYLAEFKTGAERKEAAESTLTAYKAAQDIANAELAPTHPIRLGLALNFSVFYYEILNSPDRACNLAKQAFDEAIAELDTLGEESYKDSTLIMQLLRDNLTLWTSDMQDDGADEIKEAPKPTEEAKQ
Rw7G039860.1	253	MEKDRESHVYRAKLAEQAERYDEIIEVMKKVAKLDVELTVDERNLLSVGYKNVIGARRASWRILSSIEQKEEAKRNEQNVKRIKEYMKRVEDELAIICKDMLSVIDYHLLPSSSTGESTVFYHKMKGDYYRYLAEFKAGDDRAEAADQSLKAYEAASSSAASQLPPTHPIRLGLALNYSVFYYEILKSSERACDLAKQAFDDAAAEIDSLDQESYKDSTLIMQLLRDNLTLWNSDLPEGGGEHPKVDQSQPEK
Rw0G000590.1	258	MAERENHVYTAKLAEQAERYDEMVEAMTKVAKLDVELTIEERNLLSVGYKNVIGARRASWRILSSIEQKEESKGNEQNVSRIKEYRNKVETELSSICSDIMRVIDEHLLPSCSAFESTVFFYKMKGDYYRYLAEFKTGDDRKEVADQSMKAYQAASSKAETDLPPTHPIRLGLALNFSVFYYEILNSPERACHLAKQAFDEAISELDTLSEESYKDSTLIMQLLRDNLTLWTSDIPEDGVEEGQKADSSAKTGGEDAE
Rw0G006620.1	264	MSSPEKERETQVYMAKLAEQAERYEEMVECMKKVAKLDLELTVEERNLLSVGYKNVIGARRASWRIMSSIEQKEESKGNEHNVKLIKSYRQKVEEELSKICSDILTIIDKHLIPSSSSGEATVFYYKMKGDYYRYLAEFKTDQDRKEAADQSLKGYEAASATANTDLPSTHPIRLGLALNFSVFYYEIMNSPERACHLAKQAFDEAIAELDTLSEESYKDSTLIMQLLRDNLTLWTSDLPEDGGDDNFKADETKSIEPNAAAVS
Rw0G016570.1	263	MSSPEKERETQVYMAKLAEQAERYEEMVECMKKVAKLDLELTVEERNLLSVGYKNVIGARRASWRIMSSIEQKEESKGNEHNVKLIKSYRQKVEEELSKICSDILTIIDKHLIPSSSSGEATVFYYKMKGDYYRYLAEFKTDQDRKEAADQSLKGYEAASATANTDLPSTHPIRLGLALNFSVFYYEIMNSPERACHLAKQAFDEAIAELDTLSEESYKDSTLIMQLLRDNLTLWTSDLPEDGGDDNFKADETKSIEPNAAAT
Rw0G022290.1	258	MAERENHVYTAKLAEQAERYDEMVEAMTKVAKLDVELTIEERNLLSVGYKNVIGARRASWRILSSIEQKEESKGNEQNVSRIKEYRNKVETELSSICSDIMRVIDEHLLPSCSAFESTVFFYKMKGDYYRYLAEFKTGDDRKEVADQSMKAYQAASSKAETDLPPTHPIRLGLALNFSVFYYEILNSPERACHLAKQAFDEAISELDTLSEESYKDSTLIMQLLRDNLTLWTSDIPEDGVEEGQKADSSAKTGGEDAE

## Sheet: Sheet-3
Protein sequences of group 1 bZIPs from different species. Related to Extended Figure 11.
Gene ID	Length (aa)	sequence
AANG011307	477	MGSQAQQAQSAPMASSTALLNASFPSLGRGLSGGFGSLARQSSIYSLTLDEFQSSIPEVKNFGSMNMDEFLKNIWTAEEQQAMAALMTTASSGAEAQQPPPDREGLTRQPSLQRQGSLTLPRTLSRKTVDEVWRDIHASNDGATTATTAQQQRTTTFGEMTLEDFLVRAGVVRDDLDSVGNSLVPVSGGFPPAPPAGGDNVGDRVDLAAGFADREGTAGAERDMGAGIHPGLTLSPANALDAMQVDAFKQQQQVQVQWLSDQFRTAQQQQALLAQQQVEAAAYVNAAKRMGNGGPVGLGPLGGGLANSMAGGLGIGLGAGAGMSTLALAPASPTSPISDSMGNGGNGLSLSPIGGGYGLDGLRGRKRGPDGPVEKVVERRQRRMIKNRESAARSRARKQ…
AT2G41070.4_DPBF4	271	MSSQLKATYMGSIRGNIEEPISQSLTRQNSLYSLKLHEVQTHLGSSGKPLGSMNLDELLKTVLPPAEEGLVRQGSLTLPRDLSKKTVDEVWRDIQQDKNGNGTSTTTTHKQPTLGEITLEDLLLRAGVVTETVVPQENVVNIASNGQWVEYHHQPQQQQGFMTYPVCEMQDMVMMGGLSDTPQAPGRKRVAGEIVEKTVERRQKRMIKNRESAARSRARKQAYTHELEIKVSRLEEENEKLRRLKEVEKILPSEPPPDPKWKLRRTNSASL
AT2G17770.3_FDP	195	MEEVWKEINLGSLHYHRQLNIGHEPMLKNQNPNNSIFQDFLNMPLNQPPPPPPPPSSSTIVTALYGSLPLPPPATVLSLNSGVGFEFLDTTENLLASNPRSFEESAKFGCLGKKRGQDSDDTRGDRRYKRMIKNRESAARSRARKQAYTNELELEIAHLQTENARLKIQQEQLKIAEATQNQVKKTLQRSSTAPF
AT2G36270.2_ABI5	442	MVTRETKLTSEREVESSMAQARHNGGGGGENHPFTSLGRQSSIYSLTLDEFQHALCENGKNFGSMNMDEFLVSIWNAEENNNNQQQAAAAAGSHSVPANHNGFNNNNNNGGEGGVGVFSGGSRGNEDANNKRGIANESSLPRQGSLTLPAPLCRKTVDEVWSEIHRGGGSGNGGDSNGRSSSSNGQNNAQNGGETAARQPTFGEMTLEDFLVKAGVVREHPTNPKPNPNPNQNQNPSSVIPAAAQQQLYGVFQGTGDPSFPGQAMGVGDPSGYAKRTGGGGYQQAPPVQAGVCYGGGVGFGAGGQQMGMVGPLSPVSSDGLGHGQVDNIGGQYGVDMGGLRGRKRVVDGPVEKVVERRQRRMIKNRESAARSRARKQAYTVELEAELNQLKEENAQLKH…
AT4G35900.1_FD	285	MLSSAKHQRNHRLSATNKNQTLTKVSSISSSSPSSSSSSSSTSSSSPLPSQDSQAQKRSLVTMEEVWNDINLASIHHLNRHSPHPQHNHEPRFRGQNHHNQNPNSIFQDFLKGSLNQEPAPTSQTTGSAPNGDSTTVTVLYSSPFPPPATVLSLNSGAGFEFLDNQDPLVTSNSNLHTHHHLSNAHAFNTSFEALVPSSSFGKKRGQDSNEGSGNRRHKRMIKNRESAARSRARKQAYTNELELEVAHLQAENARLKRQQDQLKMAAAIQQPKKNTLQRSSTAPF
AT4G34000.2	454	MGSRLNFKSFVDGVSEQQPTVGTSLPLTRQNSVFSLTFDEFQNSWGGGIGKDFGSMNMDELLKNIWTAEESHSMMGNNTSYTNISNGNSGNTVINGGGNNIGGLAVGVGGESGGFFTGGSLQRQGSLTLPRTISQKRVDDVWKELMKEDDIGNGVVNGGTSGIPQRQQTLGEMTLEEFLVRAGVVREEPQPVESVTNFNGGFYGFGSNGGLGTASNGFVANQPQDLSGNGVAVRQDLLTAQTQPLQMQQPQMVQQPQMVQQPQQLIQTQERPFPKQTTIAFSNTVDVVNRSQPATQCQEVKPSILGIHNHPMNNNLLQAVDFKTGVTVAAVSPGSQMSPDLTPKSALDASLSPVPYMFGRVRKTGAVLEKVIERRQKRMIKNRESAARSRARKQAYTME…
AT1G45249.6	431	MVQIQLLGGSRFCRKMDGSMNLGNEPPGDGGGGGGLTRQGSIYSLTFDEFQSSVGKDFGSMNMDELLKNIWSAEETQAMASGVVPVLGGGQEGLQLQRQGSLTLPRTLSQKTVDQVWKDLSKVGSSGVGGSNLSQVAQAQSQSQSQRQQTLGEVTLEEFLVRAGVVREEAQVAARAQIAENNKGGYFGNDANTGFSVEFQQPSPRVVAAGVMGNLGAETANSLQVQGSSLPLNVNGARTTYQQSQQQQPIMPKQPGFGYGTQMGQLNSPGIRGGGLVGLGDQSLTNNVGFVQGASAAIPGALGVGAVSPVTPLSSEGIGKSNGDSSSLSPSPYMFNGGVRGRKSGTVEKVVERRQRRMIKNRESAARSRARKQAYTVELEAEVAKLKEENDELQRKQAR…
AT1G49720.2	392	MGTHIDINNLGGDTSRGNESKPLARQSSLYSLTFDELQSTLGEPGKDFGSMNMDELLKNIWTAEDTQAFMTTTSSVAAPGPSGFVPGGNGLQRQGSLTLPRTLSQKTVDEVWKYLNSKEGSNGNTGTDALERQQTLGEMTLEDFLLRAGVVKEDNTQQNENSSSGFYANNGAAGLEFGFGQPNQNSISFNGNNSSMIMNQAPGLGLKVGGTMQQQQQPHQQQLQQPHQRLPPTIFPKQANVTFAAPVNMVNRGLFETSADGPANSNMGGAGGTVTATSPGTSSAENNTWSSPVPYVFGRGRRSNTGLEKVVERRQKRMIKNRESAARSRARKQAYTLELEAEIESLKLVNQDLQKKQAEIMKTHNSELKEFSKQPPLLAKRQCLRRTLTGPW
AT1G03970.1	270	MASFKLMSSSNSDLSRRNSSSASSSPSIRSSHHLRPNPHADHSRISFAYGGGVNDYTFASDSKPFEMAIDVDRSIGDRNSVNNGKSVDDVWKEIVSGEQKTIMMKEEEPEDIMTLEDFLAKAEMDEGASDEIDVKIPTERLNNDGSYTFDFPMQRHSSFQMVEGSMGGGVTRGKRGRVMMEAMDKAAAQRQKRMIKNRESAARSRERKQAYQVELETLAAKLEEENEQLLKEIEESTKERYKKLMEVLIPVDEKPRPPSRPLSRSHSLEW
AT3G19290.3	432	MGTHINFNNLGGGGHPGGEGSSNQMKPTGSVMPLARQSSVYSLTFDELQNTLGGPGKDFGSMNMDELLKSIWTAEEAQAMAMTSAPAATAVAQPGAGIPPPGGNLQRQGSLTLPRTISQKTVDEVWKCLITKDGNMEGSSGGGGESNVPPGRQQTLGEMTLEEFLFRAGVVREDNCVQQMGQVNGNNNNGFYGNSTAAGGLGFGFGQPNQNSITFNGTNDSMILNQPPGLGLKMGGTMQQQQQQQQLLQQQQQQMQQLNQPHPQQRLPQTIFPKQANVAFSAPVNITNKGFAGAANNSINNNNGLASYGGTGVTVAATSPGTSSAENNSLSPVPYVLNRGRRSNTGLEKVIERRQRRMIKNRESAARSRARKQAYTLELEAEIEKLKKTNQELQKKQAE…
AT3G56850.1_DPBF3	297	MDSQRGIVEQAKSQSLNRQSSLYSLTLDEVQNHLGSSGKALGSMNLDELLKSVCSVEANQPSSMAVNGGAAAQEGLSRQGSLTLPRDLSKKTVDEVWKDIQQNKNGGSAHERRDKQPTLGEMTLEDLLLKAGVVTETIPGSNHDGPVGGGSAGSGAGLGQNITQVGPWIQYHQLPSMPQPQAFMPYPVSDMQAMVSQSSLMGGLSDTQTPGRKRVASGEVVEKTVERRQKRMIKNRESAARSRARKQAYTHELEIKVSRLEEENERLRKQKEVEKILPSVPPPDPKRQLRRTSSAPF
AT3G44460.1_DPBF2	331	MSVFESETSNFHVYNNHEIQTQPQMQTFLSEEEPVGRQNSILSLTLDEIQMKSGKSFGAMNMDEFLANLWTTVEENDNEGGGAHNDGEKPAVLPRQGSLSLPVPLCKKTVDEVWLEIQNGVQQHPPSSNSGQNSAENIRRQQTLGEITLEDFLVKAGVVQEPLKTTMRMSSSDFGYNPEFGVGLHCQNQNNYGDNRSVYSENRPFYSVLGESSSCMTGNGRSNQYLTGLDAFRIKKRIIDGPPEILMERRQRRMIKNRESAARSRARRQAYTVELELELNNLTEENTKLKEIVEENEKKRRQEIISRSKQVTKEKSGDKLRKIRRMASAGW
AT5G42910.1	370	MDSYWRLKNLVNDLPVSTSLSRQGSIYSWTVDQFQTSLGLDCGSMNMDELVKHISSAEETQEGSQRQGSTTLPPTLSKQNVGEVWKSITEEKHTNNNGGVTNITHLQGQQTLGEITLEEFFIRAGARGGNTNGGSIHDSSSSISGNPHTSLGVQIQPKAMVSDFMNNMVPRSHDSYLHQNVNGSMSTYQPQQSIMSMPNGYSYGKQIRFSNGSLGSGNQSLQDTKRSLVPSVATIPSEAITCSPVTPFPTLNGKQKINGESSLLSPSPYISNGSTSTRGGKINSEITAEKQFVDKKLRRKIKNRESAARSRARKQAQTMEVEVELENLKKDYEELLKQHVELRKRQMEPGMISLHERPERKLRRTKSDIK
AT5G44080.1	315	MTSFQVMRSSNSRNSDLSRRISSASTSSSSIRPQQQFRRDLTSVGYGGRNDGLYSSNSMTVEGILHDTFASDPPAPTESSLLDASINLMDASPAPMEITTTTASDVVDHGGGTETTRGGKSVDEIWREMVSGEGKGMKEETSEEIMTLEDFLAKAAVEDETAVTASAEDLDVKIPVTNYGFDHSAPPHNPFQMIDKVEGSIVAFGNGLDVYGGGARGKRARVMVEPLDKAAAQRQRRMIKNRESAARSRERKQAYQVELEALAAKLEEENELLSKEIEDKRKERYQKLMEFVIPVVEKPKQQPPRFLRRIRSLEW
evm_27.model.AmTr_v1.0_scaffold00132.19	493	MGSHMNFRNLQPDGPDSYHQQGNNSRMVNNNYADSSNPLARQPSVYSLTLDEFQNALGGMGKDFGSMNMDEFLKNIWTAEESQAMALAFEGNLGNSSNNSNLPRQFSLQRQGSLTLPRTLSQKTVDEVWRDLFKESKEGNNGNNAGPALQQRQQTLGEITLEEFLVRAGVVREDTQSTAPNPMNNGWYSGSGGNPIGKSGGLALGIQQPTWQNGGGGLLSNNKSQQGVQQSNSLTNQPTPSQQASWLNSQYRRSPVVQQQQQKQPQNHLFRDESQVGFTSTLQLPNNLDLTNPGMGSGLGLSQVGGAGNGLQGRPGVGMVGIGDGSSVNSIGTAAPVGNGFMHGGGLQGGGVGLGLVGLGGGATKNVAAGSPAQLSSDGLGKSNGDNSSLSPTPYIFSG…
evm_27.model.AmTr_v1.0_scaffold00013.229	118	MAYEATLHQFQPLARQSSILNLAPEELQSHGGDLSKPLTTMNIDEFFKGAYTSFDGAPGSNSGVAMTLEDFLQGTGLVDENLNAPPAINPATNTLPFMGFNLAQALDGQGFHGQPAEF
evm_27.model.AmTr_v1.0_scaffold00013.170	130	MGYEATLHQFQPLVRQSSIFNLALEELQSHGGDLSKPLTTMNIDEFFKGAYPSSDEAPGSNSGVVVPLEDFLQRTGLVDENLNAPAMNPATNTLPLMGFNQAQALHGQGLHSQPAEFLRERGKVVWDIKF
evm_27.model.AmTr_v1.0_scaffold00101.11	326	MVSQGGGQTPQFQILGRQGSLYSLTLDEVQNQLGDLGKPLTSMNIDELLKNVWSAEEGQALATLGEKTMGPSSSSSGLQRQSSLTLTKNLSRKTVDEVWRDIQMGQRKGEEEKKSHRRQPTLGEMTLEDFLVKAGVVSESSDKTQRVTENSNCLEGGQGICDMASVMGMDPMGNAHNLQQQQAQWMQYQLASSHHHQQAQQAQQQSLMGIYGQNRNVGQGLGMGGSPLMDVGYPENQMGVGSPLVGTLSDTQTPGRKRVATGDVVERTVERRQKRMIKNRESAARSRARKQAYTNELENKVMRLEEENERLKKQKVGISSYFQSIF
evm_27.model.AmTr_v1.0_scaffold00061.95	147	MEYTQTNGSSPTTNGVQTAASLSIWQQSNPSNNLMLPFEQGSYGAGIGGSHSHGGGVDISNVIYFNNVNGNGVLGNVVRNGGQVPRRRRNVMEALEELEERKRQRKIKNRESAARSRARKQAYTCQLDISVAELKEENARLKNELVF
evm_27.model.AmTr_v1.0_scaffold00061.94	118	MGSKLPHCRPFVTIQPLQPVSGHLSMGLMASVSVSVLVVVITLKLQQSANVRYCVNVNGNGMLGNVVPNESPVRQRRRIERAFDDLTERRQKRKTENRESAARSRARKQVPLSDFRVH
evm_27.model.AmTr_v1.0_scaffold00152.26	262	MQIASFYPPDSRLRSLGPGSPVHEMWSVEMNKNGAPALSSTSSSSSSTLHSPPRSNRKTMEDVWRDLNLTLLPRDEGPKGFREMILQDFLTTGNDTRRAQQDEIHVERRGGPQNVAATNLSLITGSDLHYLDWLSYKPASAVQEEEQQRPPHVLEPGAAAPFVAPESAAGLGLCKKRLPPDCREEQSVDRRHKRMIKNRESAARSRARKQAYTNELELEVAHLIEENARLRKHQLTFANPTAAFQHGKTKPATLRRSTTAPF
evm_27.model.AmTr_v1.0_scaffold00040.27	318	MASKVMASSNSTTNSDLNRQASIYSLTIAELQNSNKGLGSMSMDDLLRNIWTAEESQAMAAALAGNQPDSGQLAGNMSDSGQVMMNSGSFPHQNNLSLPKQVANKTVEEVWRELASSSATDQRGERMVYKEPTFGEMTLEDFLAKAGIVREENQAQGVCEPSDWRRFGVKGDEMVSQQSMFGDGVLGVQGQFQRLGGLEEGGLGSNNNNGLGLGLGHEGSSRGKRRAVHEPVDKVAQQRQRRMIKNRESAARSRERKQAYTVELETLVTQLEEENAQLQAQQVEENRKRREELMKVLIPVDEMPRPPRMLRRTRSMHL
evm_27.model.AmTr_v1.0_scaffold00150.7	117	MGYEATLHQFQPLKRQSSIFNLALEEMQSHGGDLSKPLITMNIDEFFKGAYPSSDRALGSNSGGAVTLEDFLQRTGLVDENLNAPTMNPATNTLSLMGFNLAQALHGQELHGQSAEF
evm_27.model.AmTr_v1.0_scaffold00114.10	386	MAMQSEFRQMVSVDPHPMAPTALPRPSTQASPLARQGSIYSLTLDEFQSTLCEPGKNFGSMNMDEFLSNIWTAEESQAMAAAMEAAASHAEEPNKSSMHRQPSLPRQNSLTIPAPLSQKTVEEVWSDIHGVEQANNSNSNSNSNNGGANPSTRQPTFGEMTLEDFLVKAGVVRDGGAPSGGNPTYEYPSGQGERPGFGHVIGMGYNGNGGFSLSNSNHHQQSMVVGEGGGYGKRGIGGLCMGGRMGNGGLCIGSPVSPLSSEGMCAVGTGGGVEYGGGEMGGGMRGGRKRVLDAPVEKVVERRQRRMIKNRESAARSRARKQAYTVELEAELNQLKEENAKLRKQQEEATEKRRKKLLETLATTNVAPQGGGARMRTLRRTFTGPW
evm_27.model.AmTr_v1.0_scaffold00010.260	243	MGYDATLHQFQPLARQSSIFNLAIEELQSHGGDLSKALTTMNIDEFFKGACPSSDEAPGSNSGVAVTLEDFLQRAAGLVDENLNAPAMSPATNTLPLMGFNQAQALSGQGLHGQPAEFLQYPMNVPSIEQQQGLMVSYGAPMHVSGAYGVGGSVPLMDAGYGEMPLPVPSPMMGFSSDTQTPRQRWHVADEVLDKAAERRQKRMIKNRESAARSRARKQAYTKQLEHELSKLRTTNVMLKKIT
Cre05.g238250.t1.2	524	MDVDGLDLAALLAEGPDSGVGPSLLDDELFSEDLMQFLETIEGQPTSTQCHQKLAAQQQQQPVPAPAPAPAPAVPIPVATSSPAVAMSPTASTSSGCSSGVVAAPAPIPTPVAPAAAAVALAALQQAQMQQLQPACAAMLPRLVTTTAAQQMWTAMLQAACTVTPALAAAHAPAAASVDDAKARAQPAGTSRQGSREDSGDSSDTDQDDDMVDSKGKSVGNKRKAPEVDWRQIEDPAERRRQRRLAKNRVTAARSRERKKAAWSELEERLKGIETENAQLRAMLETFARENTALKAQLLTVAAAGGVPGLNHGQAGKTMDPASVLPVFIAIMLVVSALLPGDKACALLGSLLPLALIASMMGAAGSGANANGGAAFDCLFRLMHSLSTLLSKSSRTLQR…
Ceric.19G023900.1.p	458	MASSQTERAVQSDSILPPSNVVSSEGCAMAAPCLVRQLSVYSLTLNELQNAHFELSKSLGSMNMDEFLMNIWTVEESQAIAAAMGRSSNSEELDVNEIPQGIPRQTSISLPRSLRGKTLDDVWKDVIDNDKMTVKPDGEGSSQERQLTLEEVTLEDFLVKAGVVKKDGSGILSDITFGMPFAKDFTPMSSIGPNGRSKPDNVRFGVANMSAMKSEDEASTVLSLSNSKSPSNRSNLRLTQVQNLNQTPVVTEQSDWLCTTVFKSDISVSNSSSGVLHEHTTGQNGGHAFLPNGILVDELNAPMSGLGVGIANGSCPVTYSGSSFSRRTLSPQSPMEEGVSLCDPVVLHSSVPNGVERVMARGRKRSLEGSLEKVVERRQKRMIKNRESAARSRARKQAY…
Ceric.19G036500.1.p	387	MRSAMGSASGAPRTPLPSFSSLTREPSIYTLTLEELQNAVNEPGKNFGSMNMEEFLKNIWTMEESQAMAAAVSSAVEGNSSSLAGSSSLPPSGLQHGLSMPRNLTGKTVDEVWKEIHQSSERSQHGNLGDRQVTMADVTLEDFLAKAGFMREECELEPSANSSNSIVTMNTGIMNSTPSDSMQEPQVAPQHGDWLNFQLKGTVPHQQVLSHQHLLQKHQQQQKQQAEAAAAAFAGRLAAPVGAIMPSGKVPKSLDASFDCTGNIGVVNTLDASYDSSAGMGISFTPAAVPSDRKRSHDTSEDRSIEQRQKRMIKNRESAARSRARKQAYNVELESVVETLKEENAKLLQQQAERLRKRRELLMEMLVPVTEQRHKPRSLRKTLSASW
Ceric.19G009600.1.p	463	MASSQTEGVIQPECLSMHASDAAPMRGGFKPTSPIARQPSIYSLTLDEFHNAHGEPTKNFGSMNMDEFLRNIWTAEESQAMAAAMEGGLNTEESQLLPFQQGMQRQASISLPRTLSRKTVDDVWKDILRGDSLNMNSEATVGMQERQITFGEMTLEDFLVKAGVVKKEETGNTTNVASPSISFGKSFTVASNGIPDEKLASDNLSFGVMDVVDGEIAQGSSLPTLSMSSPRMHVNKQGFEPMKIDHGNHSPSSMSQSDWISNATLQVEVPYSDGRLNALHRHAAEANGRKAGMLNEPIMRGAGMLGPDLGMGLAERCAITQCNSPASLALKRGSPQSPLLDPSVPSFDAMVMPSPIPYGVEGGVTRGRKREYEGSLEKVVERRQKRMIKNRESAARSRA…
Ceric.21G054800.1.p	314	MDDFVRNGWTSEDSKVGFGPLASYAPGNSASNKGSNASLCPVLSGGMVEDVWKDAPNHPKVEVIRKQQQQTEDYYQHPCQQQRQGHHYYSQERQSTLGEMTLGDLLVRTGVVRDDPDAGSYTAESNNLYSPISGGTVTSNLPSPMEALTTGFQHDWIHASQHPHQHQQIMRHAEAVAASRRGFQPPALLIPGENPMYDGIADDGMLGTDSLGSSIAPSPSFSDYSTHSRKRFPSDIAVDKTMERRQKRMIKNRESAARSRARKQAYTVELEAEVNMLKEENARLKQQQALQRHLPKVLAVHNTQIRGLRRVHSF
Ceric.27G043400.1.p	493	MTSSCSPNRETGSSLLVGSQADCMSVTASQSALAVSNTAMPPRKPPSMFVHQAPSIGRRSSLQSLNLDDFQSTPGDPNKRIGSMNMDEILKGMWIPEEGQTIGTSTVNTIDDAPFAHTWHHNVQRQGSIPLPRTLSRKMADELWKDIADTNIDMSFGAESACAGKISGAEQQVATSEMTLEDFLLKSGLVMTQNGPRVGHTSLLSFAPGYENLYGSSVAHNGGGDKLTHTNDLSNYKTIEDEKPNINSLPDLSLSTASAGQSNQAGIRPHNVQVESLKYGSLSPRSLDPLTNGSFQSVASKPRMQQIHKNAPFFMNDVNASTGASGNLPTIGVQGNCYVGPTDLNVDLGINGLAPGMDICNIKLGSPSSPLPDGVEPSHGSMSSSSPLRYGLDGVTTGR…
Ceric.06G081700.1.p	450	MGYQTQSTSSGHAYSIPSMNSGNPFTGSITRQACPPPPVDLPLMRQKSIYSLTLEEFQNTLGDPGKSFGSMNMEELLKNIWTAEEGQAMAAAMGTADMTGLQKQTSLQKQGSFSIKGALGRKTVDEVWNTIYQAPNNLVNSSHMSMKQREMTFREVTLEDFLVKAGIVPEEDLGQNEAGLLFDGGTQMYRDLGVEFGGSVSMSNSVPNSGMYSSPTSVLAGHIMESQQTPQLDNPESSLQTTDMLMKRHLNGGFLEHCQLSKSSATNVMGDTFNFANGKQADNSAFVSPVGLGGLRPPVGGGITASLNTNANFTGFANPLSLVMPTCHKVESPLSSDGTGTGQGNAPLSPVYHSCITAPLRKRIGDEQLETVVERRQRRMIKNRESAARSRARKQAYTV…
Ceric.07G030400.1.p	356	MVTRTMPSSAINGGFGQDLARQPSILSFTLDEFQNAIAEPGKPFGSMNMEEFVRNLWTAEESQAMAVAMASTTDNTSLLRQQSLQRLNSLSLTSALSKKTVEDVWKDIQRHSTADLVEGQHRHAQQQKNMGIFGEMTLEDFLVRAGALKNEADASSRLTGGDSNTVPVYSAGIPPPNVLSNSLPPSMNLVTCPNLPTDWMNFNSHPHQQMLQQAEAAAAAKRGLTPPSHMIPSGNSALYEGLGVLTDGPGLGQESNLSLSPAVSEYAMHGRKRYASEAVIEKTMERRQKRMIKNRESAARSRARKQAYTVELEAEVARLKQENERLKQQQALESRLPDSRFLQHEKVHVLRRVQSW
Ceric.07G046200.1.p	359	MASRIMLSSAPARSSASEIPRHPSLLYVALDEVHNTVNESGKLFGSINMEDFMSNLWTVEENQALITGIPPTAESITLSRQFNSQRINSLSLSPSSSNKTVEDVWKDTQRKPTTYTAGRYGRHSQHQKSPATSGEITLEDFLGRAVAFREKVDANLHLTVAGKSASIYSAGATAANVVSNRLPPATDPLASPNIPSDWMSSEYPQSQAMLRQVEPTRVSAERGLSPSPLIVESKSSTMYDGFAGVADSIGMAQESLSNSLALSPVVSDYGGNGRKRYAPQTVFEKSMERRQKRMIKNRESAARSRARKQAYTIELEAEVAKLKEENARLKREQTLEIHLPDTNFTGRVRKCVLRRAQSC
Ceric.24G056700.1.p	680	MASSNFGNLDTSLSRGGSSVYSLTFDEFQNVLREPGINLESMNMEELLKNIWTAEESQAMAAAMNSVESLNEGLASQLSLQKQTSFSLPRTLSGRTVEDVWKSLQHQQGGTGTIPSSIHNQRQMTLGEVTLEEFLTKAGIVMDRPPVKQAPMNQVFKSQVIPPLNQAFQSSMVHGLGPINQVHKPLSSPSLMPPNHMHEAPMVQQLIPSSQVQNSMQQQGLCNLTSTGFVGDTLFPVGRENRLEQNGKLQPTASPANKGVLPTAFTSPSSSDRTHTFVQTQTGDWISKPNGNSFAYKTQQTSQQRTQHQAAAQQMQQQATAQQMQQQAAAQQMQQQAAAQLMQQQATVQRMQQQATAQRMQQQAVAQHMHHQAAGQCMPQQTTAQHMQQHAAAQHMQQQ…
Csu67968	394	MGTLQRQTTLSKQTSAVFQMTLDQLQQSVGSGKPFGSMNMEDFLAAVWDRDAGGVPPPSEAGYNLPEEVPAFQPQAPAALHPDYSGKTVEEVWNSIHKSNGNNEGQQQGVLPGFQTVTLGSFLERVGVDFPSMDLQQDGLLPPAPELQVHTFYPQVDAAVHITQSAPMRVKKDLGLPYISQQFDPVIQPRASRRGGRPPFQEQEEAGRSPSIVEGRPWPLARPPSPPISMPQTPSHSPSSQPEKNGPMSGPSSMPIDFPPSTSAPGTSQQGGRTAMAQQSLGMPPLPLQQPTSKQSPGAAARAARQRKRKAEPEVMDERTQRLQKRMVKNRESAARSRQRKQEYTATLEQQVDELKQQNRELLERVIAHCQPPPAAHVPTLEGQPLRRTRTTPL
Csu54523	77	MEDHMEDRDAKKQLRKEKNRASAAASRARREAYTASLEEEVAKLKEEKSWLEGQVNSPDHAMPMSLPARAPMRHLSL
Mapoly0072s0050.1.p	488	MGSNSQAQGQSRAMPQNPSAQNGGPIVPSGEGTSSGSALTRFGSLPRQASIYSLTLDELHSLDPGKNFGSMNMNEFLKNIWTVEESQAMASAMAGIGSGSNLAGESPAEGSGGALTGANGTGLSRQTSLTRQSSLTLPRTLSRKTVEEVWRDIHKPIEGSNGVQTNGTGPTQTREATFGEMTLEDFLVKAGVVREDGPDGPTSSSFGSFNNFISPSATNDRDGTGPSVPTLSLGTSTLTPGSMDSMAMDTYKPAPAQAEWMRSMAVTAQQQQQQQQQQQQQQQQYAHAAHQQQMQAAHAAEQYGNHRQRVANGSGMVVSSMPNGYAGMAPGMQGLVPQGMMGVIGLQLAPTSPSSPMSDGVGHSHGNGLSLSPAGNYGVDGAMRGRRKGGDGPQEKTVE…
Mapoly0069s0009.1.p	377	MMASTSGGAQMGTRNVPFTPITRQNSIFSLTLDELQNAIDPGKHFGSMNMDEFLKNVWSAEENQTMSLAISTSNESNAPQSSSATGGGLARQGSLTHPGSLSLSRTLSRKTVDEVWRDIHRVPEPTAKEQQRANNYGEMTLEDFLVKAGVVREDSESGSPASNNTNTFTAPFAAPLASQNPFHGPTVLAQSTHQAAMEAAIAHNQHQQHVEWHNYQLKSNAMQHQQHVLQQQAQEAAAAYAMPKRGPVIALPGTPSGSGLEGSSDGGLQVNGLSPAITTPDTPNRGRKRGPESMPEKTVERRQRRMIKNRESAARSRARKQAYTVELEAEVSQLKEENNRLRKEMEEASKRKREELLIQEVPPRKNQALRRSCSISW
LOC_Os08g36790.1	329	MGGGLGKDFGSMNMDELLRSIWTAEESQAMASASAAAAAAEGGLQRQGSLTLPRTLSVKTVDEVWRDLEREASPGAAAADGGGGGGEQQQPRRQPTLGEMTLEEFLVRAGVVRENTAAAAAMVAAAAAPPVAPRSIPAVNNSSIFFGNYGGVNDAAAAAAGAMGFSPVGIGDPTMGNRLMSGVAGIGGGAITVAPVDTSVGQMDSAGKGDGDLSSPMAPVPYPFEGVIRGRRSGGNVEKVVERRQRRMIKNRESAARSRARKQAYTMELEAEVQKLKEQNMELQKKQEEIMEMQKNFFPEMQKNQVLEAVNNPYGQKKRCLRRTLTGPW
LOC_Os07g48660.1	274	MGVHAMSCHGGGGGGGEGALSRQGSVYSLTLNEVESHLGEPLRSMNLDDLLRTVLPAAAAAAETAGRKTVDEVWRDIQGASTGRHHATPMGEMTLEDFLSRAGVAVDGAASAAGAHWLRGHYPPPPPPTTTTLQYVGGSGAVVDGVYNRVDGHGVAGFLSQVGVAGRKRGGGVDGVVEKTVERRQKRMIKNRESAARSRARKQAYTNELENKISRLEEENQRLREHKAVADFSTFPSCVDFLKAFLTQKLEPVMQIVPQPEPKQQLRRTTSASF
LOC_Os01g59760.1	335	MASKAGGGGVARRGGGRMRSLGRQGSMYSLTLDEVQSQLGEPLHSMNLDELLRSVFPDGLAIADGAGATTSSQQHQPGSGLLRQGSITMPPELSKKTVDEVWKGIQAAPKRNAETGGGGGGGRRRRERQPTLGEVTLEDFLVKAGVVTQGSLKELSDVGNVDPVGRGVTATGTVDLAPGSHWIEQYKQQIASTDAHHHGQQGVQGAYFPNRLVPQPLNVGPGAILEPSYSDGQTSSGMIGGMSDSQTPGRKRGMSGDVADKLMERRQKRMIKNRESAARSRARKQAYTNELENKVSRLEEENVRLKRQKELDELICAVPVPEPKYQLRRTSSADF
LOC_Os01g64000.1	388	MASEMSKNVKVTDDQEVTSQERDQSGGTKVGGEEEIAPLARQSSILSLTLEELQNSLCEPGRNFGSMNMDEFVANIWNAEEFQATTGGCKGAMEEAKVVDSGSGSGDAGGSGLCRQGSFSLPLPLCQKTVEEVWTEINQAPAHTSAPASALQPHAGSGGVAANDRQVTLGEMTLEDFLVKAGVVRGSFTGQAAMGSGMVNGPVNPMQQGQGGPMMFPVGPVNAMYPVMGDGMGYPGGYNGMAIVPPPPPAQGAMVVVSPGSSDGMSAMTHADMMNCIGNGMMIENGTRKRPHREDGCAEKTVERRQRRMIKNRESAARSRARKQAYTVELEAELNYLKQENARLKEAEKTVLLTKKQMLVEKMMEQSKEKMNANRGGSQLRRSGSCMW
LOC_Os01g64730.1	266	MMASRVMASSSPSHTASDLARFAAGRGGGGSAGLGSMNVEEILRGIYADMPTPALPLVGGDRPMSPLPAPDVAAAPRTAEEVWKEITGAGVAAAAGGVVPPAAAAAAAPAVVAGAGAGTGAEMTLEDFLAREGAVKEDEAVVTDPSAAKGQVVMGFLNGAEVTGGVTGGRSRKRHLMDPMDRAAMQRQKRMIKNRESAARSRERKQAYIAELESLVTQLEEENAKMFKEQEEQHQKRLKELKEMVVPVIIRKTSARDLRRTNSMEW
LOC_Os03g20650.1	219	MSSHQGSGGVSRQGSLCGLALSEVEGQLHGVNLDDLLRTGGGGAGAGAAAAGRKTVDEVWRDIQGATGNGFLRPAGAAAGQMTLEDFLSRAGADSGSGGGGGADGARWARAHHHHVGRPVPRPLGLGAGPVLDALYHDGPVSGSKRAPAAGEGAAAEKTVERRKKRMIKNRESAARSRARKQAYTNELENKISRLEEENKRLRMHKVSKPVFVHHFQEP
LOC_Os02g52780.1	357	MDFPGGSGRQQQLPPMTPLPLARQGSVYSLTFDEFQSTLGGVGKDFGSMNMDELLRSIWTAEESHAVGAATTTTATTASVAAAEHAAVGAPPVQRQGSLTLPRTLSQKTVDEVWRDMMCFGGGGASTAPAAAEPPPPAHRQQTLGEITLEEFLVRAGVVREDMSVPPVPPAPTPTAAAVPPPPPPQQQTPMLFGQSNVFPPMVPPLSLGNGLVSGAVGHGGGGAASLVSPVRPVSSNGFGKMEGGDLSSLSPSPVPYVFKGGLRGRKAPGIEKVVERRQRRMIKNRESAARSRQRKQAYMMELEAEVAKLKELNDELQKKQDEMLEQQKNEVLERMSRQVGPTAKRICLRRTLTGPW
LOC_Os09g28310.1	376	MLTDRWGGRREAMEFGNGGSSSSERRAAAEGATLARQGSVYSLTFDEFQSALAGGGGGGGGGSGFGKDFGSMNMDELLRSIWTAEESQAMASASGSAAGVGVAVGAPPTSLQRQGSLTLPRTLSAKTVDEVWRNLVRDEPPPVGAADGGDMPPQRQSTLGEMTLEEFLVRAGVVRENPPAAPPPVPPPMPPRPVPVVPKTTAFLGNFPGANDAGAAALGFAPLGMGDPALGNGLMPRAVPVGLPGAAVAMQTAVNQFDSGDKGNSDLSSPTEPMPYSFEGLVRGRRNGGGVEKVVERRQRRMIKNRESAARSRARKQAYTLELEAEVQKLKEMNKELERKQADIMEMQKNEVEEMIKDPFGRRKRLCLRRTLTGPW
LOC_Os06g10880.1	324	MELPADGSALARQGSIYSLTFDEFQSALGSAEKDFGSMNMDELLRNIWTAEESQAIAPAAAAASAAAVVGDAQQQQQPIQRQGSLTLPRTLSQKTVDEVWRDIMGLGGSDDEDPAAAAAAAAPAQRQPTLGEMTLEEFLVRAGVVREDMGQTIVLPPQAQALFPGSNVVAPAMQLANGMLPGVVGVAPGAAAAMTVAAPATPVVLNGLGKVEGGDLSSLSPVPYPFDTALRVRKGPTVEKVVERRQRRMIKNRESAARSRARKQAYIMELEAEVAKLKEQKAELQKKQVEMIQKQNDEVMERITQQLGPKAKRFCLRRTLTGPW
LOC_Os05g41070.1	335	MIQAMASHAGGSGGGGGGSGRDAGSAQRGPMQGLARQGSLYGLTLNEVQSQLGEPLLSMNLDELLKSVFPDGADLDGGGGGGGIAGQSQPALGLQRQGSITMPPELSKKTVDEVWKGIQDVPKRGAEEGGRWRRERQPTLGEMTLEDFLVKAGVVTDPNDLPGNMDVVGGAAAAAAGTSDLNAGAQWLQQYHQQALEPQHPSIGAPYMATHLAPQPLAVATGAVLDPIYSDGQITSPMLGALSDPQTPGRKRCATGEIADKLVERRQKRMIKNRESAARSRARKQAYTNELENKVLRLEEENERLKKQKELDEILNSAPPPEPKYQLRRTSSAAF
LOC_Os05g36160.1	267	MASSRVMAAAAASSSSSPPPPPPAAAAAGGAADLARFRSTSSGIGSMNMDDILRNIYGEAAPPPGAAGSAPAPPPAGEAAGAPVAEVAARRTAEEVWKEISSSGGLSAPAPAPAAGAAGRGGGPEMTLEDFLAREDDPRATAVEGNMVVGFPNVTEGVGTAGGGRGGGGGGRGRKRTLMDPADRAAMQRQKRMIKNRESAARSRERKQAYIAELEAQVAELEEEHAQLLREQEEKNQKRLKEIKEQAVAVVIRKKTQDLRRTNSMEW
Pp3c20_7290V3.1.p	135	MGLAPNSPPSPDSDGGRSGLSLSPMHYGLDGSVRGRKRGPDGPVEKVVERRQRRMIKNRESAARSRARKQAYTVELEAEVSQLKEENMRLRKQQEEEAERRKKQCLQIMDILKSATTVGGAKKSSTLRRTKTATW
Pp3c20_7230V3.1.p	382	MASRALSPRTQGRGGGAGAGAGAGGGASNGASASSASNGLAGSSLAGLGSRFNSLARQSSIYSLTLDEFQNALSEPGKNFGSMNMDEFLKNIWTAEESQAMAAAMGSVGDAGQGGGGMLSRQSSLQRQGSITLPRTLSRKTVDEVWKDIHRGSSGNSEGSGEPAAGASEQERTQTFGEMTLEDFLVKAGVMREESEVSTQGFGAFVGALGNQEKARGAHGERGGEIVPTLSLSPANAMTSQATIEAMQIDEYNKNHAAATQQQQQQQADWLRSIAQQQLHQRQHMLQQQQQAAAEAALRERGGEEDGERGWSDGGDGGPGDGWSDGGKHGARHGRGDDGRGTGDGAGRGDGGRHDGEHGAGAEFSTESGFGWGSERSVSVXX
Pp3c23_19420V3.1.p	450	MGANGASSSGVSNGLASSSLAGAGSRFNSLAPQSPIYSLTLDEFQTALSEPAKNLGSMNMDEFVKNIWSAVWTNDESQAMAEAMGPLGDAGQGSGELSRQPSLQKQGSISLPRTLSMKTVDEVWNDIHRGLSEQSEAGGEPVGGGSEQERTKTFKKMTLEDFLVKAGVVMEDSEAATQGFSSFMGGAGNQEKSRIAHGGRAGEIVPTLSLSPANVMTSQATIGSMQIDAYNKNQAAGTQQQQQQQADWLRSIAQQQAAAEAAYANVAAKRMGNGAGPMVGMGGLRMGGAIGPSMGPGMGGAMTGGGLGLGLGGGMTANMGMGANSPPSPDSDGGRSGLSLSPIQYGADGSVRGRKRGSDGAVEKVVERRQRRMIKNRESAARSRARKQAYTVELEAEVS…
Pp3c8_25350V3.1.p	85	MNMEEFLKNIWMAEDSHMMMAAMGSRQELIMLLRQGLVILLQTLSKKMVEEVWKKNNSTKASQCGSSNESWQRSRNTQHLVHKNQ
Pum0085s0007.1.p	609	MATGGLAVNKASVFYMLGTDDGRDGGGGGRGGGGGGGGGGGGGGGGVGGGGGGGGGNGNSNGGGDRERTAGAPGRVPSPGLVHQETGVAASPPKVAVHDASSPPLAAGGRGARPTSGGALVFVRKRKREPDVVVGGGTLVPVGSAGMSGGSLPPLTSLTHEPQRPVDGGGRFRPHPGPPQSAVAPFPPPRRRSGGASASPTGVAPLERAYGAPPGIGGNGGGYRNDPAGATRCAYPAPPPPHAIAACYGLPAADHPPYAAAYHAAYAPVPRGAPGGGGGGSGGRGGSPSRSSLRPRSARSSDSSGGDARPGLPPPPAPGYPGALDRWRPSATFGGGGAMGDDPRRPQGAWQPHTDGRGEYGGERGPHPGNAGPFEGDERGAADEQKRVAIRRRLSLSGP…
Pum0085s0033.1.p	670	MSPGGPDPSTFTVGASRRARDAAMATGGLAVNKARVFYMLGTDDGRDGGGGGGGGGGGGCGGGGGGGGGGGGGGGGVGGGGGGGGGNGISNGGDDREWMTSAPGRVPSSGLVHQGTGVAASPPTVAVHNASSPPLAAGGRGARSFSGGALVFVRKRTREPDAVVGGGTLVPVGSVGMSGGSLPPLTSLAYAPQRPFYGGGRFRPHLGPPQSAVAPFPPPRRRSGRASASPTGITPLERAYGAPPGIGGNGGGYRNAPAGATWCAYPAPPPSRAMAAGYGHPAADHPPYAAAYHAANAAVPRGAPGGGGGGSGGRGGSPSSSSHRPRSGRSSGSSEGYARPGLPPPPAPGYPGAVGRGGGGGGRALYYHAGGGRQEGAPSSAGMVDWRHFPASGAPPPAY…
Pum0086s0015.1.p	430	MCATNDLSLPRGTDVELGELYGMDGGSSSTGGGGYASDGVDALAGWGVTDGCLPLLGGSDDGLVSEAAALGLPFLGGGKAGPPSPTAIATAAAAAVEAAADPFAPLVADEPQAVVVCADQFDVTRLPQYCPLPARVAVPAAGTVSSRRSPVQAAGAPARIPAPVTLAPPPSRSAPLATAAESAPRAASSPRATPTSVPVAAAIVTPAKGATSVKVEDSSLTSRMTPPPSATTALGHTAEGATMRADGDMDGCGAVESARQAAESMALAETEARRKAKKRKRLAAAAAAAGGGVVAPPTAKRRRAAGGAAAAAADDKASVCGAASSDDDGGSDVDVDIPADATSKQVRYLKRLQKNRDSAFTSRIRRRLYTGLLERSLTAVEAEKERLRAKVCMLDTNLH…
Solyc04g071510.2.1	308	MASTKLMASSASRNSDRRKSSAASSSSSSTMPNDLLNQQYSNNGSNNSSNLEATSMTVDGFLRNVYGEGQGTEANTLLNANITLLDAAGAITPISDSETATVSGIPLVRRTVDDVWREIVEGKREQRRAAVAGCKEEAVDEIMTLEDFLVKAGAVEEEALAGEGPVQGEVKVELGTERLSGGIFAFDSPYMAMPQQSVQGYGNGIDVIGGGRGKRKAILEPLDKAALQRQRRMIKNRESAARSRERKQAYQVELESIAVRLEEENEQLLKEKEERTRAHYKQIIEKVIPVVEKRKPPRVLRRVCSMQW
Solyc04g078840.2.1	447	MGSNYHFKNFGNEPPGEGGSGGGGKQPGNFGLPRQPSIYSLTFDEFLSSTGGSGKDFGSMNMDELLKNIWNAEENQTIGGPGINGQEVGVPGGHLQRQGSLTLPRTLSHKTVDEVWRDMSKEHGGGKDGNSVGVPPNIPQTQRQQNLGEITLEEFLVRAGVVREDAQFAAKSNNAGGIFGDLSYAGNNTGLAFGYHQANSRNTGLMAGSIPNKNGETVIQSANLPLNVNGVRSTQQQLRPQQLQQNQQSQPQQQPIFPKQPALPYGAPMAIPNSGQLGSPGMRAGMVGIPDPALNSNFIQGASLMGGGMNMVGLGASGVTVATASPGVSSSDGLGKSNGDTPSVSPVPYVFNGGLRGRKYSTVEKVVERRQRRMIKNRESAARSRARKQAYTMELEAEV…
Solyc10g050210.1.1	388	MGSGSFSLTRQSSMYSLTFEELQSTCGFRKDVGSMNLEDLLKNISTAEESRGLASSAGVGEGSMAAGTLQRQGSLTLPRTLNQRTVDEVWRDFQNETTVSSNLGQKQSNLGEMTLEEFLVRAGVVRDDNQPNVTSNNVGFTGVLGEPSSNNNALNIAFQQPTQSPGLLSKFSESNMLNVVNVKSSQQQPQQQQPLIPKKRNVDFASTMQLGNNCQLASPRARAVVVSTSSRSVHATVVQGGVMQNGVKGMAGLLSGVTFAPGGSPGNQLSSEMISKDKLYRSFLSPSPYAFNEGGRGRKSCSTLEKVVERRHKRMIKNRESAARSRARKQAYTFALEAEVAKLKEINEKLQKKQAEFIDSQKNQLLEKMNTSFGSKLRCLRRTLTGPW
Solyc10g076920.1.1	283	MVIQEMGSRGGGEAKANALATQGSLYSLTLDEVRNQLGNCGKPLNSMNLDEFVKTVWTIESNQEVVGGNDYGPVQQGASQHHPSSITMSRDLSKKTVDEVWQDIQQGVKIDNVDKRSQERQLTLGEITLEDFLVKAGVIAESTQGKRISGLVFGVDSMSLTQQAQWTHYQIPAMQQVPEQQHQQQQQNIPPVFMPGHPIQQPLPVVANPIMDATYPETQVTMSPAHIIGTLSDTQTSGRKRVAPRDVAENSIERRQKRMIKNRESAARSRARKQVLLLILHLL
Solyc10g081350.1.1	350	MGSQGGGGGGGGGVGVNSIGVTQAQAQAQAHAQDPKTNALARQGSLYSLTLDEVQNQLGDLGKPLSNMNLDELLKTVWTVEASQGMGGTDYGVLQHGQDASGSSLNRQSSITLTSDLSKKTVDQVWQDIQQGHKRDRIDRKAQERQPTLGEMTLEDFLVKAGVVAESTPGKKSLGSVLGVDSMALPQQQAQWSQYQMQAMHPLPPQQHQQQQQNMLPVFMPSHSAQQPLTIVSNPTIDAAYPESQMTMSPTALLGTLSDTQTLGRKRVAPDDVVEKTVERRQKRMIKNRESAARSRARKQAYTHELENKVSRLEEENERLKRQKEIEQVLPSVPLPEPKYQLRRTSSAPF
Solyc02g061990.2.1	178	MWSSSSEEHHQNHQNLATNSSSSSSSCSYNHPINPILSITSKTMEEVWKDINLSCSRDAQNTSGMVLQDLLARPFANDPSTAAVTRAYGSPVPPPPVTMLTLNSVPEFHFFSNLNPIRQNQQKHISNDALASPAPGRKRHSESDNNNNNNSSELKNKRMIKNRESAARFRARKLTRMN
Solyc02g083520.2.1	217	MWSSSSDNRGLSASSSSSSSSSHSPFSPRLKTMEEVWKDINLSSLQDHTTNYSRDHHHLHDHNHQAANFGGMILQDFLARPFANESSPAAAAAAASPVSATTMLNLNSVPELHFFDNPLRQNSILHQPNASGRKRVVPETEDNSTGDRRNQRMIKNRESAARSRARKQAYMNELESEVAHLVEENARLKKQQQQLRVDAANQVPKKNTLYRTSTAPF
Solyc11g044560.1.1	399	MSEIFWMIYQQIGKNHAYSLQNLYLPKRILFVVTMGSYLNFKNFADTSQPESSGNNSNSFLAQQSSIYSFTFDELQNTCGLGKDFGSMNMDDLLKNIEESQALSSSAALGGNLQRQGSLTLPRTLSQKTVDEVWRDFQKESVVANDASGTGGSNFGQRESTLGEMTLEEFLVRAGAVQEDMQPAGYSNDVTFASGFTQPSCSVTIAFQQATQNPGHQIAANNIFNVVSTTTSSPQQPLFPKQTTVEFASPMQLGSPGKRLPMSNPSANTSSVMQGGVMTMPVKGVSPGNLDTSSLSPSPYACGEGGRGRRSCTSFEKVVERRRKRMIKNRESAARSRDRKQAYTLELEAEVAKLKEIKQELQKKQAEFIEKQKNQLLEKMNVPWENKLICLRRTVTGPW
Solyc01g108080.2.1	414	MGSYMNFKNITDKPQAESNGGKSVGNGDIPLARQSSIYSLTFDELQTTFSGLGKDFGSINMEELLKSIWTAEESQAATSSTGGGEDGIAPVGNLQRQGSLTLPRTLSQKTVDEVWRNFQKETTVCTPDGSETGKSNFGQRQSTLGEMTLEEFLVKAGVVREDMQSTSNSSGITFNNGLSQQNNNNGFNIAFQQPTQNNGLLINQIAANNMLNVVGATASQQQQPQQQQPLFPKQTTVAFASPMQLSNNGHLASPRTRAPAVGMSSPSVNASMAQGGVMGKTGFHNGVSPAKVGSPGNDFIARSNVDTSSLSPSPYAFSEGGRGRRSGSSLEKVVERRRRRMIKNRESAARSRARKQAYTLELEAEVAKLKEINEELRKKQAEIIEKQKNQLTDKRNMTC…
Solyc01g008980.2.1	146	MNSQERELTLGETTLEDYLVKAGLFVADASLGHTMSLDNPTAMQNFVPPIGLSPSPSLSDTPVSDRKRGAMDIDKTIDRRLRRKIKNRESAARSRARKQAYHNELVNKVSHLEEENMKLKKEKELENMLSELSSEPRYQLRRTTSF
Solyc01g104650.2.1	297	MASKVMPSASTTPNSDRSLHPQNPSSSLNHSHPSRNFDSMNMDEILKNIYSDSDPFACSVSATAAVHTPSATAAGVGDVGPTKTVDEVWREIVAGGGGGGGSREPEMTLEDFLTKAGAVTEEDVRVPVIAPPPPPPPPPATGAPSARGFVVDNMMGTGNCQFPVAMQNGPGGYGMEPQPHMGFGNGVVAITGSGSGSGRGKRRSTVEELPADRATQQKQRRMIKNRESAARSRERKQAYTVELESLVTQLEEENARLLREEEEKNKERLKQIMENLIPVVEKRRPPRVLRRVRSMSW
Solyc09g009490.2.1	426	MGVPESEMVSQSEVQSPLQQDQNQHKNNPFPSLGRQASIYSLTLDEFQHTVCESGKNFGSMNMDEFLNSIWTAEENQAHAHAQPHCQAASTGEATSAPRFALGQGNVSLEKAIVEQPSLPRQGSLTLPAPLCSKTVDEVWSEIHKTQQEQQQNNGCNIQNTGNGSSTQRQATFGEMTLEDFLVKAGVVREQGNSAPAPPQQQSYMMYPNSANPTMAAMARPVIGLGGVTGGVGVGVSIPGYPPLPQTGVVEAPVYPMSMKRGSGFPQQSTPVYGGRMGNGSGVGYGQVVQGVAGMGSPLSPVSSDALCVNQIDSGGQYGLEIGMRGGRKRVLDGPVEKVVERRQRRMIKNRESAARSRARKQAYTVELEAELNQLKEENAHLKQALAELERKRKQQYFD…
Smo67189	256	IARQTSIYSLTLDELQTTLGEPGKNFGSMNMDEFLKNIWTAEESQAMAAAMAPDNSALCRQPSLRAPLPRTLSRKTVDEVWKGIHRPGEEDQSQGENGREAAHATQATLGEMTLEDFLIKAGVMNDEAGAAQDPKPQFLQQQVEVAAYMNASKMGNGGAMTALGQAGMFGASSPPSPGSDSQGNGFGLPSMGFGMEGRGRKRGLDGPVEVVLERRQRRMIKNRESAARSRARKQAYTVELEAEVSHLKEENTRLKK
Smo266892	400	MVLPRQQSIYSLTLDEFQSSLGEPGKNFGSMNMDELLKNIWTAEESQAMAAAFLGIQRQNSLTLLPLPQSLSAKTVDEVWKDIGPLDGYGTAGDAAVPPMKPRQGTYGEMTLEDFLVKAGVMAPDAIEHAQAGYYPTTSTATANGSYGKVTRDAAAVPGGGTPILGGMTGLLPGKKEPVEVNDPMLGIGLGPARNNLSSPNGFYAASSAAAQAAKHQAEWIESQYKNSTALAQQQQQQLMQLAAYNGNAAVSTGLGMGLNGGTAGGVVCIKETSPGSPLSDALDQNGGYGGLSNYGGGFDGPLRGRKRILDAPLEKIVERRQRRMIKNRESAARSRARKQAYTVELEAEVTQLKEENMKLRKMQEEENIKRKKQQQALEVITPMTQHLPKMLKRTLTGPW
Smo444199	289	MGAVSAEYLNSSPVRPVLDDLKSFGVPEKKLSSMNIDELLVAATGEEESQPSLPSSSEQEEEENPSSSEIKLSVEEVWREIQEGKLTSTAAASSTGAPESGIAPQRTLGEMTLEEFLVKSGVADSAPTGIVSTFPDLGPAPHKRERDDLELAYMQGMDPSAANSSSKRLRAFVTKIEECCMVPSGGQVLSYGDAFHKPDEYVDKVAERRQRRMIKNRESAARSRARKQAYTAELEAEVTLLKEENDKLKRQQAEDARYRAKVIDMLTVLKRSKKNAKARRVELRRVNSF
Smo39427	85	IVERRQRRMIKNRESAARSRARKQAYTVELEAEVTQLKEENMKLRKMQVRNEFFLRDFSQQALEVITPMTQHLPKMLKRTLTGPW
Smo91900	295	MLHPPPNGGVGPQRSGLGRQGSIYSLTLEELQNSMLDQGKIGSMNMDEFMKNVWTAEENQGGAANTNTSTATSTATDNPPAPSSLQRQSSVSIPRTLSQKTVDEVWKEIQVQKQQQQQQDLSYGEMTLEDFLIRAGVVKEDTDATSGGVVQAIGPQGTIPNSIDSMAQNPDWYNYQVKQQQLMHQAADFSKRPNLIVPAGHPGAFFDAPYDAVPSSLALSPGMATPEAPGKKRSLDLVVEKTVERRQRRMIKNRESAARSRARKQAYTVELEAELTQLKEENTRLKRWQVRLDHS
Thupl.29380135s0001.1.p	477	MGSPGDSRALGGGTVNSLFPGGTKMGSFSLARQTSIYSLTLEEFKNTLGEPGKNFGSMNMDEFLKNIWTAEESQAMAAAMGAAAADGIAGGNLGREASLQRQGSLTLPRTLSRKTVDEVWRDIYKENSTNAEVNGNGCETTQRQATFHEMTLEDFLVKAGVVREDTEPYGGRFDNEEFGGFGGHSMERNEESLGGISNSLALGFPDRGVTVNGELRSNKGVMAGTLTLSPTSNALSNQAAIDAMNMEALKSSHQQQTDWLNNQYRTAIVQQQQQQHHHQLLQQQQQVADAAAAAVYASSVKRQGNGVLMGSGLGGALALSPTGMGNGLQGGLGVGLAGLGATTLAIGAGSPANQLSSDGVGTSHGDNSTVSPMAYGLDSGLRGRKRGGPVEKVIERRQR…
Thupl.29378975s0015.1.p	123	MGSPNMLLSNDGPSSQFLLLAGHNSRYNLMLQEFHVGKPLNIMNLDELLCNIWTVKDRQSLALTDDENVVLNENDNKNDAIYMSNGLQCQGEDNFDSDLTWRRLIVLEQSLVQLRSSQGLIVV
Thupl.29381866s0005.1.p	388	MGSRTMLSSNGGRSSQFQQLVRQNSLYNLTLEEVQNQLQDAGKPLSSMNMDELLRNIWTAEDSQAFSAAIDNNNNNNNGNVDLNENTGSGLQRQGSLTLPRTLSRKTVDEVWRDIQQGQQMKGSEKTKQQHRQPTLGEMTLEDFLVKAGVVREENNCNNGNNNNTTNNNNNGNSNSNSTLTNSTLVMSPNMADSSQVAMPVVAMTPTMDVTMAQNFQPAEWMQYQFNPAVAAQQQQQQQQQSMMAAYNSKRGMRQNLPLTIPSNSLMEGGYGDNQLALSSPMMGGTSSDSQTPGRKRGTPESIMERTVERRQKRMIKNRESAARSRARKQAYQQELENEVQQLKEENARLKMQEKFMAEMPPPLSLLNPKDPLRRLKDPLKRLHSAPF
Thupl.29377721s0016.1.p	488	MGSQTESRVMVSHNSIPPCSLPGGGKMGGYPLARQTSIYTLTLDEFQNTLGEPGKNFGSMNMDEFLKNIWTAEESQAMAAAMGAAAEGGNGGSLARQASLQRQGSLTLPRTLSRKTVDDVWREIHKENTEGNGSGPAAQPRQVTFGEMTLEDFLVKAGVVREEAEHGCGQQPFVSFRNGLDGEFGTNLADRNGGDRMGIGNSLGLGFHERGSRNGEVGNTKGGAGGIPGLSLSPTNVLSTHTPMDGMNLDAFKHQQHPDWLNNHYRNATAAVLAQQQQQQQHQLLHHQAAAEAAAAAVYNAKRAGGNTQLMAQGGLGGVALGGGMGNGALSAGLGAVGGLGGGLGGGFGPQPLALAAGSPASPLSSDGVGPSHVDNSTISPMPYGGMDMGFRGRKRGLE…
Thupl.29377050s0007.1.p	310	MAASSSATVAAASLGLTRETSIYSWTIDELHNNRGVGSMNMDELLKNICTAEESGDGNGEQLLGRQGSLTLPPSIVNRTVEEVWKEIQTSACGTAVSAPVQRELTLGEMTLEDFLAKAGVVKEDSLLTNPPEDWPNFQFKGPQPLTIQHFQRQQQQQQHPMFGKSPHAASIPALQSSSTGSILEASMESGATSSFAPAYGGLSPVGGSARTIARGKKRALDAPEDKAVEQRQRRMIKNRESAARSRERKQAYTVELEAQVTQLKEENAELSRLEEVAKKKRLKQLMEIRIPVEEMRTPPRVLRRTRTAHW
evm.model.AsparagusV1_08.2339	268	MTLEEFLVRAGVVREDVNPQPGQRQMIGNNAANNNHGAANNSNNSIFFGDLPNSSNTNPGLALGFSQPAARNAGGIVHSQIPNSTTRPFPAPLQVAGNVDIGNQQGMRGGIVGIGDHGMSNGLMSSVVGLSGGGGGVTVATIGSPDGLGKGNGDLSSLSPVPYHVFGSGIRGRRSNGAVEKVVERRQRRMIKNRESAARSRARKQAYTMELEAEVAKLKEQNQELQKKQEEIVEMQKNQVIEMINQQRGPKKICLRRTQTGPWRGSYI
evm.model.AsparagusV1_Unassigned.285	115	MGVVGSSTVFEAVNLEKQLGVMSDPQASTRKRGVREGSEEKTVERKQKRMIKNRESAARSRARKQAYTNELENKVSRLEEENERLRKQKELDTILDSTPPPEPKHQLRRSSSASF
evm.model.AsparagusV1_07.2578	283	MGLSTMVSQGAQAPEFQQAFLNHNFDELKSYLPELGIVPCKMNIEELVNAVQQFQAPSSSSSSSSCIPQSFPSEFNLNGTLGQKMVHDVLREITDQEESVTDDKFSIFGKNAMDKFLIQSGANYTGYEGKSQSLLATEYEHNTTSEQKKHQEMEILGSSLPIFGNASVNAGFPESPMPVVSMAMVKPSSSDMQMLVEINRNDDTVDKNIERRQKRMIKNRESAARSRARKQAYIHELEEKVKDLEDQNFKLKRRLTDLGSDTFAGPRHQLRRTTSDIQVILHD
evm.model.AsparagusV1_07.2652	194	MDELWKDITLTNSLHNEIPPTPPLSLQHLTRASQHSSAATSSSFNGIILQDFLNGPLIKDGPPPPPPPPPPPPIDLNLDSACSLGPTPHLGFSPNMKRSALDQHQMMMNGGDGFCIGYDGSGDDRRQKRMIKNRESAARSRARKQAYTNELELEVAHLVQENAKLRRQCEELSSAMAAQIPAKKTLQRTSSSPF
evm.model.AsparagusV1_04.1072	213	MRNNATQTRAFSSSSSSSRSYSPSSSSSVLPQTPIRTMEQVWKDLSFFPHHPPPPPPINPNPNPNPNPTSSFRGVILQDFLAGPFKETPTSSSAAAHDHHHNDHEEHQFPLPLPPTALSLNSAGLDFEYNSRNGDCRGPRVNGAFVAPGFADAVIGSPPNVGLFSFCDQNRRASMESGGDRRHKRMMKNRESAARSRARKQXXXXENSITVYT
evm.model.AsparagusV1_04.646	120	MGGQFGVRRRRRRDGGERTAKMNGRKRAGWGGGEGVERRQRRMIKNRESAARSRARKQAYTVELEGELNLLKEENARLREEERRAQTMRKQMIIECMAEHARANLAKAARSLRRCNSGPW
evm.model.AsparagusV1_04.647	182	MASPSESKVDENEVTSEPQRRNRHRRQGGGDDERAQEPDLGFPLARQSSIYSLTLDEIQNTLFRRRRPVSAGPSRCTDRVTVTAGPSEPEDGRRSVVGDSQGAGGSLRHGEAHHGGSGNPGNAHRAADVRGDDAGGFSDQGGGSSGRVGAPSPHPPPQWQCSRAMAGNGTRPRGRVCGDQWV
evm.model.AsparagusV1_04.387	78	MASSRVMASSSSATSGITRQSSIYSLKSLGSMNIDELFRNIDAEGSSGGVGSGAPLRDDVEARERSMEGRLTRRRDDA
Nycol.A00781.1.p	425	MASKVMASSSPAASDLNRPSIAIAELQTPDASRATMNMEDLIKGFWPADPTPAAAPVFAAEAPKTVEQVWKEIDERRGCDGGERVGEMTLEDFLAKAGLVRDEDVAGGGGSGGFGSAAPGAFGGATSGDESFRKRFGFGEEAEGAARAKRKAAAAAAALSEPVDRAAQQRQRRMIKNRESAARSRERKLAYTMDLQSTVSQLEEENAQLVREQTEQKRRRYKQWLATRVGVFYFSYNKAVNGSTSHCSMARKIAVIVRRQIHSKFHSRSPKLPPFYAPSPRHHGPEPSNHASSLARAPSIPPSSPPNFSPRRDGFCRSASLAPTPQVVMSDSVAGLPPLPVPLPVVPDSAGGIPPSLVPMPPVMQDPYAGVPFVISNPALPLPKGETDSAAIRPLPTSD…
Nycol.A02802.1.p	336	MGFQAMASPKEGGQSPWVQALVPQGSLYNLTLDEVQNQLGDLGKPLSSMNMDELLKNIWSAEANQSLAFSMENHSQAGPKSVSVIYGLPQQVSSNLTHELSKKTVDEVWRDIQQLQRNNNNEKQVQDQQLSVGEMTLEDFLVKAGIVSEAGTKNGGSRKGVEHLEIGHGGGSAASVLGINPIVSQNFQRQSQWLITSSSSQQLVEPRDQNLIGAYMPNHPISAPLPATAGPVMEMMFTDNDQMAEAQSPNRKRFACGEVIEKTVERKQKRMIKNRESAARSRARKQAYTNELENKVLRLEEENEMLRQQKKLQNILYAAIQPEPKYKLRRTNSAPF
Nycol.A02798.1.p	336	MGFQAMASPKEGGQSPWVQALVPQGSLYNLTLDEVQNQLGDLGKPLSSMNMDELLKNIWSAEANQSLAFSMENHSQAGPKSVSVIYGLPQQVSSNLTHELSKKTVDEVWRDIQQLQRNNNNEKQVQDQQLSVGEMTLEDFLVKAGIVSEAGTKNGGSRKGVEHLEIGHGGGSAASVLGINPIVSQNFQRQSQWLITSSSSQQLVEPRDQNLIGAYMPNHPISAPLPATAGPVMEMMFTDNDQMAEAQSPNRKRFACGEVIEKTVERKQKRMIKNRESAARSRARKQAYTNELENKVLRLEEENEMLRQQKKLQNILYAAIQPEPKYKLRRTNSAPF
Nycol.H00830.1.p	322	MGETTMTSTNGGQGPLTRQGSLYNLTLDEVQNHLGELGKPLMSMNLEEFLRTITSAEESLGANAVDAADPAQFISSTAVSEIQRQPSFLLNQDLGNKTVDDIWREIQQVQGKIPPEEGKVQRQPTLGEMTLEDFLFRAGALSQNSDPSLAPPAMPLMPVEVMPVPQQDWIEYQLANATAVAASCSSSAPPPPHQNLTGMYMPGFGVGVSSPVLDVGYMENPMTASSPLMAMPLENVDRKRTASDEVRDRAIDRRQKRMIKNRESAARSRARKQAYTSQLEGEVSQLKDVNTRLKKEKELDNILSTQISAPRYQLRRTNSAPV
Nycol.H00887.1.p	494	MLVTVGGFCTVSGEEKWWTKPVLALLFLPFGFSSDECSELLDQRWSFEVFFQSSGLGKDFGSMNMDEFLKSVCFAEDTQGFGTPLDLQEGNSGSLGRQPSLQRQGSLTLPRTLSLKTVDEVFKDMFRESVEPSGNLNTPFPQRQQTLGEMTLEEFLVRAGVVREGIQSAANSGLLLGNYGTSMGGNSATPVQSDVGLVLGFGQSDQTNGNLSSMAYQGIVDSSASSMATLEGIRSQSQQQPQLQQQQQQLPWLNSRYNQSPVVQQPKPQENQLFHKQSIIGFAPPVQISNNVDMKNPSIGSSLSLSQVGGISGNGAQVGSAGVVGIADSKAGIAVVSSSCNGYMKGGIQGGGGISVTSLGAPGGAVTTAARASPLSSEGLNKSDGDNSSLSPVPYTFGG…
Nycol.H00926.1.p	149	MYPFWAANLGSGRMLGMEVEAQGNRGERKSLQAISEYLMSETDQSKALITGNTSMVVPDYGMFIEEGEEAGRDIQNLQPKKHKRMIKNRESASRSRARRLAYTTQLEYEISQLKKENEALRKERLLENLAKQAAIQGKSALRRVSSAEF
Nycol.J00294.1.p	504	MGSDLFFKNGLPEARGENGSRTENARSGNLLSRQSSVYSLTLDEFQSGLGKDFGSMNMDEFLKNIWFAEETQSFSTSPCTPEGNSGGLSRQFSLQRQGSLTLPRTLSLKTVDEVFRDVIKESVDQTYNIGTAPHKQPTLGEMTLEEFLVKAGVVREDTQTASASNSGIFLSNSENSAVGNGNAQVGSDIGLALGFGQPAQANGNLSRVAYQEVIAPAGNSVSTLEAFRSSQPQQQQQNHHHHQQQKQLSWRDNQHNRSPVVQPTKQQQHQFLGGQPTIVYASSLQMANNEELKTPGIGNGQSLSHVVGSAGIGGQAGSEDPGGILDAKPSVASVCPSSSDFISGGIQGGASIVSETTASLVNQIASDTINKSDGDNSSLSPVPYPLNGVMRGRRGGGSV…
Nycol.J00950.1.p	334	MGAATMATNGGEGPHLPQPQPLVRQGSLYNLTMDQLQGHLGDLGKPLMSMNLEEFLKTVTAAEENLGFGPLTAADPSFLLDSPAVPGILRQPSMVCDQDFGQKTVDDIWREIQQGRGGATHEEQMVERQPTLGEMTLEDFLFRAGALTQTPEPSLASSMQPMPSMPLMPAEVMPVCQQEWMQYQLSNAAAASSSSSSVPPQLQPNLAGMYVHGFEVGGNNPALDLGFVDNPLTAASPILPMPVASQSVDRKRTAQDEIRERAIDRRQRRMIKNRESAARSRARKQAFTTQLEAEVSKLKEVNISLKKEKEIDEKFFTPIILPRYQLRRTSSAPF
Nycol.K00180.1.p	396	MSSDTDSRGLLSVDAGLQRSVGSLSLARQPSIYSLTLDEFQNQIGEPGKNFGSMNMDEFISNIWTAEESHAMSTAAAATSAGEGALPRQASLPRQGSFTLPGPLGRKTVEEVWSEIHRDQQQQHQQQDPLQHGHNNGGGSANPVHTRQPTFGEMTLEDFLIKAGVVRDDNTASMFRNEGNAAGEPDFGQVLGLGYGDRVAANGELGSNRIAGGGVPGFPMAMGQQMMQHQLGVSDAGIKRMGNGCLGGRAGNGGIAMGGYANGGFGGVGAGSPASPLSSEGLCTSQIECGMSPVPYGVDVGMRGRKRTLDGPVEKVVERRQRRMIKNRESAARSRARKQAYTVELEAELNHLKEENMRLRKLQEEEKERRKKKLLESPAPAVPQKKKLRRTRSGPW
Nycol.I01823.1.p	95	MPEPQGFGPFCRKRGGLMDGDETVDRRQKRMIKNRESAARSRARKQAYTNELEIEIAHLVEENVRLREQQQQQNHLRQVQQEQKPVLRRTSTAPF
Nycol.C01094.1.p	167	MLHSESPLLFIFSCLFVNMKRQVPSADWGSPAAWSMGLEQEDGGGLMEGIGGGGGWGALMADAGNETVDDYAGMQHQVGVMGRRDGLRKKATQNIVEKKQKRMVKNRESAARSRARKQAYTSQLEYEIAALTKENQLLLKYGLFEKMAANTRTGCPQPLRRTFSATF
Azfi_s0107.g045088	521	MAFQGLANENNSVFSLTFEEFQNILGDPGAKFGSMNMDELLRNIWTAEENQAAMAFEGPNTAGMNSGINSSVTNNSGIVSQLSIQRQGSLCLPRTLSTRTVEEVWKSLNIQPEIREGEGVSNASLQTRQITLGEVTLEDFLVKAGIVQKPPIPQEENHKPGNEKNKKEEEDSSSSSSHQFVGSTITNLMGGSIQPNLPTQGFNFPLDQSLLRSPHNQQAQQGFHQTNVSVPFLAQQQQHQPQPPKETSDVKACSPHHHQQAYHQMNIPFLTQQQYQQSKEASDGRSSSTHHQQGYHQLNMNAPFIAQQHQQPKEASDVRANSPLHQQAQQGFHQMTVNVPFMNKQPKESSDVSYGGGVLETSPRPLSTTTMGGVLSSTGGNTGVWLSGMRYGVASSPIS…
Azfi_s0113.g045968	425	MLSLSDSNDADLPIQQSNLYEDQDKRTNTFTMHDPLNKKLDSNMKKIDPDMKKIDSYIKKADPDKKLDHSANMDDFLKNIWISDDHHALISVESPVHKHELMGRMPNSAQTEGEEEEDDYDDDDDDNGDRSWKNTMLPTGLIDSNVNIRHERVQPHVEPMVVRQTAKTEDEGEVTLEDFMRRAGICREVDGISASNVVSSSLLSDANVTGLDIFNPHIGGTDHGNTVAFSASIVDPIAHHVNTAISTSVVDSIAPHIQSDWLKFASRGQSDQRIMQQSVVKDELIPSSNLLGGANMHENLAIDHNTGFCAHNNLSQGLISLPHPSLGVSSSVVSEFNYSMRGRKRLANESVIEKTVERRQRRMIKNRESAARSRARKQAYTTELEAEVAQLKEENTRLR…
Azfi_s0145.g051689	361	MKSAASNVSVPPRAPLASISSLTRQSSIYMLTLEELQNAVNEPGKGFGSMNMEEFLKNICTVEECQVMTNAIEGNNSSSITGSTSYLPSGLQRQTSLSLPKNLSAKTVDEVWKEIHQASNHYTATNNVYQHQMTLGETTLEDFLMKAGVVVEEIEVEPSSNSNNSVVTGIGSSSQTSQATSSEADLLNFQLKSNMPHQHLLQYQHQLVQQAQHQNRYQVDAATGFPGMLVAPSVVTASLPSSTNSNGFDTPYDAATGNLSLAVSDRKRFFDMHEEKSVDPRQKRMIKNRESAARSRARKQAYTVELESVVTLLKEENAKILQQQAEMTKRRRKELMQILVPVTSKIVRPKRILRRTRSATW
Azfi_s0381.g067391	364	MLSSSAAAAAATASEQLSRQPSIYTLTLAELQNAMSHDPSKSLGSMNMEEFMRNLWTAEESQAMAAAMSNATGFHIVNDHQNHHHNSMSMNTVLARQSSLQRLMSLPPELSRNTVEEVWKDIQRQKVVAEASLLPPRREDTLSEMTLEDFLARVGMVRDELDSSSHITDTGNGSMASSMYITPPVSGGNTHSASMDQSLTSHADWMSYNTSQQPQHHHQQQKMVQKTEHLGLHRSPMMLSTGTPLYSDRMTDNLPDHSLTSTLALSPSASDYTLPGSRKRFASSDGIVYEKTVERRQKRMIKNRESAARSRARKQAYTVELETEVTLLKEENAKLKQQQALESRLPETWHSQKRKVVLRRTQSC
Aspi01Gene01753	367	MGSQTMFSSSTGGGSGLVSYSPIARQPSIYSSTLEELQNGKNEPGKKFGSMNMEEFIKNIWVGEDGLAVPASTVASDPRAGTPSLQRRNNLVLPLAMSGKIGDEAWKNIHPHPPDADCVNKLKQPPPPPPPWPPQETMGEVTLEDFLMRAGIAKEDADSTAPVSASPAAHISKTDGSVPGLYSPISTNGALTSAVADNLAAPDWLNFAKFQQHQQLVQHAEAAALAVAKRGRCPAPFMLPGGNNPMYDVILDGAGYGPGSGVNGLALSPTGLALSPAISDFSMHGKKRSASKAVIEKTVERRQRRMIKNRESAARSRARKQAYTVELEAEVTQLKEENAKLQRQQQDCAVKFKCFVNIVFSESEMHG
Aspi01Gene01755	374	MFSSSTGGGSGLVSYSPIARQPSIYSSTLEELQNGKNEPGKKFGSMNMEEFIKNIWVGEDGLAVPASTVASDPRAGTPSLQRRNNLVLPLAMSGKIGDEAWKNIHPHPPDADCVNKLKQPPPPPPPWPPQETMGEVTLEDFLMRAGIAKEDADSTAPVSASPAAHISKTDGSVPGLYSPISTNGALTSAVADNLAAPDWLNFAKFQQHQQLVQHAEAAALAVAKRGRCPAPFMLPGGNNPMYDVILDGAGYGPGSGVNGLALSPTGLALSPAISDFSMHGKKRSASKAVIEKTVERRQRRMIKNRESAARSRARKQAYTVELEAEVTQLKEENAKLQRQQQLIKYFHFVSGLEDCAVKFKCFVNIVFSESEMHG
Aspi01Gene12573	963	MADSPSPSTDTGFRLDFSDADQQLFATSVSALEASSLVCKVVGSRPMRHELRDLLIGLRREYLPLLQSIDRAFGQVVETPQTAASVVARAAGLAALCVIVQSPESLGRSILLPRLFGGHLSQHVEYSELLQEIQRALVGGPIDILFIQEHHLSAGQARICGKILPGRRHAFWSPAYGPQGIRVVYASQSSSSFSPRAAERAELWSMIRQSLRVDHWCLGGDCNMLEAAEDRLGGSQETTIHGPELAAWEELVLQASKMPRARDSMWTHVIPIGKYGGSGSEKWKCKYCDKVSGGSANRIKAHFSGLKGKGIGACDKVPQDIKASLLQWRREQEVAMKGFGSSHGDMQEEEEDVTKRARVGDEQEMQKSHSNGFDVYRASGSFSKCGIPAAQGQGGSRKI…
Aspi01Gene20923	423	MVSQTMVSSPTNDNSGPDLARQPSIYSLTLEEIQNAINEPGKSFGSMIMDDFMKNIWTAEESQAMFAAMNSSVTENNALARQPSLQRLNSFSLPPALSRKTVEDVWKDIQRQPVADLADKQHHPQHRQQQQHQHHHQHQHQHQHHHHQRQATLGEMTLEDFLVKAGVVREDPDASSHITDDSNVIALYPAVPPTGSVSNSLHSAMDALASPSLQPDWMNFTSHQHHQQMLQQAEATAAAKRGPPSQTLMLPAGSPMYDGLADGTVLGPSSLVLSPAVSDYSMHGRKRFVSEAFIGKTTERRQKRMIKNRESAARSRARKQAYTVELEAEVTQLKEENAILKQQQALESSLAETRFSLFLYFVLVCWTGLTDVSAVAVATSYQALQPSSSKKTHFNKYLS…
Aspi01Gene31830	445	MASANFGNTHLDTPLARDGSSVYSLTFEEFQNVLGEPGANLGSMNMDELLRNIWTAEESQAMAAAMNSLEGSNGGLGSQLSLQKQGSLCLPRTLSTKKVEEVWKSLQPQQEGTAAVGGAGQQRQITLGEVTLEDFLVKAGIVRERTPSNQAFISFGGNGGFAGQRNDGRNHRHENGNKPVGLIAPPQLMPPAGNILPGPTLMDRMQPEAPQSMNLPVHQGDWMNNPYQQHGQRLLPRQVIAEAASAYGNALNASNGPLMETSPGRLSPVGGGLGAVLGKGAPGMSLGGGTCFNGRSYGAGSPLSPAPDETSPGTSNLHFSLTTQYGMNGQQGRKRSAEGPVEKVIERRQRRMIKNRESAARSRARKQAYTVELEAEVSQLKEENMKLLRKQEEEAEWRK…
Aspi01Gene31919	343	MKTAKANTPAPSRTPLTSLSSLTHQTSIYTLTLEELQNAVNEPGKNFGSMNMEEFLKNIWTAEESQAMAAAMSGVIEVNGSSLTGSSPHPPAGLQRQSSLSLPRNLTGKTVDEVWKEIHLSSDRRAADNIQQRKMTMADITLEDFLAKAGIVREEVEVEPSANSSNSVVTLSAGLVNSRQADVMQASQVALQQVDWLNFPLKSTMPHQQLLQHQHQQLLQQHQHQQQQQAEAAAAAFAGRLVAPAAVSLPPATAANVLDAPYDTATGLGLGSLALSSAMTVSDRKRPLDVYEEKSIEQRQKRMIKNRESAARSRARKQAYTVELESEVTQLKEENAKLLQQQV
Aspi01Gene30620	341	MKTAMANTPGPPRTPLTSLSSLTHQSSIYTLTLEELQHAVNDPGKSFGSMNMEEFLKNIWTVEESQAMAAAMSGVIEGNGSSLTGSTPYAPAGLQRQSSMSLPMNLTGKTVDEVWKEIHRSSDHSAADNIQQRQMTMADITLEDFLAKAGVVREEVEVEPSANSSAVTLSAGLVSSGQANIMQASQAAPQQVDWLSFQLKSTMPHQQLLQHQHQQLLQQHQHQQQQQAEAAAASFAGRLVAPAAVGLPPATAANVLDTPYDASAALGTGGLSHSSALAVSDRKRPLEVYEEKSIEQRQKRMIKNRESAARSRARKQAYTVELESEVTQLKEENAKLLQQQV
Aspi01Gene30763	428	MASANLGNAHLHTPLVRDGSSLYSLTFEEFQNVLGEPGANLGSMNMDELLKNIWTAEESQAMAAAMNSLEGSNGGLASQFSLQKQGSLCFPRTLSGKTVEEVWKNLQPQQGGTQAVGGGVGQRQITLGEVTLEDFLVRTGIVKETAPSNQAFISFGGNGGFSDRRNDGGNHRVENGNRPVGLIAPPQLMPPSAMQFDTPQSMNSSVQEGDWINNAYRKAITQQQQQQQHGQQLLQRQVIAEATPAYGNTPNVSNGPLMETSPGRLSPVGGGLGGVLGKGGLGMNLGGGTCLNGISYGAGSPLSPAPDESSAGTSNLPLCLRAQCRMNGQQQGRKRCADGPVEKVIERRQRRMIKNRESAARSRARKQAYTVELEAEVSQLKEENMELLRKQEEEAARRK…
Aspi01Gene49621	477	MASSQVDQGVHQSERVAVASVPSTSGSGGGGGPPGGGNPSSCIARQASIYSLTLDEFQNALGEPGKNFGSMNMDDFMKNIWTAEESQAMASAMGAVGDETSLGWQQQQHDGVRRQGSISIPRTLSRKTVDDVWKDIACANIEMGSDPTSGTGAQDRHATFGEMTLEDFLVKAGVVVKENESGSESLAPFGGMSFELAFSSDKFTDRLGHGSALFPNKVAEEEKPTVAILPTLSLSPAKISSSQTGLDSMQIESLKHVSPIPRQSEWLSNNQYGIAIAHPLQQHTNLQQRVVEASANRRVSNGALMSPSMAGLGVLAEGAFIGPDLGVGLAGGGLPPCMSPTSLGLKTGSPPSPMSDGIGPSPGSMSSLSPFPFGLDGAMRGRKRCFEGTLEKVVERRQR…
Aspi01Gene55430	353	MGSQTMFSFSAGGGSGLVTYSPIARQPSIYSSTLEELQNAMNEPGKKFGSMNVEEFLKNIWVAEDSQAVAAATVGTPAQPPSLQRQKSFILPRALSGKTVHEVWKNIQGQLPNADSTSKLQQQSRPPPLQQRQETMGEVTLEDFLLRAGIAREGDDGTTPAPSTVAPAAPLSNINGAAPDLYPPIPTNGALTSTAVDNLAAPGLQADWMNFAKHQQHQQLVQQAEAAAALAVSPFPLMLPGGNPMYDSIPDGARYGPGSHASLAISPTVSDFSMHGKKRSVTEVVIEKTVERRQKRMIKNRESAARSRARKQAYTVELEAEVTQLKEENARLLQQQCLGSAVLLISFDIIVSE
CYCAS_001937	293	MLSQPLHRQNSLYNLTLEEAQNQLGYAIGSMNMDELLNNIWIQESQAMAISAQASGLQRQGSLTLPKTLGHKTVEEVWNDIQRNQAGTSFAEMTLEDFLVKAGVVREDSHPVNGPPAMGMEGSQNLHHGDWYEYQQQHQILQQQLMGYCPNVGGKRVVPQSALGIPANPELLDGYTDVTVGLGPSGVGNNSISISSPMMGTSSDSPSHGKKRGPQDMMEKTVQRRQKRMIKNRESAARSRARKQAYTNDLENEVSELKEENARLKRQQFLETVIPPAPQQPKRVLRRTSSAPF
CYCAS_010276	461	MRERKTNDRNRQGQVGKAEQEEMVSKVTTTSSTPAASGLSRQTSIYSLTIDEFQNAVNEPNKSFGSMNMDEFLKNIWTAEESQAMAAAMVGGADVSNNASPANLARQPSLAKQGSLTLPRNMIGKTVDEVWREINANLSDNSNSASENKADEKSKAAMQREPTFGEMTLEDFLAKAGVVREDCAVNQAANGAISSAVQSGLTQSPQQQQQDWINFQFKSNPHALQTQQQLQQQQMFTKPQHLMLSPQQQHQQQHLMLNTQQQQFQQQQQIQQLQHHHHQQQHQQQIQQHQPQQQQQQQQQLDASMPLFATRLMPAAGVPALQSSSTGSVLEASIESGATSSVVSVGFGKGLNLSPSMLSPETPGRGKKRGLDAPENKVVEQRQRRMIKNRESAARSRER…
CYCAS_010714	400	MPSLKEGAHALSGHGVDGSEYVETRRNKFLIELKSNDIADPRRCSCRPASGIRFQVRLDFPSFVARHGLVYNLRMEVIWKDAGKPDGGMNANMENEWSVEECRKTVVVAADSSPSPRSQSRGSFALPGMLARKTSDELWNDIQRDNSCERQEGQVPFGEMTLQDFLFKAGVVTEDEDAPAPASAPNHNVNNTDICGEPTKNGGIFKFAPGAGGSQSMGIDVIQNAQNLQHAAQWRQFQFGAAQQQHPQQSQQQLNFLHQQRSPYAANAAKQDAHQPALAILGNDPTGGLALDGAGNTLSFCSPVVGNSVDSPPHGKKRGPEIVLEKTVERRHQRMIKNRESAARSRARKQAYTDELENEVTQLMEENAKLKQQQFSKNLLPAVQLRQPKHVLRRNNTAPF
CYCAS_021444	469	MASHAGMASSLPGGTKMGGFPLARQTSIYSLTMDEFQNTIGEPGKNFGSMNMDEFLKNIWTAEESQAMAVAMGAVEGGAGGGLARQASLQRQGSLTLPRTLSRKTVDDVWREIHREGADGNGNGPPVQARQVTFGEMTLEDFLVKAGVVREETDHGGAQAFGSFRNGLDGEFGGNLAERNGDRLGIGSALGLGFSERGARNGEMGNGKGGVTGGMPALSLSPTNVLTNHATLDSMNLDAFKTSQQQHQQTDWLNSHYRSATAAALAHQQQQQQHQLLQHQAEAAAAAYGANTKRVGGNGALIGPGGLGGGLALGGGGGLGGVGGLGSGFGAPPLTIGAGSPASPLSSDGVGTSHVDNPAISPTPYGLDGGLRGRKRGIEGPVEKVVERRQRRMLKNRES…
CYCAS_025353	806	MLNSWWARDRRRSRSRLRSIPQGKQQGMRIMLIRQLRQMTVQILGPPRRVWTDSHPWRRAWEGDLMFNLRSEDSVALLVPRSFSFQVFDFNGGEGNQRFKWKRSGLRLFGLHLMGGQEREGESRTRNKDPVGIWEYRAAAMADGLNFVGHGWGRRRGTRERFEFSVVTCSGDRFARGLGFLIKNLMSSRSVKEMLLVVMARWTQRCLLQGLVNSVVCDLGEVWIFFSVCLMDNVGLGLSLRVHLEAGDGVFLQEASAVRKCELAYSAFGSSVRLYDPCRGFCWVFCASQENGKIWLEAFKWNSRSHLKNCLVGTEEAVVPGVYSGSLLYLVGSSVISWENSRFQVVLGIGQMGSQGDLRAMASLGAVTASVSPGTKMGNFSLARQASIYSLTLEEFQNT…
CYCAS_030107	320	MLSSGGMMDEPQSHHHPNSVHSLTLEEFLNQPGDAGKSLSGINMDELLRNIWTVEKSRALAMAIANWTSSVSPPSLNRPAALALPATLSRKTVDEVWRNMQRNRLFNEEETIQQRQKPFGEMTLGFFLGEPGAIREDSEATIPTGSIGHYVPNAEAMVTATQTLHRGEWRQYQFDTVPQPPPPPPPAATDVYDMNPAIQATLHNTLAIPGGPAAELLGEYRLSPCPIVMSPDSPCRKRPPESVIENTVERQQKRMIKNRESAARSRARKQAYTTELESEVTQLKEENARLKKQQLLEKIALSTFHRQSNYILRRTSTAPF
CYCAS_031957	360	MLPSNGGRTAQFQPLVRQNSLYNLTLEEVQNQLGDAGKPLSSMNMDELLKNIWTAEEGQAVAMAIGNGPINGISSNPNPVPTGLQRQGSLTLSRTLSRKTVDEVWRDIQQSQGKGTEEKKVQQRQPTFGEMTLEDFLVKAGVVREDNNNGSNNNNSSNSNNNNNNNIDNISITDTSQAGPVCSVPPSIGIDAMMAAQNFQQHAEWLQYQINTAEQQQQQQQSLLAAYGAKRAVQQTAPLAIPGNPLMEGGYADNQISMSSPLMGGTSSDSQTPSRKRPAPESIIEKTVERRQNRMIKNRESAARSRARKQAHTNELENKVMQLKEENERLKKQQYLERLLPSVPPRQPKLVLRRTSSAPF
Gbichr10.1717	476	MGSQGEPRALVPAASSFPGGAKMGSFSLARQASIYSLTLEEFQNTLGEPGKNFGSMNMDEFLKNIWTAEEGQAMAAAMSAADGTVGNLARQASLQRQGSLTLPRTLSRKTVDEVWRDIYRENNDGNANGREIAQPRQVTFGEMTLEDFLVKAGVVREETDSYSRFGNGQFGGFGGNVMERNEDSLGISNALAVGFSDRGVSNGDVRNKGGPGIAPLSLSPTNNALSNQATIDALNMEALKASQQQTDWLNNHYRSAFVQQQQQQQQQHQLLQQQQQQAAAVYASSVKRPGDGTLMGHGLGGGLGLASPMGGGIGNGFQGGLGVGLAGLGATALTIGAGSPANQLSSDGVGTSHGDNSTVSPVPYGLDGGLRGRKRGGPVEKVVERRQRRMIKNRESAAR…
Gbichr4.1863	524	MGSQTESRVMVSQSSMTPSLSGGTKMGGFPLARQASIYSLTLDEFQNTLGEPGKNFGSMNMDEFLKNIWTAEESQAMAAAMGAFEGGSGANLARQASLQRQGSLTLPRTLSRKTVDDVWRDIHRDGAEGNGNGTATQPRQATFGEMTLEDFLVKAGVVREESEHGGGQSFGSFRNGLDGEFGGNLIERNGDRLSIGNALGLGFSERGARNGEVGHSKSGAGGMPALSLSPTNALPNHATMDAMNLDAFKQQQQQADWLNSHYRSATAAALAQQQQLLHHQAAADAAAAAVYGPNAKRVVGNGALMGQGGLGGGLALGGGMGNGGLPGGLGGVGGFGAPPLTIRAGSPASPLSSDGVGPSHVDNPTISPIPYGFDGGFRGRKRGIEGPVEKVVERRQRRM…
Gbichr6.1069	140	QQQQLDGSMPLFGKRYTTATGIPALQSSSTGSVLDASFESGATSSVVPPVGFANGMNLSPSLLSPETPVRGKKRGLDAPEAKVVEQRQRRMIKNRESAARSRERKQAYTVELESEVTQLKEENAALSKQQVEAAKKRRKQ
Gbichr6.660	359	MASQTMLSSSSIRGSIPGASQFQPRQSSVYSLTLDEGQDHLDDAGISLSSMNMDDLLKNMWPMEGGGQSTAGLSDANAIAPAASSSPALQLQGSVTLPRTLSRKTVDEVWKDIQKNNSHNKRPQGQGTFGEMTLEDFLVKSGVAREDGTSSNAEVCLEQNVNGSIFNYATASQSGGMDAMVAAQNLQHAEWLQFQYKTAQQHPQQQPPQRLLQQHSPYAKQASQHTALVISSNNPTGGTANNLTFCSSVMDTSSSSPPRGKKRAPESTMEKTVERPVKFFIWAAIPLLSDWKEIGRCYSPSPFLSDPTLNQGALCNGDGWPRLPRILGFMSQREHSGPRFSCGKAGRNVYPIDNASMSS
Gbichr8.134	365	MERAFNWPKWSSSYVYTRQSFSHYLTQIDSERISGDSSDLGNSEEVVGAPQYAQNSTLEEVQKQLGDAGKPPNSTDMDGLLKNIWTVEESQSMALAIANRKSSVYTPSFNSQGITLSRKTVDEVWDDIQTKKWLKEEGKVEQRQKSFGAMSLNDFLVKAGVVREDHKASNTPGSSVNYAPNADAIVAAQSLRHAEWHQYQLDTVQQQQQQQRAAYARNPSIQAIPQTPFASTGNSVGGLLEAYSLSSPARGTSSVSPCRKRAHESIMEKTVERRHKRMIKNRESAARSRARKQAYTNELECEVKRLKAENAWLKNYQLSYTSFTGEWAPCGQWGMLYKTPLFHHLIVQYSGGALVHLRPLLGEDF
Gbichr8.821	374	MPSFTPRTPSWGREGDRRGAKGGGPQTRSENGGACGERRAQSGGQGKKHGQGLTSINRKNIIQLKTLAMGSSRTMLSQPLQRQNSLYNLTLEEAQNQLGYAIGSMNIDELLNNIWIQENQAMAISNVTAVGNPSLQPQGSLTLPKTLSHKTVEEVWKDIQRNQMGTSFAEMTLEDFLVKAGVVREDSQPLGNNSPAVEMEVAQNPQHAEWYQYQQQQQHLLQQHQPAYSANAGGAKGVVPQSALGIPANPELLDGYTDVTVGLGSGSVVNNSVSLSSPMMGTSSNSPFYGKKRGSENMIDKTMQRRQKRMIKNRESAARSRARKQAYTNELENEVTELKEENARLKRQKFLEKLLPAVPHQPKRVLRRASSAPF
Gbichr11.356	365	MGSRTMLSSNGGRTPQFQPLVRQNSLYNLTLDEVQNQLGDTAKPLSSMNMDELLKNIWTAEESQAMAMAMGNGPINGISPNPSPSPGNTGLQRQGSLTLPRTLSRKTVDEVWRDIQQNQGKSNEEKKPQQRQPTFGEMTLEDFLVKAGVVREDNNTVNNINITDTHPPAPVCTVSPAPIGMDAMAAAQNFQQHADWIQYQLNTVQQQQQQQQQQSLLAAYGAKRAVPQTTPLAIPGNPLLEGGYGDNQLSLSSPLMGGTSSDSQTPGRKRGAPESIIEKTVERRQKRMIKNRESAARSRARKQAYTNELENEVMQLKEENERLKKQQTSEWVMRNKITKYHEIAKQVQSPRSTKCPDDSQKVTAV
TnS000666215t06	235	MVSSNSTSNNNNNGGRAVPTAPLTRQNSLYNLTLDEVQNQLHMLDSGKPLSSMNMDELLKNIWFVEESQVQAQAQGAMGMTMATNMPLAAHPQAGLQRQGSLTFSRTLSRKTVEEVWRDIQAGKGGGMAAPCNAPPLMDAGAAGYGESQLTLSSSPLVACTSSDSQTPGRKRGAPDNIMEKTVERRQKRMIKNRESAARSRARKQAYTNELENEVMQLREENDILKKQQVGIRPG
TnS000400187t17	453	MGSQGDSRGQGKMGNFSLARQASIYSLTLEEFQNTLGAPSKNFGSMNMDEFLKNIWTAEESQAMAAALGLGDGELGRQASLQRQGSLTIPRTLSRKTVDEVWRDINKETSGAQSNGVNPPPRQITYGEMTLEDFLVRAGVVREENIMNTNPNNTTISVSSNHFGGFNQFERVDNRAVGAANVLALDLSDRGTNVEIKNSVTSSTLPMAAAVNSSLAGEAKLDSMDAFKVSHAHTDWFGNTHRSPVTHQQQQATDAVAVYPSSVKRQTEGALMGSGFPGAGGVGLSPRINAAAAAAAAMMGNGCHVGMGGMGMPAALGTASLNVQPVTPPAGQIQMDPMSLSHGDGSPVVSYGLDGTLRGRRGGVSVEKIVERRQRRMIKNRESAARSRARKQICCYPHS…
TnS000702569t06	468	MCWGICESERNQAMVSQTESRLAVGAVSAATSAAAAQPAAAAKLAEFSLARQASIYSLTLDEFQNTIGEPGKNFGSMNMEEFLKNVWTVEETQAMAAAMSGTGNINNNNNNDSGLNLARQASLQKQGSLTLPRTWSRKTVDDVWREIHRESNNGTADNGSAESPSNTSNDNTTATANNNNNSSSNCVQTRQPTFGEMTLEDFLVKAGVVREEPERTQAEGFDLGIGNSLGLGIGHRNGQIKGCSVTATAATPIAGLSLSGNPAAAVGMDLHGGDWITGQYRDNLQHQQQQQFLHADVYKRAAAAAAAANGGLMGIGNGGLMGGIAGFCHSPLALGAGSPASPLSSDGVGPSSHVENPNNISPVGYGLDCGFRGGRKRGFEGPVEKVVERRQRRMIKNRE…
Sacu_v1.1_s0001.g000226	341	MLSSSAHGNPAAGLTRQPSIYTLTLEEIQNAMKEPGQSFGSMNMEEFLKNIWTAEESQAMAAAMNSAENVSLSRQASLQRVSSLTLPPDLSRKTVEDVWKEIQQHHVADSTDKRHHPQLQQQQARQATMGEMTLEDFLLRAGVARDDPEASSHVTDGGSPVSLYAPVPVNGSSSMDSLKPEWIDYASQHHQHMLQQAEMAAAVSVKRDHSSSLGMQMLPLGNPMYDRMTDAPALSSDNLTNSLALSPASSDYSMNSRKRYASDAVYQKSMERRQKRMIKNRESAARSRARKQAYTVELEAEISQLKEENSRLKQQQVLESHIRERCRLERPKVVLRRTQSF
Sacu_v1.1_s0002.g000922	322	MASQTVLSTSPDDGAGSGLVSCSEHINNRQQTTFSTTMENNQTNFLHAPNPKLGDASSDDFLKSLLVSEDHQDFSVEPSRILMPDILTESDDDWKNIQQGSINWIHSDRLLPCKMVNAAGEITLEDFERRTGICKEDGSLSFVPTVLLSNSDAAGLDAEHSASTAGILTSDIQLDWMKFVNSQTEQLIQQPVVKNEFLSPGFYGGRASNFGDSTSYSPNNFSRPNLAGSTSISEFLSSGEKPPATDSVIEKIMERRQRRMIKNRESAARSRARKQAHTFKLEAEVTYLKEENARLRQEQASRMRLLGNSETKIQGLRRTRSW
Sacu_v1.1_s0005.g002677	402	MKAIICVWNSESNIGVNCRNLNLQLFVRSPAVSQKHVNQGFICLPENAPRKIKAAALTMSTPSRIPPRQASIYSLTLEELQNTVNEPGKKFGSMNMEEFLKNIWTVEESQSVTASMPGVEATTTGSTVYPSSSGLQKQGSLSVPKNLTCKTVDEVWKEIHEVANPKGQNSTRLKTKMGKITLEDFLTKAGIVRDEMDVEPSTNSDNSVVTVIGSSSQASQLSSSQADWLNFQLKSNMPHQQLLRYQHQLVHQGQHGNQYPVDAASMAFPEMLVSPVSVGLPSSTISHGFNTPRDLGSNNLSYAVSDRKRLVETHDDQSFDRRQKRMIKNRESAARSRARKQAYTMELESEVKLLKEENAKLFQQQVEMTRQRRKELMEMLVPVTSSIDRPKHYLRRTLS…
Sacu_v1.1_s0066.g016114	609	MNSDAGGTPIARDNSSVFALTFDELQNFIGGSNGNGGANFGSMNMDELLKSIWTVEENQAMAAAMNSLEGANEEGFIRQISLQKQGSLCLLPRTLSSKTVEEIWRTLQAQQEQEEEESADTDNGSGAMQANQNHHRQATLGEVTLEDFLVKAGIVQRPTPAVPSASSSSACSTVVAALDPFRSYHWSGTAAEGGGSRADMVVNPISPSPQFVHPSVSAGNGGGEGSTITVRSVQTPPLSFQLDHQSLYGGKPPLQQQKSEQSAAAHNQASSSRHPFIKPIAQHPHLQNHTRTDELASFHHNPETSNGAAFCNNKPDLGNGVSAFDTNGLAPKVGYGGHMGPSAAAGHMLSSGGAGAMNVNGGGGMWLSATRYGGTSPVSPKTEDSSPVASNMSSAMSSY…
Sacu_v1.1_s0101.g019760	282	MNGRRKGPGSVKMEDHRGKVRGRQGALDVSAMASPSSLSGLKRHNDIFLPPPYTAQTAEVVWKNIEKRIVEDLVGSHGQQRKAHDDEECEGRRDSGGEMTLEDFLVMAGVPRNEADATSCLSDASNVTPLVASQSGSESLQSAMDSPSLQSDMINYPSQQPQQHFKQPDMSSSRGFSLSVMIPNVNKLSDGGLMSPDSPAAAALSPCFSDYPSCSLKPLTPDAFIDKAMEKRQKRMIKNRESAARCNCDQAYTIELEAEVFRLREENARLKRQQVLPYSSMP
Sacu_v1.1_s0191.g025304	518	MDTCQLSRGQSQDPSLKLNFTALCKKNLPSPVSPATAGIISYAPNTCLSSPYSLRFPFCVMTKRHPPPTSQYTDPPPFLAHSSGHGNFKTLPPISRQASIYSLTLEEFQNALGDPGKHFGSMNMEDFLKNVWSAEESQALAMAMNVANQESNVHRQGSISLPRTLSKKTVDDVWRDISCNSMAMIDAIALDPTSAHQHHERQITFGEMTLEDFLVKAGVFVKDSNGNVGGPYTNPNGMCAADPADKSIQHGKGSAGMTKANEGLNNKEPYIAEIPKASAASSVDFSCGQTVMKSVQIESRKQVSPTSWNMEWTNTSYKTAVPHPLHPPLTNVHQLRMDTNVSKASTAARLGGLPENVVDLGCVTTAGAASFRSSSPPSPMSDALSSRNAISPGPMSDHI…
jgi_Chlat1_4958_Chrsp32S04953	381	MEVAAAGYAPGRPMLSMPPAPSSNPSSPAPAYGLFRSPTLSDGLVRAGSVYHMTLEEVEKALSSNPDSHGKTLGSINMSDFVQNIWNVEESAMQATDISLSTPALRSPTLSRQNSLALPQGIGGKTVEEVWRSISSSISPPPAASAGEATTPAKSAMTVGDFFKFAGVQDLSPQIASAVGRGKPDMPATGFRSFSPTLQPRPVLHHSVAIPQGVRPMVHQAVHQAVHQGVPLGLKRQHASALPRVLPAPVVVVSPTRAAQPVTPTRQQTATSDRGDDDDTDSTAPSAGQKRSGEHLGQKSDRKAKRMIKNRESAARSRARKQAYTQELEAEVTALKEDNKRLRTEKVNGIEKAFAAATAAAAASRGKEEPRKLRRVNSASW
jgi_Chlat1_4966_Chrsp32S04950	516	MMAVDMTGRPGFGAGAASSGMAGLVRRAMPINDPNAISQLLGGNRVAASFMPQSATPSSFAPHSAAPSSCMLLPAYGMDRESLPQAAPARPMLQQSFTAELECMFGGDKTLTSSITTELDALRRNAPISQMTLERVDSLLTADLERNLGSMSMDELILWVQGGQRAAAAASSVAATSVAAASTGGYMASTSTAAPKPLSRAPPVPALPQPATQLQVVDTTRPLQPLVKQSSLPRELGRKTVEEVWRDIQAKYDQVGQPQPAEAPPKNTNTRLQSRLSSLTFGDITFEEFLNTATNLEPWNSAILTAPLPVPAVLSAADAVAAPTAPAQPVASALALPAMQQVASEQVQQPTAPPAEHIRRSKRQKLEVAVKPVETEVAPAAGNKPQSPLKPKIETPATP…
jgi_Chabra1_349157_rna-CBR_g46185	843	MCRPPEPCIPKPPSAYARRYECPKLVLTAVYGGGYQYQPYISPSACEDSHVGTEDDPSGNLNGELRYERRHSGGYHDDGCRPSQHQRQREFSASSPNLYGAISSTELLDVLARRGLYNFSEERSTSFSSSYQSSSPPFTPMVVAGPAASPSGISSCNARDVDGALYASNSSVAAVILGSDGGGTAAAANCPPSDVLVGTESGQSCDVQTSDSGALTVATDKSRKRARINCMLSSSSQLRTQSSRPAFVARTVESSSEDEVAHNGAKKGCHAGAVACFTGDGRGKYLFNSVQHDVSSAGACFGYCADHSVPRQQYHPSEFAGMPTTLAITQPQPATLPVVSSLVPSLGGASAVATVTVTMGALTRNMPANSAAGERVVGSRAEGISSLGSDCTANALKGA…
jgi_Chabra1_356588_rna-CBR_g2865	737	MATQHQQQLRLPETGNGGGGGGRMFQLVRQPSIYSLTLGEFQNAINEPGRNFGSMNMDEFLRTLWTAEDQQAMMASAVQQQQQQQQQQMGEERDGGGAEAMPPSADGEANGNGAAGAGGGGGGGGGGGSLQRQNSLALPRALGTMTVEEVWRDIQARSNMRANRMGSKTGSLQAGGENGASRSSGAQISERNGEVEAGRGGEREARVALTAGEHNGRGGEVVGTRAENGGGASASAMTRGGGRGGEGNGVEGGGMSASGSGSVGGGGGSGGGAPRSSANQQQQQQQQHERGGGGGGGGGGGLSPAGPPFDGMTLDEFLKRAGVGVDFSGGPSGAASSGGGGNSPGPGRDGGAYVGFAPSGSGSQQAGTSGGRAEDQKPHHQHHQHRSAAADWYSDYNHI…
jgi_Chabra1_356589_rna-CBR_g2865-2_CBR_g2865	736	MATQHQQQLRLPETGNGGGGGGRMFQLVRQPSIYSLTLGEFQNAINEPGRNFGSMNMDEFLRTLWTAEDQQAMMASAVQQQQQQQQQQMGEERDGGGAEAMPPSADGEANGNGAAGAGGGGGGGGGGGSLQRQNSLALPRALGTMTVEEVWRDIQARSNMRANRMGSKTGSLQAGGENGASRSSGAQISERNGEVEAGRGGEREARVALTAGEHNGRGGEVVGTRAENGGGASASAMTRGGGRGGEGNGVEGGGMSASGSGSVGGGGGSGGGAPRSSANQQQQQQQQHERGGGGGGGGGGGLSPAGPPFDGMTLDEFLKRAGVGVDFSGGPSGAASSGGGGNSPGPGRDGGAYVGFAPSGSGSQQAGTSGGRAEDQKPHHQHHQHRSAAADWYSDYNHI…
jgi_Chabra1_356650_rna-CBR_g2925	473	MIRVIITQGLISTSVWFIGYPRKENIRSNAQITLDAWVTEDEFLKRLGIDIESLSQQHQQQQQGNLLGGGGGGVGGVGGGEGGGGGGVVVGGSCQGYDGGSGAYGRPQRLGVTEGEEEALMSGRVERGGGGGGGRAGAVTSTAVDWYDYHQQLSSVGALAAVAAVAQQQQHHHHRGGGAATAEMVAAAVMDRQQQQQQEERAVSSEAAAAAAYARVAAARNAAAALSSAMLVPTAAPSPPQPTGAATSSAAMAAVAAAAAATGYTLPAAAGRSLMEEAAARASSAAGAGLGPGSVSAAAAAVAAMSNGGGGGVGVQVPMHHHHPHHHQSAIAAAAAAAAAGTGMGVLGVVNPSAAMAPPGRHHLAPAPVAAVAAMEALTRGRKRAGDDALERTVERRQR…
scaffold-DRGY-2001711-Chaetosphaeridium_globosum	204	SRSPLGNFLSASSLQRQSSIYSLTLDEFQNALGEPGKVGSMNMDEFLKNVWTAEESQLFSAVLATQQQQQQQQQQQQQEQLQQLQQHSLSQPAGTQGGGLGGGLVRQASLSLQLPQLPSTLSNKTVDEVWRDIHKSYNNAGGPGPAFEQSQGQGQGRGQLQTHREAPSLTLPEAKLPTFGDMTLEDFLMKAGVVRQDGVDAAGA
scaffold-DRGY-2035491-Chaetosphaeridium_globosum	62	SKKRSSPDDPPMDKTVERRQKRMIKNRESAARSRARKQAYTVELEAEVTQLKEENDRLRRQQ
jgi_Klenit1_1032_rna-KFL_000150390	360	MATMNGQAHVNNNGIDGGSAGSFLKGPGLGLGPRGSSLTRQQSIYSLTLDEFQNALGHDQGKSFGSMNMTEFLENIWSAEEGAMAQGKETGGLLRQASLAKQGSINLPRTLTGKTVDEVWRDIHQSSKPAAPAQQERQNTFGEMTLEDFLRKAGVVGDELDIATGGVLSSLGATPPVSGAGNMQSVEAQAKQHQAEWMDYQMKQQQQKHHQQMSQLMVQQHSAQPGNPHRPPPLIMKDPPERKPDLSQSDDQSSLDEKGGGLTPNSMGGLGSAQSRRGKKRQMPTLDEQGKTVERKVKRMIKNRESAARSRARKQAYTQDLEEKIARLKEENAMLRKQLGSDAPPPESPTLPKLRRTRTS
ME000076S09700	248	MEAANAMASQQQPQAMQHQSMQPQVMQPMQPMQPMQTPIMQQQLPMPLQLPPPQKQDPAQLQAANFFNVPGLATRPSAFSGISRQTSIYSLTLDEFQNAFSDQGQKQNFGSMNMDEFLKNIWTAEENQAMAAAMAAGADQQQVGLAKQTSLQRQSSLTLPRTLSRKTVDEVWKDIHNSIPAEPGTGGQQRQVTFGEMTLEDFLVKAGVVREDFNPAAGGGLGGCGAETKAHDKKSRISGQVCPCALML
jgi_Mesvir1_18087_Mv09388-RA.1	791	MSASAITNFPSSNSDLMRLDSLLGSTGAVAAGITTNSVVNPSNSISLDDFLFSVDLPPRDGVAPAMELPAPVATAAAPSVQNQEAQLLASQTQAGHKVMDEVWKNIQKKREALAGQNGKLPRGTPTPTTSMRLRSMDKNQGSLPPQQSLEFLRDFVNNTAQLPPQGMPSLGSGLNFQDSFSELDPDIFFGDDSALLARGSSQAGSLLGRQPSMAATLADLGSTGAPDALASSHAASLISGKVQDRLLLQEGGPSSLASFAGGLPGLAGGAGVSNIGVRDPGAMALLPEGAAGLAGSSRYGGKQRAVAFAQLTGGGTLGASDLSGMSSLAGSSGRRRGTPSGTAERDANSGLLTPGWMHEGMDQGRTMGADVGGMLASGLGAGLNAIMATSLAAVAVPAL…
jgi_Mesvir1_5857_Mv00647-RA.1	480	MRRQLSLFRQPSLSEGLARTGSIYSLTLEEFEKALAPDAGKSFGSLNLDELLKSVCFAAEEGALTAGGKDGNTEQAAQNLLSVQGGTLGSRQLSFMPGSLGSKTVEEVWREINRNSTGKSGGAQEQPAKQNTFGDMTLEDFLDKAGISREILMTPAASANGAPPAPGWPKNKSLDTNGQAEPAPPAAPAAGAAASASANNGTAAAASASSAAGSASSAAPQQFPAGGAGAFQRKDIGRQGSSGFTGFVPTASPGVPPAGVAFPVPRLPHAAVPRPPGPTAVPPGPPPPTGPGMFVPAALPADGGRAAESWAQYQRLYSIHVPTPVVGTVKVPAGSEKKRPRGGGTATGGAAAAAAATAASAASSPPRGGSPRGGSEHDEGSSDDSEGGGKRGGKGASGA…
SM000046S16441	237	MGGAGSGPQEHDWMSAQLKSSSLLAAQQQQHHHQHLQQQALQRQAAETAAAYMSAAQRANNPGILKVSALPPPLSAGLGPSSPGAAMPAESPSLSQSPNSKKRGLESPFVGERTGEQRQKRMIKNRESAARSRARKQAYTVELEAEVTQLKEENMRLLQAKEELERRTSVHVRLAAVSYVLHNLHAQATHLQVLSVCASTGDTPESTRSSSQRSAGSPAEVSQAHSHGPLVMIPAKH
SM000047S16914	266	MGGGSSPQEHDWMSAQLKSSSLLAAQQQHHHHQHLQQQSTTDASPLQALHRQAAEAAAAYMSAAQRANNPGIVKVSALPPPLSAGLGQSLPGVAMPAESPSLSQSPNSKKRGLESPFVGERTGEQRQKRMIKNRESAARSRARKQAYTVELEAEVTQLKEENMRLLQAKEELERRTSVHVRLAAVSYVLHSLHVQATRLQVLSVCTSTGNAPKSTRSSSQRSAGSPAEVSQAHSHGPLVMNSAKHWAIGGSQGSNPSYEFSTVACH
SM000066S20472	252	MLIWKGSNKEKEKEKEKAKKDRKEDEKVKKAVSINEFLKPAEAQSVPLRHHSVRLTPARLQALQRQAAEAAAAYMSAAQRANNPGIVKVSALPPPLSTGLGPSSPGAAMPAESPSLSQSPNSKKRGLESPFVGGERTGEQRQKRMIKNRESAARSRARKQAYTVELEAEVTQLKEENMRLLQAKVYSANTCDTLRSTRSSSQRSAGSSAEVSQAYSHRPLVMIIAKHWATGGWQRSNLSYEFSTVACPEAAC
SM000102S09175	72	MIKNRESAARSRARKQAYTVELEAEVTLLKEENMRLLKIQAMEASLRLVGSHAEVDPPVTVRSLRRTQTPPW
SM000153S01592	82	MIKNRESAARSRARKQAYTVELEAEVTLLKEENMRLLKIQAELEEKARQQVLEASLRLVGGHAGVDPPVTVRSLRRTQTPPW
SM000193S05180	72	MIKNRESAARSRARKQAYTVELEAEVTLLKEENMRLLKIQALEASLRLVGGHAEVDPPVTVRSLRRTQTPPW
Rw1G008540.1	320	MGIQTMGSQGGADGNCKQSQFQPLTRQNSIYSLTLDEVQNQLGDMGKPLCSMNLDELLKSVWSAEANQTMGMDIEGTAMVNQASLQRQASLSLTSALSKKTVDEVWRDIQQSKDNEEKRSRERQPTLGEMTLEDFLVKAGVVAEASDKKNAGGPLVGVDPNVASQFPQGQWLQYPQPQYQHPQQSMMGVYMPNQPIPPPMHVGAGAVMDVPYPDNQLAMPSPLMGALSDTQTPGRKRGNPEDIVEKTVERRQKRMIKNRESAARSRARKQAYTNELENKVSRLEEENERLRKQKELEKVLPSAPPPEPKYQLRRTTSAPF
Rw3G016040.1	433	MGGVSESEMMSHGKEELPVQSDQYAKNNQLFTSLGRQSSIYSLTLDEFQHTFSENGKNFGSMNMDEFLNSIWTAEENQAINSTHHNNSNNLNPNHINNNVQHPALNEVTMEKKGVIAKQPSLPRQGSLTLPAPLCRKTVDEVWSEMHKEQKAQAQQQNSNHNNSNDGAQNSEYVPRQPTFGEMTLEDFLVKAGVVREPDSMSVVPLPPQPQQQPQQYGIVGQSFVMGMGANAGASTSTTPVLPNYQTIPQGGAPVGESSGYVTNGKRNGAYPPPPPQAVCFGGRVVNGGGGYAPTQPIGMATSVSPVSSDGMCASQIENSGGQYAMDMGALRGRKRIIDGPVEKVVERRQRRMIKNRESAARSRARKQAYTVELEAELNQLREENANLKQALAELEMKR…
Rw5G027580.1	368	MVISDESGGLGCDQNSDGNDAKPQPPPSQHENGESSKQNSIFSLTLDEIQSKSGKSFGSMNMDEFLANIWSVDENQVCEEQPNQGGHEDPSNDGKDTTSKTGSLSRQGSFSIPTPLCKKTVDEVWSEIDKTQPPPPPNNMSINPGPPQRQPTIGEITLEDFLVKAGIVQERPQNGMESTTIQPHGGNTNNCNVATSSSTYGDTSFGMGNHLIGSGFFNPQGFVPNNLSGNGYATAPYPMFGERKMGLGETSCGGTSTAIEKCHSLPESSGTNNKKRIIDGPPEVLVERRQRRMIKNRESAARSRARKQAYTVELEAELNQLQDENIKLKQCLAEIKQRRKQEVMRRKRTTKAQKLAAKLKTIRRSVST
Rw5G027590.1	370	MLITMVASDEYGGLGYDHNDDSNDAKPQPPPTQHENGESSKQNSIFSLTLDEIQSKSGKSFGSMNMDEFLANIWSADENQVSSEEPNQGDLDDPANGKDTTSKPASLSRQGSFSIPTPLCKKTVDEVWSEIDKTRPPPPPNDMSNLDHPQSQSTIGEITLEDFLVKAGVVQESPSQNRMESDPIHPQGGDANNSNMATSSSMYVGTSSEMGTNVIASGHLNPQNAVPNNLSGNGYAIAGYPIFGQNKMIVGNASFCTSNEIEKRHSLPESSGTKNKKRMIDGPLEVAVERRQRRMIKNRESAARSRARKQAYTVELEAEVNQLEDENEKLKQTVEGIEQRRKQEVMGRKQSTKAQRLAAKLRTMRRTVSA
Rw6G007720.1	407	MGSNINFKNYGDVQNGDVNGGRLGGNFSLARQSSVYSLTFDEFQNTMGGLGKDFGSMNMDELLKNIWSAEETQGMVPSTCGAAEGNAPGGNLQRQGSLTLPRTLSQKTVDDVWKELIRDSGDAKYGNLGGGQNLPQEQRQQTLGEMTLEEFLARAGVVREDAQEMARPGNGGFFAELFRQSTNTGLAPGFQQASRNNGLLSSRVESNNNSVPNQSPNLALNVGGLRTSQQQTHQLPQQQQPIFPKPATLSFSPSMHLVSSAQLTSPRSRGPVSVVVEPSRNTAFSQGGGFPSAGIGMGGLGAGGVTVASKSPINQMSPDVIAKSSADTSSLSPVPYLFTRGRKANGALEKVVERRQRRMIKNRESAARSRARKQAYTLELEAEVAKLKEMNEELQRKQV…
Rw6G017740.1	318	MASSKLISSSSNSRNCDLSRRPSSNSTKPKPPSSSSSAAAAAANQTLNTATAGGGYINPTPVQLGSMAVDGLFYNNSLTTSELEAQINLIDTAGLEINSAASVSSSAPPRPRTVDEVWQEIVSGVSRKECKEEVPDELMTLEDFLARAGAVEDNDIKDLHLVPPPPETERLSGGLSGGMFGFDQITLSPFQSIEKIEKVEGSIVGFGNGAEVAASGGGRGRGKRARAVLEPMDKAAQQRQRRMIKNRESAARSRERKQAYQVELESMAVRLEEENERLLKEKAERTEERLKQLMENIIPVVEKRRPSRVLRRVRSLQW
Rw6G037740.1	203	MTMEDVWKDISLASLCDHNSPAAAAGSSASRNDSEAIRGFIFQDFMAAASTKLTPSLATDLAPLPQPQPPATLLSLSSSGSDHFQQYQVQSATATASTNTTAPPRPVTPNAQRLHRISTIPSSSVISFSNKHANNLSEALDSSPSCKKRALEENGENSRHVRHKRMIKNRESASRSRARKQVRTFWLRVSSLVHTNRFITFSG
Rw6G041200.1	444	MGANMNFKGFMTDLQGDGGGRPPVNNSNSNNNALARQSSIYSLTFDELQNTMGGPGKDFGSMNMDELLKSIWTAEETQTQTVLPTGGVVTGQDGFNQGLPLPLQRQGSLTLPRTLSQKTVDEVWRNLSSKEGNGGPGGSNVVQRQQTLGEMTLEEFLVRAGVVREDGPNGSKPANNGSGFFGELARFGNSTGGGLGFGFQQPDRSVAVMGTGRISENGNQVPNQSSNLPLNANGVRSQQQQQQQQIQIFPKQQPVTYSTSQMGMGPNSQLGSPGMRGGILGIGEQGMSNALVQSPVLQGGGGGMGMVGLGGGNGRVAAVSPANQLSSDGIGKSNGTDTSSVSPMPYVFNNGFRGRKGGPVEKVVERRQRRMIKNRESAARSRARKQAYTMELEAEVAKL…
Rw7G031190.1	274	MASSKLVSVSTANSDLPRDSSICSLSTLIADVDKHNHSITMDDLLKNIYNDQPSASPPPPPSMDGGASASAAAPGRTVEEVWKEIVAGGGGGGGADGEDEAAEGEADQVRAEMTLEDFLTRAGAVREEDVGVGPGAVVPIGYGQFQVQQPPPPPQPQGQLVYANNNNGTTSGGGGRGTKRRAVPEAPLDKATQQKQRRMIKNRESAARSRERKQAYTVELESLVTQLEEENARLMREEAEQKKERYKKLMENLIPVVEKRRPARVLRRVQSVHW
Rw7G040970.1	333	MDDRTFVSGNGDEEPQFPPLARQGSNYNLTLDCNEVQSNLGNISKPLNTNMAHLDELLKNVISVDQEGQLNPSSSPSSSLPTSLFLGNFNLNGPLMSSKKKTMDQVWKEIVHHDHHPLNLNSAAANESLHHQRMTTIGESTSATTPPDHLLVRAGILNAHPTMPIDPTAVVSQQADWFQFQVAAAAAQQQMTMLDSNFKVCESVFENSSSAMNLDTYSENHQVGMSIPMPAISTASSSESQATHAQRKRNYSDEMKEKSIERRQKRMIKNRESAARSRARKQAHTKQLESEVFHLRKTNTWLKKQKEVEILLSSNPTNSMPKHQLRRISSASF
Rw0G004200.1	228	MLSSTGSEESNYNSSSCSSATTTPASPFSQATPRRTMEEVWKDINLASLSDSNNSLNNNPNFRNMTLQDFLARPFGNVVSPRPDHHHHHHHHHTTRNSPPPPQAVMPSPATVLSLNHLSSDQFQLFCLENLNTRPIANINHPNSSTVSDNSFSGAYPFEGLGNQSSPSSGLVMPSGFGDGKKRLPESDRSNFRGGDRRHKRMIKNRESAARSRARKQEYCCPYNSQKY

## Sheet: Sheet-4
Protein sequences of group 2 bZIPs from different species. Related to Extended Figure 11.
Gene ID	Length (aa)	sequence
AANG001726	415	MDIQFDIEGCPWGATEPPLWEAAAVDGELENWDDLISELLCPDDNPPAGTIPAAAQQQLGSSDALASDSGSAASEGWWNSVDGAGEACLNPDAGHSDADADADADADADFEQQLCVAAPGEDCASRGQKRRRSDPVDGAGSQDAATETETTGSADEPAAATTAESCLDEAHAKRQLRLIRNREAASQSRSRKKCYVKELEAKCRVLEGHCNQLQQAVNFTAMENLALREELERAKKHNGPVCVGAEPAALERDSLPSESLPRSMYLCLIFLIACLCLVWESQPRLLLNTPNGVPAKLAREQSEGRLDVVSRTPSAWTLKKRRRKARRRRVGSSIRKRRLLHLPMYHPRPALAWHSSDTSEAAGTECRHRHSTFLRNSCLWIRRTSLAGSDHSFAGHLTE…
AT2G42380.2	310	MAQLPPKIPNMTQHWPDFSSQKLSPFSTPTATAVATATTTVQNPSWVDEFLDFSASRRGNHRRSISDSIAFLEAPTVSIEDHQFDRFDDEQFMSMFTDDDNLHSNPSHINNKNNNVGPTGSSSNTSTPSNSFNDDNKELPPSDHNMNNNINNNYNDEVQSQCKMEPEDGTASNNNSGDSSGNRILDPKRVKRILANRQSAQRSRVRKLQYISELELLSPRVAFLDHQRLLLNVDNSALKQRIAALSQDKLFKDAHQEALKREIERLRQVYNQQSLTNVENANHLSATGAGATPAVDIKSSVETEQLLNVS
AT2G13150.1	262	MNGSDNSTPSRPRSITQPSLAFSSLPPLSPSPSSSRRNSIPLMNPSASVESRDSSIRVKKKSLLPPLCVKRRAPKDDIEPFKRHYRSLSVDSCLSDLLKLPPSPNNVSSSRSVDGEQNASELEFDTSVYTDDELNKIAKSTKLKEVASDPKEVRRILKNQESAARSKQKKLQYMINLELKINFLENKNASIFEKIKLLENDKTMRMNEKKEIMIRIESLEQHAELRDALTEHLHVEIERLKAVLISNEKGNEKSPKSRDDNM
AT1G06850.1	337	MEKSDPPPVPKPGATIIPSSDPIPNADPIPSSSFHRRSRSDDMSMFMFMDPLSSAAPPSSDDLPSDDDLFSSFIDVDSLTSNPNPFQNPSLSSNSVSGAANPPPPPSSRPRHRHSNSVDAGCAMYAGDIMDAKKAMPPEKLSELWNIDPKRAKRILANRQSAARSKERKARYIQELERKVQSLQTEATTLSAQLTLYQRDTNGLANENTELKLRLQAMEQQAQLRNALNEALRKEVERMKMETGEISGNSDSFDMGMQQIQYSSSTFMAIPPYHGSMNLHDMQMHSSFNPMEMSNSQSVSDFLQNGRMQGLEISSNSSSLVKSEGPSLSASESSSAY
AT1G43700.1	341	MEGGGRGPNQTILSEIEHMPEAPRQRISHHRRARSETFFSGESIDDLLLFDPSDIDFSSLDFLNAPPPPQQSQQQPQASPMSVDSEETSSNGVVPPNSLPPKPEARFGRHVRSFSVDSDFFDDLGVTEEKFIATSSGEKKKGNHHHSRSNSMDGEMSSASFNIESILASVSGKDSGKKNMGMGGDRLAELALLDPKRAKRILANRQSAARSKERKIRYTGELERKVQTLQNEATTLSAQVTMLQRGTSELNTENKHLKMRLQALEQQAELRDALNEALRDELNRLKVVAGEIPQGNGNSYNRAQFSSQQSAMNQFGNKTNQQMSTNGQPSLPSYMDFTKRG
AT3G17609.2	149	MSLQRPNGNSSSSSSHKKHKTEESDEELLMVPDMEAAGSTCVLSSSADDGVNNPELDQTQNGVSTAKRRRGRNPVDKEYRSLKRLLRNRVSAQQARERKKVYVSDLESRANELQNNNDQLEEKISTLTNENTMLRKMLINTRPKTDDNH
AT3G58120.1	329	MAQLPPKIPTMTTPNWPDFSSQKLPSIAATAAAAATAGPQQQNPSWMDEFLDFSATRRGTHRRSISDSIAFLEPPSSGVGNHHFDRFDDEQFMSMFNDDVHNNNHNHHHHHSINGNVGPTRSSSNTSTPSDHNSLSDDDNNKEAPPSDHDHHMDNNVANQNNAAGNNYNESDEVQSQCKTEPQDGPSANQNSGGSSGNRIHDPKRVKRILANRQSAQRSRVRKLQYISELERSVTSLQTEVSVLSPRVAFLDHQRLLLNVDNSAIKQRIAALAQDKIFKDAHQEALKREIERLRQVYHQQSLKKMENNVSDQSPADIKPSVEKEQLLNV
AT5G10030.3	364	MNTTSTHFVPPRRFEVYEPLNQIGMWEESFKNNGDMYTPGSIIIPTNEKPDSLSEDTSHGTEGTPHKFDQEASTSRHPDKIQRRLAQNREAARKSRLRKKAYVQQLETSRLKLIHLEQELDRARQQGFYVGNGVDTNALSFSDNMSSGIVAFEMEYGHWVEEQNRQICELRTVLHGQVSDIELRSLVENAMKHYFQLFRMKSAAAKIDVFYVMSGMWKTSAERFFLWIGGFRPSELLKVLLPHFDPLTDQQLLDVCNLRQSCQQAEDALSQGMEKLQHTLAESVAAGKLGEGSYIPQMTCAMERLEALVSFVNQADHLRHETLQQMHRILTTRQAARGLLALGEYFQRLRALSSSWAARQREPT
AT5G65210.2	368	MNSTSTHFVPPRRVGIYEPVHQFGMWGESFKSNISNGTMNTPNHIIIPNNQKLDNNVSEDTSHGTAGTPHMFDQEASTSRHPDKIQRRLAQNREAARKSRLRKKAYVQQLETSRLKLIQLEQELDRARQQGFYVGNGIDTNSLGFSETMNPGIAAFEMEYGHWVEEQNRQICELRTVLHGHINDIELRSLVENAMKHYFELFRMKSSAAKADVFFVMSGMWRTSAERFFLWIGGFRPSDLLKVLLPHFDVLTDQQLLDVCNLKQSCQQAEDALTQGMEKLQHTLADCVAAGQLGEGSYIPQVNSAMDRLEALVSFVNQADHLRHETLQQMYRILTTRQAARGLLALGEYFQRLRALSSSWATRHREPT
evm_27.model.AmTr_v1.0_scaffold00020.35	135	MLSSNSPIEETSLNISCVTNEHQITPNSSAWPQSSPSNGPSDGHMIVDSHSDGINTVSVMGNNIFHWNGGFGIQFPNENGAQLFPIGQHRDDEALMEDAERRLKRKIKKRESADRSRARKQVNLPTLSARLLSTS
evm_27.model.AmTr_v1.0_scaffold00081.79	133	MREKAGIESDDEIRRVPEMGGEGAGPSSTSGRDPESRPPAETNQRKRGRSPADKEHKRLKRLLRNRVSAQQARERKKAYLNELEVKVKQMEKKNSELEERVSTLQNENQMLRLILKNTTANRRGSTSANGADG
evm_27.model.AmTr_v1.0_scaffold00061.191	149	MLSSNGPVEETSLNISCVTHEHQIPPNASAWPQSPPSTGHMIMDSHGHGSNVASVMGNNIFPWNGGLGIQFPGENGAQLNGIGQHWEDEALMEDAERRLKRKIKNRESADRSRARKQAYTIQLECSFEELQEENARLKKLQVFQPFYHL
evm_27.model.AmTr_v1.0_scaffold00045.153	156	MPLPDSQMAQGNNQSSSLVASLPLSTKSKVEESDEDIFTVPDMEAPANESGVAKVEVQQNKISQRKRSRNPADREYRRLKRLLRNRVSAQQARERKKVYMTELESKAIELQDMNAKLEEKISTLINENTMLRKVIMNTRPKVDENVEPLKNQAGHS
Ceric.19G062900.1.p	127	MRRTLESHFFHNLVGHGEDSNLDDKSVPDMAWKFPTTLIASSASNHASRKKRNPVDKQQNCMKRFLRNRFCTQQARGRKKGYLSDMEARIKEIEQKNAKLKEKVSSLKQENIRRSMSIRNDDALGAS
Ceric.05G064500.1.p	348	MERRPEYGFEAFLHNFQMSFSSSPTVLSTSADCVSSHPSFSQPESAPQVQASLPSACFGTLETHESIRRPHNFTNEKSAPQRRHRRAHSEIAFKMTDKFVLDNDLIPDNSDLQVSNCAGEDLLSSYLDKRSHDSWNGLLGSSGNSGIIHSEGSAIDEMDMEHDPTKATHDARGVSSKPPQPRCLKHHHSLSMDGSLNIMEDLWMGDSDFLESKKSVNLDSLAELSVADPRRAKRILANRQSAARSKERKMKYISDLEQKVHKLQTEATSLSAQLSALQRDSYGLSTQNNELKLRLEAMEQQARLRDALNETLKEEVKWLKAEAARLGTNSYSNFTPNAHHHVSTQHFK
Ceric.01G010100.1.p	408	MITVDLDSKLWSTCDLSLSSLQQESPQDRPTSPGFRDLPSSPGMMEEFRNFVLDFDAEILGLDLPPIDDCLLPFDVSDPSFIPDEDFGILESCDLSSDFQLKRSDADSDKQEAINRFPSDGSELSSPGTGDGMEANNELGSSAEAGYNQMFGKLNQGPTDAYSLHTKSQEPTVSSHESDAGSCVAVKESLFLLTEQVDKDVSCTSLKRQYEDIGNDLDAVNKEAGSGTGPLDKRQRRLLRNRELAFESRQRKKCYVSDLEKKCRILEQERNQLQQQLGFVSAENAVLKRELFDAKKRKGNNGAAEPAVLFWDSLQLEFLLLRICLLLMVQLSLYVTPCLTLNIRTNLFLGNPGKTGGLAEKQRINIRPSIRKVNCVKSFCNHSWQYVLPTNFDTWQEHH…
Ceric.33G065900.1.p	349	MEGSTKDSFETLLHYLESDLTASYAASPIHLDEDLASYHPSFLSVSQDGPERRPSQPAACVITGETTTKPYNFTSTGSTVSGSFAQRGKHRRALSETTYKLPDMFMSDNVVLKDAELPVPDLTSELHLSAYLNDRNSNSGEGLLALCADSGADITESCLTNDVLSEHDPLNHTHESKGESCRPSHQGPSTHHHSLSTDGPMNGLEDFLMGNLDFFESKKGADIDNLSELSVLDPRRAKRILSNRLSAARSKERKVKYIAELEQKVQKLQTEATSLSAQLSALQRDSNGLSIQNNELKLRLQAMEQQAHLRDALNETLGEEVRWLKAAAAAVQMGNDNGYNVRMDAHYAT
Ceric.30G058800.1.p	429	MASERNGFDTSSVDWSFTTSQPHLPPRSPLFSNGVSGMHDNNSLFTSAWPKVPLPTTQGDRRYHQRTPSTSFLPQTPGWVDDLLNDAPDFPSPKAFHRRSSSDSLAFLEGPPQHVTIHDVARGHELASGNNESFKDCKVFDKMNQEWMLPRFTSSGISQGGHVNANVKTTSSGNKSSFEASSGLSDRDSGNANSSEDKRMKGIGQSRNDEVQSVLKTENSSMSGGKGENSLSVDANLDPKRAKRILANRQSAQRSRVRKLQYIAELERTVNVLQDEVSALSPQVAYLDRHRVLLNVENSAMKQRIAALAQEKLFKDAQNEALKIEVHRLRQVYQQQQKFVSSQPVTSQDSSQPQFNDEASSGLDLKDQDVGLDVTKCVEYVFKENEADLLERHTPPRSP…
Ceric.23G071200.1.p	437	MANERVGMEGASVDWSYAASQSYLPPRSPIFSGGGQSNNQENSCFFSNWATHSQAGVHRRNHQRTTSTSFIPQTPAWVDDLLNDTPDVPPARSNHRRSSSDSLAFLDAPLQQMRIQKICEEEELDTMSMDPGLLRGSRTLSKVDEEPNLSNCAEDGHFGKHPNENGQSKQGINQLEKRFPVETSSARSDQDSANASSVDDKRTWNMGQSRNDNEVQSALKSEHLSLQAAKGEAVNLTDGTLDPKRAKRILANRQSAQRSRVRKLQYIAELERTVNVLQEEVSVLSPQVTYLDRHRILLNVDNSAMKQRIAALAQEKLFKDAHNEALKSELHRLRQLYQQQQHKQTPQTPPNIGCQQYEMTMSSQLDMKENSCLSDVSAHCMEEIRKNNEANVVKGPGQL…
Ceric.14G091500.1.p	134	MQVIEAPEPHFFHNLVGHGEHSDLDVETVPDMAGKLPTTFIASSASNHASRKKRNPADKEQNRMKRLLRNRVSAQQARERKKAYLSDLEARIKEIEQKNAELEEKVSILQQENVMLRKIIRSTSIRNDDALGAS
Ceric.15G067000.1.p	413	MANERGSMDSTSIDWSSATSQTLLPPRRPLFPGSGQLNNGENSFFSNWSNLPQSGTQRRHHQRTPSTSFISQAPAWVDDLLNDPPDLPPARSNHRRSSSDTLAFLDVPLQRMHIQNIAEEEEELDMDPTVSRGSNTPEKIIDEDNSLRRAAETGLAGSRLNGNSHSLVPAHQEEKRVSLENSLGLSDQDSGNSSSLDEKRPWNVGQHRAEIEVQSPLKSEHNSLQAGKGEVASSSDGTLDPKRAKRILANRQSAQRSRVRKLHYIAELERTVAVLQEEVSVLSPQVTYLDRHRALLNVDNSAMRQRIAILAQEKLFKDAHNEVLKSEVYRLRQLYQQQHHKKIQQSIVRQRQMDMLMPPELNLKEKSGSPDASGNCVEARKRENETNYFKGDTSSRSPS…
Csu56693	192	MSFEGPHKFDASHFVGAFQKPEGIPMPSRMDQNIVPQQPGGIPHRLNGIEKQELELARRRAEKAAEGKRANAAAARARRRASRPRLEERTGGDDEGDASQGEEDDLEAKLAATKDEKEAKRLRRLLRNRVSAQQARERKKSYVSNLEAQAKQSDQLVAKLQQEVKTLERENVMLRQVIRNMQGGGAKVSDAN
Csu34541	170	MQPSNDGSGSRTCHTQAQERCQQAPRRHYPPAAAFREGTGPDRCRGSGDASSQEAAEGTEVSDSESPKRRRGKRKLPEVDYSAIEDPAELRLQRRLVKNRRTAAASRERKQRELDDLHVNVRALEADNQGLRQALRQRESELRSLRVHMASIQGSAPLPTPAPLLPGFPA
Csu60316	474	MGEESMRTEQLGLGGEREEPGSVFGRADLAPEGAADGQATDCKKDYVEPAHASLHGPERLHLSKEGVESQAEQRLDGPIRPRRSTAGEAERGLGQNRGANDGSLNEVTEEPEASACESGESPRLYGGKRKSPEPDSSAVPEDSAKVRLQRRLIKNRRTAAASRERKQQELLTLTTKVQGLEADNTGLRQALWQRDAEVRVLRAQVHSMLRPPQPPLLPQPQPPGHGGYTGSTVLRPGFPAWPPPSAPMPFGQPPAGPGQAPRDDAGGPRQGEPSGGPWLPEGQPLAPGPLAGSGGFAAPWPSLLPDGWPRNESLGSSMLPGAAATEGPLALGLQSLSASGLSSQGQFGVIRGLDGQYLRLASFSSQSGPRLPPIANLPWADNQQLQARSSSCSALPGGP…
Mapoly0130s0030.1.p	854	MEVEVVEADNGVNPNNDSSMAIDMAIPGGFEDENALMMDSSVETADLGEDWVSLFFDESYLNAMTTSGEVEQQFLPGSDAPAAAPGSIGNGIQISNRAVSPSTMILSSSPASASSGCPFSANVDIYPENHNATDKTPLPTAAAISPPPHPAGSPESTLSQASGASSCAVQPCWWGNEDLEEDGVHGSEEESSTSNYGATDPSAVAPDASKAPIQAQEVKGGAEPASSVGKIATGARGSVERSDRKRRSWEREEAENGQQQSQCAQSEIDRKGSESGDGLGGEEDDEKRQARLMRNRESAQLSRQRKKVYVDELEGRLRTMAATIAELTATITHLTAENVNLRRQLGFFYQPARPAGGMPIMQYPGLVRPVYPGAPMPPVPIPRLKPQQSLTKTPKRAKS…
Mapoly0022s0095.1.p	442	MEVTNELPCRELDLSLEDVLELFVDSEEPFDSEPWDFSQSLLPPSPGFFSFDEANGWEIKDRSEICPESGGCESLEATQIIASDEFLVDDGRLGVSSPVSCSGAELGSNLVATSQVETRPYCSNSSEGTSHSELNQGALDLGRSNSNLHCDSFLELKSLSPESGCTSSDEQVQGRSCNNCPTQSGDATASGEDVTGTVDEDTKKRIRLMRNRESATQSRLRKKSYVKELEMRYRMLESHCSILQQTVAFTSQENILLKEELNKIKCSNLNGSKSGVVEPAALPSDSLPSESPPCLTASAPFRLDNWELLACLYHVLLLTLLETKAQSRARRGDGERRPWVRIRRCQVLWLSPILINLVSLGRLRSQMMSVTRKLSYFSTRAKRRNLLDITHIKSQFSTC…
Mapoly0019s0040.1.p	482	MASQAKDGRAVNWSFPMNPHLPPKSPTFPSFGSSLFESTSGPFVGVGRSSYPNRGGGGHKRTPSAGYLPQVQPAWLDDVIDPQEVPFKRGSHRRSSSDSVAFLEAPGSFSKIDDHIAEEDEFDARSVVSIPSGRGSLDFELSEEQLMSMFTDMEPSQQSSKASHQNQQSEGARAQSGSNAVSSSAADSWTSERRTPATTPENPSTPSDSNSLSEVSNEERGLGRMKSEPEVQSVGEGEGASSQQPSKGELQSLSSQIDPNLDPKRAKRILANRQSAQRSRVRKLQYISELERSVHALQTEVSTLSPQVAFLDHQRVVLNVDNNSLKQKIAALSQDKRFKEAHNDALKKEVQRLRQLYQQQQQHHMQQQQLQQHIQQQQQQLQSSTPAAYELQQQQFSKL…
Mapoly0001s0021.1.p	269	MNEVESQEAEIQWVDSDVDNDSDASDSDGTDGEVPDVTDDTPQTNLTNNPLPPGAVRLYSKPLNSWNPKSPIIATSTSKESPFAGGWKPVIDGKIQVGGEGAVHKGRSSPMQVASAGGSSQKQSSSDGASPSPAATGTSEPKKDGNESDSDVRRVPELMGKSGVLGATSAQPQGQTSGTRTRKRGGASADKEHKRLKRLLRNRVSAQQARERKKAYLSDLEVRSKELQQRNEELEEKVSTLQRENYMLRQIVKNTALKKTGGDGPTGMQ
LOC_Os08g43600.1	146	MERAAGTGSGGDDDELVLPPASFQDGLPSSRSYPSCIGGGSAAAASASLERELLYRAELHQQQLGGGGGVERRKRRAMKNRESAERSRARKQAYLQELEQEVRLLRAENAALRHQCHQLKAAAAEAEAEAAAAAAAAKKPTSSATF
LOC_Os01g11350.1	330	MAQLPPKIPTMATAWPEFGGGHHHHAAHGHHHQRSPSMGAFLAAPLPPFPLPPPAPANGGAQQQQQQQQHQPSWVDEFLDFSATKRGAHRRSVSDSVAFLDPVSDDNAGVGAHDFDRLDDDQLMSMFSDDLQPPPPQQQPAAPAASASSPSDHNSMNDEKQDKGETDEAQSECDGATPGQPASPATVDPKRVKRILANRQSAQRSRVRKLQYISELERSVTSLQTEVSALSPRVAFLDHQRSLLTLGNSHLKQRIAALAQDKIFKDGGTEEGDREAAANLPPAKPQERGIPTGGRGPGPRPRQCRPDRQRGGRRGRAMPALVIGRDPDAL
LOC_Os01g07880.1	203	MAAQEQEQEKQQVKTSTTSSLPSSSERSSSSAPNNLKEGGGVESDEEIRRVPEMGGGGGSASSGAGADERQGKEDGKQQGGGGGGAAAAGGGQEQAPPARKRGRSAGDKEQNRLKRLLRNRVSAQQARERKKAYMTELEAKAKDLELRNAELEQRVSTLQNENNTLRQILKNTTAHAGKRGGGGGGKGGDGGGGGKKHHFTKS
LOC_Os02g14910.1	269	MAQLPPRAPSAAAAAGQEWSAMAAAGEFLGFAAARRGAHRRSASDSAAFLMEAAVPMDDVIVGVGGGGEFDRLDDEQLMSMFSDVEAPAVSDGGGERGPAGEAHLMDMGDGDDGMGATSPAGAGAMAAAAAAAAADGIADPKRVKRILANRQSAQRSRVRKLQYISELERSVTTLQMEVSALSPRVAFLDHQRSLLTVGNSHLKQRIAALAQDKIFKDAHQEALKKEIERLRQVYHQQQIKATGGADIATAASMQAKHELLACEGAAMR
LOC_Os02g58670.1	142	MAEQLGGVGSPQLSLSSCSSFLSISSAGTSAADGAPHLSLGVGGAEELDLLLQVGIGGGGGGGGDEEEEERKTIRMMKNRESALRSRARKRAYVQELEKEVRRLVNENLKLKRHCKQLKTEMAALIQQPTNKQSSHRRSSST
LOC_Os09g36910.1	195	MAMEDDEDMWANTSSPSASPPRPRGFISTALSLNSTHLQGLLPSSFVDAAASPCHASGNNNGGGDGRNAAPMSSIFFASASYHQQQHHLPAPAPLDGAILPARRFGLDMCAAAAAAPAGVPAAGDRRKRRMIKNRESAARSRARKQARVNNLETEVEQLKQENKMLRVKYEQLRKTVEVPVPVRRTLQRVLSAPF
LOC_Os06g50480.1	154	MANYHHQEYYQMAAAAAVAWPREPDSPQLSIMSGCSSLFSISTLRDDDDGGGVRLAGAALPATPVSLAGIAGGASTPGGDEVDMEVRQQSGGSGDDRRTIRMMRNRESALRSRARKRAYVEELEKEVRRLVDDNLNLKKQCKEGSGMREDIVCR
LOC_Os06g50600.2	167	MANYHHQEYYQMAAAAAVAWPREPDSPQLSIMSGCSSLFSISTLRDDDDGGGVRLAGAALPATPVSLAGIAGGASTPGGDEVDMEVRQQSGGSGDDRRTIRMMRNRESALRSRARKRAYVEELEKEVRRLVDDNLNLKKQCKELKQEVAALVMPTKSSLRRTSSTQF
LOC_Os06g50830.1	167	MANYHHQEYYQMAAAAAVAWPREPDSPQLSIMSGCSSLFSISTLRDDDDGGGVRLAGAALPATPVSLAGIAGGASTPGGDEVDMEVRQQSGGSGDDRRTIRMMRNRESALRSRARKRAYVEELEKEVRRLVDDNLNLKKQCKELKQEVAALVMPTKSSLRRTSSTQF
LOC_Os12g06520.1	328	MDGRFPLPPASGGGRGHHRRAHSETFLRLPDADLLLDPEGDFSFSDLDFPSLSDDSPAISDPTPPPPPPMAATPAPAPRPPGGAHMRSLSLDTAFFEGFSLQGGGGGGGGGGSGGSGGHKRSGSMDGVNSPFEGESALSGGLPDYAKKAMPAERIAELALIDPKRAKRILANRQSAARSKERKIKYTSELERKVQTLQTEATTLSAQLTLLQRDTSGLTAENRELKLRLQSMEEQAKLRDALNEALREEVQRLKIAAGQAPNMNGNPFNGGLQQQIPPYYTQQQQQQQQMPYLGGHHAQQRHPSHQQSSSNGGQSLSGQSLNDSMDFM
LOC_Os05g37170.1	540	MHGACMCEPSSLVSTAATSLFFVKLRVVLIGMVQGEGSSWRMANDHDRAVPHSQAVAYGIQGHAVLAAPPANFLELQPAAAAYFGELEKALIHGTSAGAGVDHGMIQSDAYTESGYLAARPPTLEIFPSWPMSHLQEPYSNSQSVGSTTDSSSAQNTMSQAELVSPASMRSDSGQEQQQQEVLMVTIDDYNYKQGLGAAIATAPSFQQHAGGLDMRKHGSTRKDGKLLDAKTERRLAQNREAARKSRLRKKAYVQQLETSRIRLQQIEQELQRARSQGLFPGGCSAPGDMSSGAVMFDMDYTRWIDDDSKCMAELQGALQAQLPDGNLGAIVEECMRHYDELFHLRAVLASSDVFHLMTGMWAAPAERCFLWMAGFRPSEILKMLIPQLDPLTEQQLMG…
LOC_Os11g06170.1	236	MDPRFPPPAPSGGAPPRGHHRRAHSETFIRLPDADLLLDPDGEFGFSDLDFPSLSDDSPAASDPTPPPPPPALPQAAPRPPGGAHLRSLSLDAAFFDGLAFQGGGGGGGAGSGSSGGGAGHKRSGSMDGESSLFEGESAPPDYAKKAMPADRLAELALLDPKRAKRILANRQSAARSKERKIKYTGELERKVQTLQTEATTLSTQLTLLQVCIIAQACGASATTTIKVRLVLYLIS
Pp3c22_13840V3.1.p	380	MEGAGKGFDARFVGRVQSEFGGASGVKGCGSTPTINAAAHPPHPTQSQLHQSRYVGYPSTPHPFTVKREASPSVSESSMRSRESYSVEASMQDAVTSPSPASVSGSGQGRGMGSLGPNFSTDVNQMPDTPPRRRGHRRAQSESAFRVADDASFESEGGVQGSEIPTVSDDGAEDLFSMYIDMEQINSLIGTSEQAGAMKSGGEGDNAPPPPGHHARSLSVDGGLGNLTGNRTGVGVGVGGGGGSGSMASEGRRARHQHVSSMDGSSCFKHDLFGEFGGDTKKVVASAKLSEIALVDPKRAKRILANRQSAARSKERKVRYISELERKVQGLQAEAKTLCAQLAMLQKETGGLATENGELKLRLQAMEQQAHLRDGRAWRG
Pp3c24_10470V3.1.p	439	MATQAGQMEGRAMDRAFPMNSSHLPPKSPGSYPSFGVSPVDSSAAGRTNIPSRVGNHKRTPSAGFPPKSQLNWTDGVVDAPESISLKRGAHRRSASESMAFMDGTNFAKMVDDNVTEEDHESRSVASIHSECGSLDFDRLDEDQLISMFDDDAKLHRKPQHHQQLFTRNVSANNPGGTSGSDTWASERSQTPPSTKQSESATPSDSNSVSDVSNEDPKGGFGKYKSEPDVQSSGDLEGGTQTLSKGELQQALAGLDSSLDPKRAKRILANRQSAQRSRVRKLQYISELERSVTALQSEVSTMAPQVAFFEHRRAVLNVDNNTIKQKMAALAQGQRFKDAHIEALQKEVQRLRQLYQQQQMQQQQHLQPGLSTSTYDLQHQQFSNLELGQDESSLAAVPD…
Pp3c13_15030V3.1.p	943	MSFQNMERKIEIPDIRGDDGETLEKEDPEIATLSSSEASVNWENISEDWVSLFLDPATFDEHATPLPSDLESYSRFDSTLRESNDRFSPQELLADSLLLHSIDDQLSSDLVLQSSVNVVEDIFGKDGSSTKGLKRADLKHSEGEPRGQNSATVSNFSPAPQSNATQTACASTSMEVYASSSPASSLTQVSGDSSPGMEVDLWKNKEANSDLLITLEQRVNGEVSSRSESPTSPSSAMGVENGCPNVKKLQSEGGRTGSRDVSSTGSAVRTGIPSTALQSDAFDVRQLRSIDNSFKVGFLGRSGDTEDSVEDREESNKLFCREYFQSESFKLQNLEVPEDQQSDRSDGERKADAGVEDDEKRRARLMRNRESAQLSRQRKKMYVDELEGKLRTMTATVAE…
Pp3c2_26970V3.1.p	527	MDSVSTGAYDVQSVNWAYPMKNPTHLPPKSPHGYSMFSSSSVFENSGVFSLPQSQPSRGGEHRRSPSAGYIPQGQPTWNLDRFGSPDGVVVLKKCSHRRSSSDSVAFVDNSYHYMNNLENVTEEDEFVLQEPSLPVYRTNNRKGLKANIDSGDHIFPYKLPASPWSYPEKSGRGDHNLISYRPDKEHVSRIRDDEPFQRHQPRHENLVGCNHVGSNLAKSGSPENGRGLGKASKHVTLAIPSPSGDSPLGSRRRAHNWSTTATFENPSTASESNSHSDDSNDDTRTKSYERLRSDLEVGSEEGGDASVQFHDDHTSSEKVDPKQAKRILVNRQSAQRSRVRKLQYISELEMKVIVLESEVASLSPKVGYYDHERALLNAENVQLKQKLAALTQTQLLKE…
Pp3c3_16820V3.1.p	958	MSFQIMERKIEIPELSEHDDDETLEDADPAVLTLSSSEASENWEKISEDWVSLFLNPAVLDEHARPLPSDLENYSQFDCTSKEPKDHFYPQELVSDSLLLHSTDDQLSSDLGLGTSTNVVEDIFGKEDPSIGVSGQPDLIHPKGEPLGHHDAAETHFPIAPHSHVTQVAYASTRTEVYVSTSPASSLTQVSGDSSSGMEVDLWKDKETVPDSSITLKRELTEEVSSHSESPTSLSSVTEREGGASEMKEKNPQSDERGVGSRDVSGTGSAAGVATPSAAAQLATFSVRQLQNFGNVIKVGLLARPGDRGVNVEDREESNKPLIREKCEIESVKMQNQEVSEDQQSDQSDADRKGEACDEDDEKRRARLMRNRESAQLSRQRKKVYVDELEGKLRTMTAT…
Pp3c11_3960V3.1.p	324	MESFDAEIDSVLDSLPFSAPCSNLSDSLFLSEEIDTIDEQWWQQLTLPSPKHEGGLEDPEEGAFLADENTGCGAISSSCSSPNVTSTSQPDVAAAPSSSLTKRSADSSPEFEQDDPKRLRRLEKNREAASQSRARKKSYMKDLEVKCRMLEAHVAHLQRVMTMTSMENAALKDELVRVKKPKDSVKTGVAEPAVLESNSLPSEFLRHLSCHYPFPQQVPSPTAGHFQKFLLTLLQLLMLAAVSGLRGPQNSLPQPIREVVSSIPMSMELYRAIEGGILGKTHLRRKKTHLQYDSNFRWRGRSSERRPSRRKCRRVKRLRSSQIL
Pp3c14_4880V3.1.p	339	MRDSSAKTDTSSDMDGDPKLDDGHHLVTGGSNDSSHEAGTKNGDFKVLRRLAQNREAARKSRLRKKAYVQQLESSRIKLNELEQELQRTRQQGLYLGPGSCSVDQNGHSAGGTWGTNSSSVAAAFDMEYAKWVEEHHRQTSKLRAALQGHVADSELRVLVDAGLAHYDDLFRLKAVVSKADVFHLVSGIWKSPAERCFMWMGGFRPSGLLKILLPQIEPLTDQQASNICNLQKASQQVEDALSQGMEVLQQSLADALSVGSLGSSANVAIYMGQMAMAMGKLGTLEAFMCQADKIRQQTLQQMHRVLTTRQAARGLLAMGDYFARLRALSSLWSARPRE
Pp3c8_11470V3.1.p	464	MATQASPTEGHAVDWSFPMSSSHLPPKSPGSFPNFGAGPLDPSAAARTSMPSRVGNHKRTPSAGYVPQTQATRMEGIVDAADSGLFKRGAHRRSASESMALMDGINFAKMVDDNLTEDDDFESRSVASMHSGGHSGSGSIDFDRFDEDQLLSMFGNDSEPHQKQQQQRQESTRNSSANNPGGSSGSDTWASGRAHTPPGTKQNDPSTPSDSNSVSDVSNEDPKGGLEKYKSEPDIQSSGDHEGATQTFSKGELQQALAGLDSSLDPKRAKRILANRQSAQRSRVRKLQYISELERSVTALQSEVSTMAPQVAFFEHRRAVLNVDNNTMKQKMATLAQGQHFKDAHNEALQKEVQTLRQLYHQMQQQRLQTGAPTSVYDLQHQQFSKLDVGAAHQDDSSL…
Pp3c1_7300V3.1.p	548	MEESKQPGSKAMQGFPRMDNVSTGKYGDRSVNWAHPMNNSTHLPPKSPHGGYSMFSSSSLFENNGGLNFPPCQPIRGGEHRRSPSAGYVPQGQPTWQSVRLASSDGIVVKKCSHRRSSSDSVAFVDNSYQCMNYLEHVTEEDEFVFQEPPISAYRPAHRKGLSADYDSYSSISPTGNQNPQYKLLETHRLYPGKSMRGDHNINRLGRDYVPRIRDSEPFQRQQSRHENVAAYNRVGSNLAKSVPQEDSRNLGKAKKHVTLAIPNLKSDGTSSSKGRVHNLGTNSTLENRSTASESNSLSDDSNDDVRPKSYEKLRGDSELRTEGDGNAPALAHDDCTSSEQLDPKKAKRILANRQSAQRSRVRKLQYISELEMNVSVLESEVASLSPKVGYYDHERARL…
Pp3c18_14260V3.1.p	438	MEGLGGGYEAFVERIQSAADTAAKSSGNASTSNNTLHPPQSQLHQLRFVGYPSTSHPFTVKRDASPGHSDGSMRMKESVEVSMQDAVNSSAPPSFTGLGQPPRMSSPAHNYSTDVNQMPDSPPRRRGHRRVQSEIALRLPDEASFERELHGSEMPALTDDGNEDLFSMYIDMEQINNYSATSGQAGAKSTAGASSVLPPTSHHSRSPSLDTLAGLNSDRPGLGGSYSTSSEVRRLRHQHSSSMDGSTSFNMSDYEGSDRKAMASAKLSEIALIDPKRAKRILANRQSAARSKERKLRYISELERKVQSLQTEATTLSAQLTLLQKDTTSLTTENSELKLRLHSMEQQAQLRDALHEALRDEVQRLKVATGQNLNMSGQHVFQTQKLQQSTLNNQQQQAS…
Solyc04g071160.2.1	341	MDPKFTGKPISIPFLPGRIDLDQMADTPTRIARHRRAQSETFFRLPDFDDDILLDDVVADFNLDISAPALSPSTDTHMQPANSADSSSNGPGADHNPRPLNHFRSLSVDADFFDGLEFGEAGATTPAASEEKKMMGLGSGSSSRHRHSNSMDGSFSAASFEAESSVKKAMAPDRLAELALIDPKRAKRILANRQSAARSKERKIRYTSELERKVQTLQSEATTLSAQITVLQRDNSGLTTENKELKLRLQALEQQAHLRDALNEALREELQRLKITAGQMSAANGSRGPPRPHFPPQPQSFVQCGNHHTQQQQPHMPQSTTSTQDIGGQTQPSFMNFNNRG
Solyc04g082890.2.1	284	MIDNIDDIINWDDVDHIFHNVLDNPDDDQFTLHDSSPQSFQQIEQLLMNDDDFGLVSDPQFAAESLSDFLVDSPLHSDHSHSPAEQAIGFSDPKVSSADQDKHKVSQSPSDGDDELNNHDPVDKKRKRQLRNRDAAVRSRERKKLYVRDLELKSRYFESECKRLGFVLQCCLAENQALRFSLHNSSANGVSMTKQESAVLFLESLLLGSLLWFLGITCLLILPSQTWSVPEESQGSRNHGLLVPIKEGKKTSRILLFLSFMMSKRCKASRSRMKLNPHPLGVVM
Solyc04g072460.2.1	361	MTSPTTQFAPTRRMGIYEPFHQMSVWEDAFRGDIMPSADACMVSHPNDRPDDKSGYTSGEQHMPSGSGDNQGPRSSSDKVQRRLAQNREAARKSRMRKKAYVQQLETSRLKLAQLELELERARQQGLYMLGSNSNMGLLGTINPGIAAFEIEYSHWVEEQQKKNAELRSILQSPVSDMELQLLVENVLSHYFNLFRMKADAAKADVFYLMSGVWRTSVERFFLWIGGFKPSELINVVMPQLEPLADQQIIKVCNLRHCCQQAEDALTQGMDKLQQTLAQSILNMNTGAGNYTSQMVSSMENLEALESFVNQADHLRQQTLQQMSIILTTHQAARGLLAFGEYVQRLRALSSLWAARPREPT
Solyc06g060490.2.1	277	MDAKFAGKPIQAQFYSGQTNLEQMQDTPTRGARHRRAQSETFFRFPSFDDDMLLDDVVSDFSLDVQAPTLMQPANSPDSSSTGPALSAGPSDYPKPLAHYRSLSVDADFFDGLDFGGVPTEKKLMGSEPRHRHSNSMDGSFDTSSFESESISVKKAMAPDRLAELSLIDPKRAKRILANRQSAARSKERKTRYTSELERKVQTLQTEATTLSAQITVLQRDTSGLNAENKELKFRLQALEQQAHLRDALNDTLREELQRLKIEAGQLPSANGNRGMH
Solyc06g049040.2.1	331	MQDPSNPNSIKLPTTTFSAAFRPSHHRRAHSEVNFRLPEDLDLVSDPFDAPAGSFEEIGSEDDFFSTYMDIEKLASGSNLTDIDAAAARVGVESSDGEKKPRHRHSNSVDSSSLLMTESIEAKKAMAPDKLAELWTIDPKRAKRILANRQSAARSKERKTRYISELERKVQTLQAEATTLSTQLTLFQNTELKLRLQAMEQQAQLRDALNEALKQEVERLKIATGQISASSDAYSSGMQQIQYNRPAFFPHQTQPGPSESHNIQMSQFHHLQDSMSNPRHPLLSGNVQALADAMQQDPVGRFQGLDISSRGSHLVKSEAPSISASESSTTF
Solyc07g062710.2.1	302	MAQLPPKVPTMAHNWPFQNMPPLPNSSTIVSNHHTTNSWVDDFLDFSSSRRNSHRRSVSDPIAFVEAPFLQQCRGNGLSNGFDKLDDELLTTMFSDDSGAGAAFAGTAPCSNPSSTNPSTPSDQVSENEDQKSPVRLEVNLVVQPKNEPGEDDSDNQSPVTSKNPVNDSSDNNNNNSIVDPKRIKRILANRQSAQRSRVRKLQYISELERSVTTLQTEVSALSPRVAFLDHQRLLLNVDNSALRQRIAALAQDKIFKDAHQEALKKEIERLRQIYHEQNMKKMNTADEPPSTAAPMSCTEEA
Solyc07g053450.2.1	284	MAHLPPRAPNMTQNWPNFSPHQKIETITISHHHHQNNPSWVDEFLDFSSSKRGSHRRSISDSIAFLEAPMVEECRIIRLSSSGTRTEFDRFDDDQLMSMFNDEDTANNNERNSIPSSPSDHNSINYEEKKLILHVEEQQQQLKIEPEEVESSCKSDNEQNAAADHDDHVDNSSEKIIDPKRIKRILANRQSAQRSRVRKLQYISELERSVTTLQAEVSVLSPRVAFLDHQRLVLNVDNSVLKQRIAALAQDKIFKDVHSSRSIEERNREVKGNILPTELKEDGK
Solyc01g009510.1.1	190	MDVSEEESVGCYKVQPPQVQEGFSDNLPDSASLNELFKHFYQPEGHDVGSNSTHEGFGLSYGIDQIFEQAADVIAPARGNAQNLNSDGSDAAGGGNRRRRAATIEQETLMEKRQRRMIRNRASAQRSRARKQAYTAELEAQLEKVRDENERLKSIVLIDDVRFLILQSSLNSPSSPSPTPNFRKIIYKKK
Solyc08g061130.2.1	158	MQEQATSSIAASSLPSSSERSSSSALHHELKEGMESDDEIRRVPEMGGEATGTTSASGRDGVSAAGQAQPSAGTQRKRGRSPADKENKRLKRLLRNRVSAQQARERKKAYLIDLEARVKELETKNAELEERLSTLQNENQMLRHILKNTTAGAQEGRK
Solyc12g010800.1.1	306	MAHLPPRAPNMTQNWPDFSLHQKMENLAPSAHNLWADEFLDMSSRRGSHRRSMSDSIAFLESPMVEECRRLSSTTPGSGGTTNGHDEFERFDDEQQIMSMFNDDVHDMSCSNPSSPSDYINVTEDKKMNGPDQMMMQRKSDQNEEVESSCKTNEELATANQNASTNNNEYSSERVVDPKRIKRILANRQSAQRSRVRKLQYVSELERSVTTLQAEVSVLSPRVAFLDHQRLLLNVDNSALRQKIAALAQDKLFKDAHQEALKVEIERLRQIYYQQNMKQQMDNNNTTPVADSTNTPPEIKVQLSEN
Solyc12g056860.1.1	348	MGIFEPFHHMSMWEDAFRGDIMPSVGACMITPANDRADDKSGYTSSDQLIPSGSEDNQAGKSISDKVQRRLAQNREAARKSRMRKKAYVQQLEKSNLKLAQLEMELERARQQGLYILGSNGNMGLSSTINPGIAAFEMEYSLWVEEQQKKNVELRNILQSHVSEMELQLLVETVLNHYYNLFRIKADAAKADVFYLMSGMWRTSVERFFLWIGGFKPSELINIVMPQLEPLSDQQIVKICNLRHCCQQAEDALTQGMDKLQQTLAQNILTMTTGMGSYSSQMVSSMEKLEALESFVNQADHLRQQTLQQMSLVLTTRQSARGLLAFGEYLQRLRALSSLWAARPREPT
Smo73198	56	DEEVKRKARLMRNRESAQLSRQRKKAYVDDLEERVRTLNATVAELNNTVSLISAEN
Smo99404	80	RKRGAVPADKEHKRLKRLLRNRVSAQQARERKKAYVVELEAKARDLELRNAELEERVNTLQKETFMLRQVKKAKVFFFLH
Thupl.29382301s0014.1.p	468	MEGLGGGYEAFVERLQMDIATSNGPKKSTVNSPNNPSQPHQIQQSRYVGYPSPSNAFTIKREATPALSDSSGNSTSMDVCMQEPVSSSITVPARTLGSMQQFSTDVSQMPEVPPRRAGHRRAQSDIGFRLPDDIMFDADLGFTGFDAPNLSDDGAEDLISMYMDLEKLNSLGEPSNSAAGPLAATEEFKRSSSTYNNPVPHHSRSLSVDAAFSGFEGNMGGTQENLGSSGPSRPRHRHSNSMDGSTSLQTDRLSSESFETKKAMAANKLAELALIDPKRAKRILANRQSAVRSKERKMRYISELERKVQTLQTEATTLSAQLTMLQRDTTGLTTENSELKLRLQAMEQQAQLRDALNEALREKIQRLKIATGQLPNNKDAFNMGTNAHLPLSSSFFPSA…
Thupl.29378764s0007.1.p	166	MQDTASIPTSPQQQTTSEKSSSSAGAQLGQLKDVNESDDDIRRVPEMGGEMQALGGSSTSVVANQLENLPHTSTANAQRKRGRTPVDKEHKRLKRLLRNRVSAQQARERKKAYLNDLETRVKEFEKKNAELEEKVSTLQNENQMLRQILKNTTSKKKGASTSGAEA
Thupl.29381866s0007.1.p	401	MDSQSAQYTTSRRTGGSFDSPSTRQLDMWGDSFRAENSPRTGTSTSMEADVKIDSKSEDAQRGTLVVSRSSDQEANKPNDKVLRRLAQNREAARKSRLRKKAYVQQLETSRVKLNQLEQELERARQQRQGIYIGGNSGDHSNSTINGSANTGAAAFDMEYSHWVEEQNRQLCELRTALQAHVTDIELRILVEGSMAHYEELFRMKSVAAKADVFHLVSGMWKTPAERCFMWMGGVRPSEILNGCQGCTSIMEAGSRLEQENIVKALNYELHVILTPQLEPLTEQQVLSVCNLRQSSQQAEDALSQGMEALQQALADTLAGGSLGTPNVANYMGQMAMAMGKLETLESFVHQADNLRQQTLQQMYRILTTRQAARGLLAMGDYFNRLRALSSLWAARPRE…
Thupl.29382378s0008.1.p	670	MEGMGDSYSEFIQRAEESSSSPSCSSIFKQKKIIKASDNNRQSCSTSMPSHQGNRHGIPHSHHPPLGPGLQSPYSQSPFSNCNSSTQRPSHSRSLSQPAFLSLDQNSSMSSVPEAQLFDRLPPISPASMHLSKRRNGMSVGATVASSDMSGGSSLDASMDNQNPLGSFNRSGIAISTAAAAHCPLPPSSFGSSGSGLPARQGHRRVHSEVPYQFSQQLQSSFGQINDFLTSGTLKDGAGRERIRDQPFEGQVSQNGKDGFNMDDDLNMECLKERGESGNNLYNVPVEMQNRDNVKNSEGGDIGPVNDESRKQIMDANGKACKGLETRAENSLKAVDAESKERTHNIYGSNISENECHDFVMRSADGSDGIHIRTDSGGSDMMKEKNDKDADWSSSGDEA…
Thupl.29378243s0010.1.p	161	MQAPEVSTSTQQQSASGDKTSSSGDQNEAVNTYVNESDDDLRRVPEMGFIPGQTVNSVAVKVENQQQQATTGGGQRKRGRTPADKEHKRLKRLLRNRVSAQQARERKKAYVGELEAKAKDLEDRNTELEERVSTLQNENFMLRQILKNTTMKSKGSGVVDP
evm.model.AsparagusV1_08.3356	271	MQALMPPQIPNPNPSSCGSHHRRAHSEHPFPSDAGAGSLPDFGSEDDLFHMYLDMEKVEGVGDSSDPDPIRRARHRQSLSVGGFGYGSGEARKAMAPEELAELAVVDPKRVKRILANRQSAARSKERKAHYISDLERKVHSLQFELTTLTAQLSLLQRDTAGLATENHELKLRLRIMEHQAQLHDEQQQQNFSFNQRTPSPRPHFNHHPQPHSQFSRPQAIFSNHQNSFNQCHDQDFSDIMLLHQDEISEMQELDGSNGSQIVQAESSNAF
evm.model.AsparagusV1_03.144	396	MQAILLCDKMELYGYFEENFHHLKYGPNSISSASAQFATSRAMGIYEANHHNSIWGNSFKVDSGMNTGAPAVVEANPKLNNRLEDIPSDALEQVEPSKRYDQEANKPADKVSRRLAQNREAARKSRLRKKAYVQQLETSRIKLAQIEQELERARQQGVYVSTHAGDSSLGLSGAANSGIAAFEMQYGHWVDKQNTQISELRAALLAHVSEIELRMLVERGMEHYDELFHIKAIAAKSDVFYLMSGMWRTSAERFFLWIGGFRPSELLKILIPQLEPLTEQQVVAVCNLQQSSRQAEDAYSQGMDKLQQTLTESLTSEPLGSGVANYIGQMANAMGNMEAFISFATQADHLRQQTLQRMSKILTTRQAARGLLALGDYCQRLRALSSVWAARPREPA
evm.model.AsparagusV1_03.1462	137	MIRPRPLPVNLATDFELYQCVEAFYNGVWWKGVVTKVPGRDGDLLYSVCFPASREKFQFKASEIWRQMKWAQGKYINVDDDDQTYTNELEIKVSRLEEENDITFCAATRTKASTAKIKLSFFLKIACILKFVALYGD
evm.model.AsparagusV1_01.2532	199	MYMFSDDVAPGAAGPVSGQVSSSSPSSPSDHNSNNEESKGVAAEKQMQNDTEVESECKGAAGLQGGNVNNGSDQNTIDPKRVKRILANRQSAQRSRVRKLQYISELERSVTTLQTEVSALSPRVAFLDHQRSVLTVGNSHLKQRIAALAQDKIFKDAHQEALKKEIERLRQVYHQQNLKKMSTPASEANALGMDKELVS
evm.model.AsparagusV1_06.1158	217	MAQLPPKAPNWPNFGQSPPSADEPDRGSHRRSVSDSFAFFETPVGPNDSEEFDDDQFMCMFSDDAPMSPSDRRNVNEERMEVEHQSQNESEASFLDPKRVKRILANRQSAQRSRVRKLQYVSELERSVTTLQNEVSALSPRVAFLDHQRSVLTVGNSHLKQRIAALAQDKIFKDAHQEALQKEIERLRQVYYQQNLKKMTSPSSEANARRVDKQIVI
Nycol.A00851.1.p	365	MEAEYSGGAAARFFGGRGSGRDAIDQMPETPRRGSHRRAHSEVAFRLPDDFLFDMDADFPLIDVPSFSDDSNSGDGGLFSALLETGKSPEVGSAVKEEPQPIVVDGAAGGGCGGGGSHMRSLSMDAAFLDRMAFQPGSVEDGGRAVADAGRRPHHRRAGSMDGSPGSSLLEGELPMIDTKKAMPADKLAELALLDPKRAKRILANRQSAARSKERKIRYTSELERKVQTLQTEATTLSAQLTLLQRDTTGLTAENKELKLRLQAMEQQTHLRDALNEALREELQRLNIVTGEVPSVNGNAFNRSLPQPNTSFFLPNHQQLHHFGGTQIQQPQMSPQIPNGQPLVDHSQQNSMDFVNASGNRYDLK
Nycol.A03276.1.p	266	MAQLPPKCPPLPVEPNHRPSHANAMTACWVDEFLDFSSARRGLHRRTLSDSVAFYEDPPPIATESFDRLDDHQLLSMFSDDAAGASNPSSPSDHNSANENGGSGGGSNGAARDADEKPEVQSACRQGEGESGPTPEAAGAASNGPSIDPKRVKRILANRQSAQRSRVRKLQYISELERSVTSLQSEVSALSPRVAFLDHQRLVLNVDNSALKQRIAVLAQDKLFKDAHQEALKKEIERLRMVYHQQNLKKSNTHSDNNPTQDIELL
Nycol.J01675.1.p	355	MHRRSQSEAAALGVLSDQLGLFEKDTSFSSIQSNANFVLVSGGGREGGDDDEEEEEGEDPFCAFMDIEKLGSAATSHDSTLGDGKKVAEISSADCPNVGVGGDAGALLGTMPGLSRTPRHRHSNSVDGSSCLRGEGLFGDVAEMKKAMAADKLAELAMVDPRRAKRILANRQSAARSKERKARYVLELEHKVQALQTEATTLSAQLTLFQRDTTGLTSENSELKLRLQAMEQQAHLRDALNEALREEVQRLKIATGEMSPNTAEAFNMGPQHMPLNPLLFPGPHQAPHHDMLQQQFHPSQWSLNNHIQAHSHVLAKNMQQDPLGRMQGGIDIGRGGHVIKSEGSSISASESSTTF
Nycol.J01186.1.p	168	MALLPDGRFSSANYGEQGSSSSWRNSFPSVVKDAKLEESDDDVFTVPEMEAQLTNDSTAGGAEVQQSNGGASSEQRRRGRDPVDREYRRLKRLLRNRVSAQQARERKKVYVNDLEAKVKELEDKNSVLQEKISTLVNENTMLRKVIMNTRVRADEESESCQKMVGHGS
Nycol.J00954.1.p	365	MSSFAVAEFSSSERMVLYEASHHQWREPFKHDNGFNTGVSLILQPDSGADTMRSEDGLNGMLATSKSSDQEANKPSEKALRRLAQNREAARKSRLRKKAYVQQLESSRLKLTQLEQELERAKQQGVYVGGNTGDSIHGIPGANNAGVVLFEMEYSTWVEDQKRGTDALRTALNARATDLELRILVEGGLKLYDDLFDMKATAAKSDVFHLMSGMWRTTAERFFLWIGGFRPSELLKILTPQLEPLTESQVIAICGLQQSSQQAEDALSQGMEKLQQTLAEALVSAPLGAPNVTDYVGQMATAMDKLEALANFILQADNLRRQTLQRMYRILTVRQAARGLLVLGDYFQRLRALSSLWTARPREPA
Nycol.J01358.1.p	452	MDQSSSNGGGSSGSWGLGTRHQQLPPKPPWVASPSNQDPPTSNINDHQHGLSGWIGFSPSPQQANKHHRTSSSIGLVPDSQTLPWLDEFMDLPPAKRGSMHRRSASDSFSFVDAQTGGAALPHSEISDRDGFDCGSSSAASIPCRELEKLDEEQLLSMFADIEPFHKQQLQQHHANESASAMDARLIEPQASENPSTLSDRNSICDNLVDEKPVITLPPEQVKSEQEVQSVCKSEPPQQQHEQEQLQQSSQPAPSNSAGAAAAGDSNIDPKRVKRILANRQSAQRSRVRKLHYIAELEKSVSALQTEVSTLSPQVAYLDHQRLLLNVDNGALKQRIAALAQDKIFKDAHSEALKKEVQRLRHLYQQLCMKKEAQSQATGFEAEHQQVQQGNGISSSMSD…
Nycol.M00259.1.p	354	METQFSGGGAGGSLSGGNSGRETLDQMADNPRRGSHRRAHSEIAFRLPDDFLFDVDAELPFLDVPSLSEDNNSGDGLQFLALMDTEKSPEPTSVVKEEVGSGGGGGATHLRSLSMDAAFLDGLGFKAGAAENGAPTAPMPEAGWRPQHRRAGSVDGFPGPSSFPVAVESVADVKKAMPADKLAELSLIDPRRAKRILANRQSAARSKERKIRYTSELERKVQTLQTEATTLSAQLTLLQRDTNGLTVENKELKLRLQAMEQQAHLRDALNEALREEVQRLKIATGQVPPMNGNSFSRGMPQANAPFFRQNLQLHHLGRAHVQHPHLCPPMSSGEPLADQSQQKSVDFTGGSGNN
Nycol.E00780.1.p	450	MREEQGMAQSGNGGSGGQWGLGVRQPQLPPKSPRGASSTGHDLQMSNTNENQQGFYGWTGFPQQVGKHHRTFSSMGFVPNAQTAPWLEEVINLPAPKRGMHRRSSSDSLAFVDSHADASALHHPEMDGFDCGSSSTTSIPSREFDKFDEDQLLSMLADIEPFHKQQQQAQEPASAMDIGLMETQTPMSTSENPSTPSDNNSICENLVDEKPAVTPSAGQLKTEQEVQSACETEHQPPQEQQQPLQPAVPNTTNGSSSTADPNSDPKRVKRILANRLSAQRSRVRKLQYIADLEKSVNALQAEVSTLSPQVAYLDHQRLVLNVDNSALKQRMAALAQDKLFKDAHYEALKKEVQRLRQLYQQRQCLQKEEQVKPAEFGSEHQQMQHGNGVSTCSTSETEA…
Azfi_s0001.g000921	127	MEQTKPLFMEDEEDSGSDSREVPDMGGIEAKKSVPGATKSSSGRKRAALPAEKEHKRMKRLLRNRVSAQQARERKKAYVSELELKMKELEQRNAVLEEKVSTLQQENAMLRKVIRSSTSSTNENSRG
Azfi_s0050.g031029	307	MDSSSLAGDGLESFFLDPLLQTSPFIYSHGPASMEASPHIMESVHASATYGSDHAVGDMMMENHPAEVSSVSSSSSISINSSSRRTRRTHRRAHSETLFRIPDMFTSEEEVGNLHGHSNSGEALIGSDGTGEDLLSSYMAMEATSTCLPSKGSEASGNHVAALPLSMARSDDSNMYPSKARPPRHHHSMSMDGSFNMPTEDLFIMSDLDVLETKMSLSELSLIDPRRARRILANRQSAARSKERKVRYTAELEERVRTLQKETDSLSAHLSRLQKDSGGLSIENSELKLRLHAMEQQARLRDGKICP
Azfi_s0543.g076379	473	MANDQRGHGVGIDGASIDWSFATSQAYLPPRSPVFTSGSSGNNIIPDNNSNTSFFSNWPKLPHYNDYNGGNGVSTNRRHHQRTPSTGFLPVQTPAWVDDLLNDAPDVPPPPPGKISHRRSSSDSFAFMDQTPISDLMSPSSSNMISPFSNMVSPTSNVVSKHGNGSRDIDERSDVLQKHSTLYSNPFPKHNTTNAAQSNANVNNAHMSTTPERINTPLGSSSAPSDHDSANASSMDEKKTRGFGHLKIETEVQSALKAEPTTLSTGKGESYSMNDPILDPKRAKRILANRQSAQRSRVRKLQYISELERTVNILQEEVSALSPRVTYLDRHRIILNVDNSAMKQRLAALAQEKLFKDAHNEALKNEVHRLRQLYQQQQQQNHAGDNNQSRSNVMLSPQH…
Aspi01Gene13572	415	MEGIGQGYDSFVERIQSDFASAKALTQNASNSCNNINGYPLYPLQYGSYPSPSNAFTIKREPSPSPSNPPMPGGSASTDVAMQESATSSGIQRHQGNNLSTDVNLISDMPPRHRGHRRAHSEVAFRLPDDIAFEHGEPTLFETPTVSDEASDDLFSMYIDVDQLNSQSETSAAVNGSKPPSDSHSLLPPQPHHMRSVSMDGVFAGLNISRGLAAMPSNHTTPGHQHNNSLDGAVPIKQEYPTSESIEAKKAMAANKLAELALMDPKRAKRILANRQSAARSKERKTRYISELERKVQTLQTEATTLSAQLTMLQRDTSGLTSENSELKLRLQSMEQQAQLRDALNDALREEVQRLKLVTGQLNGGNSRQMIPPHSGQTLNQQQLYQMQQLQQSQIQQAQ…
Aspi01Gene22172	550	MLQYERALHVRDVVRGGGRVAANWTVLSGFGFKQNVGLDVESFAPKGLQKRQFGAPHAACFYRQQSVSLLSTGYNHNTPTHPPAPNIVYCAWDPEFSHPFQLSSISPAHSEQTLPGPPSLLNGRIHQYICSRSIQWQLRPPILRRLIRCNDLQALGSKRGRGVTCRPSTMANPVQGDWSFSGKAQSHLPPKSPVVFIAGGGGPSTASMQDNNGQLFSSFWPNFGAPYNLGSSGGGSGRNKQHQRTTSAASLLPQTPPSWIDDLLSDPPPDDHHHQVPAKKQSSLHRRSSSDSVAFLVDHHHGVAPFSRIDEIGEDQDVEFSLAGASNRINPARPVQADIPPPPAAPSRDFDKLDEEQLMSMFADIETSPKQQQQDSSCPDMAFPLQMGTCEHRAPPILQ…
Aspi01Gene23588	1187	MMSDGINKIVNEKLDKNDFHAWKFRITNFLMGKGFWDYVEGENENPPKLLEENATAVEIKAFKNWNQGARKVEVEEEVVEEAKVVTDLEIIILDNSSSMTRSSSSSKHQSYTDHGVAGYIKTLALQIQVDREPSGLEQSLDEEFGIPATIRTPGVRKANVSNRTRRRTNPGPRRSNRERKPVQRLMYDGGYVAHHYAYIAKVVHDVEPTCFEDAVGHTLWDTAMDEEMDALDANRTWELVPLLEGKKAIGCKWVYKVKHNSDGSISRYKARLVYDGYVAHHYAYIAKVVQDVEPTCFEDAVGHTLWDTAMDEEMDALDANRTWELVPLLEGKKAIGDMDVKNAFLHGELQEEVYLGQPPGYEDLSHLDYVCRLRKALYGLKQAPRAWHDKIAEYLVTIG…
Aspi01Gene37532	150	MLASTAGVSSPSLGNEEKSVSMERMAASLVVSKEGDDSDSDVRKVPEMAARASSSGGGSGKHQGGRKRNALPAEKEHKRMKRLLRNRVSAQLARERKKAYLSDLEARTKELEQKNAELDEKVSTLQQENTMLRKIIRSTAIRPSSPGRDN
Aspi01Gene56012	225	MQSFLQPSIDIPESKHSEIFGLGKANKEVNLGLTGGVGFLDKGFFQNYTGASNILPAIPLRFDVRQEDYRQASQVSSLSEASSESHSAQNRPANHNSRMGFESPPGRHFQNWADHSPRAETSTSMEGEAKDDNRLENGGRGDLVIASGSSDHERGKITDSKVLRRLAQNREAARKSRLRKKAYVQQLESSRVKLNQLEQELERLRQQGMYMGGSSGDHSHPEKAR
Aspi01Gene61685	313	MEGPAGDGFEAFLEHFEMDFASSPASSDQNSAITHVSSCPPVPQSHSLSQTGYKGYVPSPTCSGSVEVSCSFGKSPNFGSNVGNTIEKPVRRGTHRRAQSEIAFRLPDQLMFDPELGLDNGDPSTVSDETGEDLLSAYLEMENSTPSEGFGLSATNFTRRHARSSSIDDVLIDFDNVKSKSNGRGGNPASSHARPPRHHHSMSMDGSTSITEDLLMGDFDFSETKKAMDPDQLAELSLVDPRRAKRILANRQSAARSKERKLRYIAELEQKIHTLQTEATSLSAQVSILQVRILLLMVTISTFWMLDGSSVFC
Aspi01Gene63080	429	MANERGGMDGTSIDWSFATSQAYLPPRSPMFSGGGSNIPENNSSFFSNWPKLPHPGGNRRHQRTQSSTSFLPQTPAWVDDLLNDTLDVPPVKNLHRRSSSDSIAFLEAPLQHVRIHDIAEEEELDSGGMVPRLSRGFRDFDKLDEERLMPKVAGSGSFQKHHAALSNVSLHSSPSERRVPLETSSTPSDHDSANASSLDDKRARGVGQSKNDTEVQSTLKAEHTTLSAGKGETLPATDMSLDPKRAKRILANRQSAQRSRVRKLQYISELERTVNVLQEEVSTLSPQVTYLDRHRIILNVDNSAMKQRIAALAQEKLFKDAHNEALKNEVHRLRQLYQQQQQKHAHQNLSRQISHPLSPQLELKEPDLGCVEDVFKETEADLLKGHAAPPRSPLMKPIG…
CYCAS_012415	152	MQDSPASTGYQQQLSSEKSSSSAAPLGEVKGANESDDGIGRVSERGIQAGPSGSVLVIPEDPETSSGPSQRKRGGAPDEKEQRRLKRLLRNRVSAQQARERKKAYLSELETKVKVLEQKNSELEERVSTLQNENQMLRQILKNTTMQKGTER
CYCAS_021389	391	MEGLGNGYEAFVERMQMDIGASTSAAKRSAKQNFSTDVINQMPETPPRRGTHRRAQSEIAFRLPDDTLFEPDPGLINFGMPALSEDAAQDLFTMFMDTENLNSLGAEEASNGRKIESSPVVMHSRSLSVDDAFSGFEDSMNSAACSAGKSSSSEQHGQPRHRHSNSMDEFSSFEVESLETKKTIAENKLAELSLIDPKRAKRILANRQSAARSKERKARYTSELERKVQTLQAEATTLSAQLTVLQRDTAGLTAENNELKLRLQAMEQQSHLCDALNEALREEVQRLKIATGQIPPNNGNVFSRGSQQPSNRSSSLPQQGHHLTAQQLQQLRHPQCTLNNLSLQGQGQVHSELPQHGFVDTMQGFGGSQGRPSVKSEGHPADVSQSSKNSF
CYCAS_022852	836	MEGMGDSYSDFMQRFRSSGEDSSSSLSISKERKLDKPEPGSALQLGNNQSCSLFMSNFPTFSAAKRPGIPPSHPPTFPSSSPPFLQSPYSLLPFPNSVPPSQNNSQPHRPSHSRSLSQPAFVSLDQSLPAPVPENQIFDRLPPVSPASSKRHGAAASPSLSDPCDRLCGTSLDVSMEITESSPGSNRLTLSPSTHRPPPISPFNTGVSGRDGHPGRKGHRRTHSEIPFRFSEGLGFQSGDLLEGIPSPLERDLLKEGVETAQVVQQDGSGDHNMEGMGERVREAEGDLCDDIFNVCFDMDKIDNQKSSGPGEIGEGGGESGRQTVQVAGGAVGGNRFETGAEKVLEMANAECKDRIRNSHGTSEEFHLGDVWMRSADYPDAVQEQTDSGGSHVKEKSEK…
CYCAS_023643	524	MHFVRELKSRYHGGLRNLAVIGLNAVHFPKYSASSGRDESSYSHRQSALQKESMSEMSHNGRGDSWVQGLSINPGTGDNSAGSSGNTTKLPQRPPKSPSFGNIASNVSDSINNPSIAWSSFPLQNNSLKHQCSPSMGYLSHGEPSWIDDLIQSSLEIPTRKVAHRRSASDSLAFLEAPANSTADNGELDFPRVASISPRASPDFEKLEEEQLMSMFVDMEPYQKPKNHSDESLVPAPSAFEGACSEKQALVSTSDNLSSTSDHNSINEPSMEDMRMNGSDQFKNEPEVQSSCKGDHPLQPVKTEPPTSMPLESTMDPKRIKRIIANRQSAQRSRVRKLHYISELERSVNALQTEVSAISPQVAYLDHQRAILKIDNSTLKERIAMLVQDKIFKDAHGEV…
CYCAS_028957	438	MAHQGNGEQSAGNWGYTSKLPQLPPKSPSFGNIGSAGQDSTSNVCMSWANFPFQGNALKHQRTPSVGYLSQGQPSWIDDLLDSPSEAPSKKGNHRRSASDSLAFLEAPVSSTPIEDIAEEDGFDCRSAASIPSKGSQDFDRLDEDQLMSMFADIEPFQKQQNQSNYSSINAAPSAVDSRCSERQTAVSTSENPSTPSDHNSINEHSMEEKVMTVPGQFKSEPEVQSVCKSEQTTQPLKTELTSSSTMDLDPNIDPKRVKRILANRQSAQRSRVRKLQYISELERSVNALQTEVSTLSPQVAFLDHQRVILNVDNSALKQRIAALAQDKLFKDAQCEALKKEVQRLRQLYQQQHLQKEVASSPPAAFDLQQQQFGKLDRGSSHQIERKTDVSDASSNLLN…
CYCAS_008781	346	MQHPTASTSPQQHSSSEKSSCSAAPLAEVKEANESDDDIRKVPEMGMKAGPSASIPGQQDIPQASSGVSQRKRGRAPADKEHKRLKRLLRNRVSAQQARERKKAYLTELETKVKELEQKNSELEEKASTLQNENHMLRQILKNTTMKKTEGCVPGIWLFVMDQVSISASQFHALTAQNVKIVQAGEGINLWVLGMLVTLKALGNETGDSYSIYEVIVPPGLSIPRYIRTQEEETYYMLDGELIWIVGDREFHATKGSFVHLPRFVPHAFVNKTNRTACMVCSCAPGGFEKYFLTVGKVVTDLGRTPPEYSKDEIELAFKIAEEYGIVFVDHQEIREEEQKATCDNE
CYCAS_032470	150	MRTLKIKWGKVPCEQRLGHGLVDPERWGSPVKGDLCGTSKGIGLIFSNRTWRRRRRLGNSEKLMGPRKSYLSFNTAHPEIGSAGGKGSRQNGFVTSEKDGLGGPGLGVWAASPWAVGGRPEQLTGRGRAGVSTGDGRRTPLRWAFPSGEQ
Gbichr1.3151	485	MAHKGTGDNSTVNWGFTSSKLPQLPPKSPSFGNMGSAGQDSNNNMYMGWSNFPFQSNTLKHQRTPSMGYLQHGQPSWIDDLLDSPSEVPPKKGSHHRRSASDSLAFLEAPVSSAPIENIAEEDEFDCRSAASIPSKGSQDFDRLDEEQLMSMFADIEPFHKQQNQSNQSSNPAAPSAMDSRCSERQTTSENPSTPSDHNSINEPSMEEKVMPVSGQFKSEPEVQSVCKSEQPFPSFKTEVPSSSAMELDPNIDPKRVKRILANRQSAQRSRVRKLQYISELERSVNALQTEVSTLSPQVAYLDHQRVILNVDNSALKQRIAALAQDKLFKDGYLNKMQYWLVVKCYHFLSSIMTIAWCTAHCEALKKEVQRLRQLYQQQHMQKEVTTSQPGAFDVQQQQ…
Gbichr10.1462	317	MSDLVGSVAEDFEVGPGFDDLLQLGDWLMCESAPDEGFEFNGLTCGGESNDFELKDANFYSELEGLFANASSSAFSNNSSDADRHDRNLPCADTRMGSDDENKKFDTQGTAEMARGSSRKIENHKDGNPEPKRQLRLVKNREAAAQSRQRKKFYIQDLESKCRMWENYCNQLQQSIAFTCAENTTLRNELSRCKRQKGGNVVSEPAVLKDSLLLESPSHLTTLVVAGLHFGNHCLRLLLAVLILILLGEVFKPSGKSSMNKTKNEDNSSSFRIAFINFGLKRQVLEAFPLSRSRAFSSCRHRFWRLDEFSPTFSIPS
Gbichr5.2021	218	MKRVDGSKEKNVVQYGGAAVCQLTLASDAWLSKRDNCGCADPLVEERVQKHFNICEERDPLNVSDGQLFQDPGTSTSPQLPSSSEKSSTSPAPPGEANESDDDVRRVPEMGSQGEPSTYVHVKAENPQTSSGVSQRKRGRTPADKEHKRLKRLLRNRVSAQQARERKKAYLNELETRAKELEQRNSELEERVSTLHKENHMLRQILKNTTTKKKGAEX
Gbichr7.1455	570	ALSPAKRHGIPRTHPPPFTPTSSSVLHSSYSQLPFSNSPPQNNSQAQRPSHSRSLSQPVFLSLDQNSMSSVPGNQFFDRLPPISPASLHPVKRHVAASPSSSDPSNRPGGSSSDALMENPESSLGPNSLTLSPSSHCPLPLSPSSSGVSGRNGQPSRKGHRRTHSEFPFRFSEGPQSPLGNHPGKFLSPLESYIAKEGAEKQQVMEQPFERQVTRDRAKGLGQSVRQDLDGDGDHNMEGTREQERGGGESADDLFNMYFDMGNIDTLKSSGGGEIGVGSGEIRRQVVDAEDRTLSGTISDTRVLQTGSETAIAQGKDRSQDSCDSNMENEFGGAWPRSTVYPDGVRKKTDSGGSQVKDKSENNGDRISSEDEAESEVNEFSNQNRGAVVERYKKDGNQR…
Gbichr7.773	357	MCNVLGNIQISSGLGQSMANQGTDDNSRGHTTKMPQLPPKSPSFRNNGSNVFSSTSNPSMGWANLPFQNSSLKHQRSPSVEYAAQDHPSWMDDLIESPSEVLSKKGSHRRSASDSLAFMEAPVNSTAEGNRQKSQSDGFPTPCSEKQTMMSISDNPSSPSDHNSINEPLMDDVRMNVSGGQFKSEPEVQSACRGEQPLKPMKSEPPSSASLDYNIDPKRVKRIIANRQSAQRSRVRKLHYISELERSVNALQTEVSTISPQVAYLDHQRVILNIDNSALKERIAALVQDKIFKDAHSEALKAELQRLRQLYQNQQQHMEQEMTSNVAFNIQQQHFGKVEIGPSLQRELKGDASCRDF
Gbichr9.2096	489	MHMADSRSQQVLQEASPSSKQAVYGMLQGVPSSCPSNFISNSGLDFVKADNPGAYDLGELDQALFLYLEGDPGLGQKQCTGNRRPTLNIFPSRPMHFESSPKATSLSTESLDSESAQHTNISNQRGPQPDFESPTSVKKSEPMEVSRTDHMGSRNIISPRRESYSHELDKELKHEVNRRGPTSSSEHEGAKTPDPKTLRRLAQNREAARKSRLRKKAYVQQLESSRIKLNQLEQELQRARAQGIFMGGGGFLNDQGHPTGNALVNGGLSSDAAVFDMEYQRWLEEHHRHMCDLRAALQEHLPDNDLRLFVDNCLAHYDEIINIKSVAAKADVFHLVSGMWKTPAERCFMWMGGFRPSELLKILVPHIEPLTEQQFLGICSLQQSSQQAEDALSQGMEAL…
TnS000236655t02	370	MESQSTQYITPRRTGSSFDSQSNHQQYDMWGDSLKPSNSPRTGTSTSMEGDTKTDNKSEDGQRTLVAAQSRSSDQEANKPSDKVLRRLAQNREAARKSRLRKKAYVQQLESSRVKLNQLETELERARQQGFFIGGTSGDNNASGNGGVNTGAAAFDIEYAHWVEEQIRQIGELRAALQAHVSDIELRLLVEACMNHYNELFRMKGVAAKADVFHLVSGMWKTAAERCFMWMGGFRPSELLKILKSQLEPLTEQQGNQVDDLQQKSQLAEDVLSQGMEQLQQSLADTLASGSLGSSNVASYMGQMGMAMGKLGMLEDFVRQADNLRQQTLQQMYRILTTRQAARGLLAMGDYFNRLRALSSLWAARPREPA
TnS001024361t01	315	MGSQGGSRGNLPPLQPVSLSMSMNYKEWLDQKNHQINGINRHHQRSVSAGYLQQRCSDDSNSGQSRKRRAGHRRSASDSVAFMDTTDGEPDADVYDLDRFDEEQLMSIFAEIEPFQEAQGHNGVASLSDQNSGMNMNNETAMDDSSKLSNGANVNNANGNGNGRSEQEVQSTRNAESVRTEAAPATADSIMDPKRIKRIIANRQSAQRSRIRKLLYISELERSVSALQAEVATISPQVAFLDHQRTVLNMDNSALKERIAALERDKVFKDAHSEALKKELQRLRKLYQQQQQMHCKQQGTEPELSSNPAFDLQQH
TnS000704251t04	650	MAERDEGFGDIMQRLQSSFGASSSIVPNTQQQQQQQAKGSESTAEMSNPNAGGTTVGAGASAGAGARNLAPKRHGIPPSHPHCPPANIFSSQQSFGHGQMPFGQQQQQLSGRNQHHHQQQQQGNSGFNSSMPPTHSRSMSQPPFFSLDCLPPLSPPYRDPMSPSLSDPVSTDAAMGANANASAEGQQQHQQFLPTGPQHHPMIPSGRAAMNEGLPPKKGGHRRTRSDIPFSFSASGSQPITANLQQSFGGSSNRPMINPQNPHSFVSPKIDASPVKTEGRESSSGVLKTGEDAVDKEKDIASVCNGMEKLNRPVNSNGQMPDLMDGLQEDSGASSVKQRSHISSGDEADSEVNEFTNMKTTGGGGGMTGNKRGVEHVDMGHTRVRHVRSASVDSIMSDM…
Sacu_v1.1_s0002.g001223	322	MIGSTTSVSLFFIFHYVGRSRFCVVCSMASEGFDDWLSTVDFSQDLQIPDLDLSQFVDLHCDLDIAVFPPIDVSFSSLSQQCGNASVPSPPTVENASFSSHSSVKNVLETPSSIESFPIASSLSEDVNFTLPEDATSPDSCSTQTSTVLASSVPLTAGHSPHCKIGFCKAITSESPEKVRNRSVCLESTQGEGQRKVFDDKAELNTEDKKQQRLLRNRELAYESRERKKSYIHSLEAKCKLLEKERNDLMQRVCLTSSENAVLKEELSRLKKMKGYTGATEPAVLFEASMEKGTERKTQPTLRLIATNQSFLHVNYCRIKSL
Sacu_v1.1_s0005.g002682	123	MASINHNNHLFVPDEEDSGSDLGKVPDIAEATDNSSAALPIKAGGGRKRTDLQAEKEHKRMKRLLRNRVSAQQARERKKAYVSDLEARTTDLEQRNALLEEKVSTLQQENAMLRKVKFCTPSL
Sacu_v1.1_s0017.g007351	366	MLVGGGFRYPPVVASEQQGTFHNCYCHMGFESPPGRQFQSWGDHSPRGDTSTSIEGDTKDDNRMENGSRSDLVIASGSSDHERGKITDSKVLRRLAQNREAARKSRLRKKAYVQQLESSRVKLNQLEQELERLRQQGHTGGSGDHYHPGVAAFDVDYARWVEEQSRQISELRSALGAHVTDNDLRLLVDNGVSHYDELFRLKGIAVKADVFHIVSGMWKTPAERCFMWMGGVRPSELLKILIPQLEPLTEQQLLAVCNLQQSSQQAEDALSQGMEALQQNLADTLAAGSLGSSNVASYMGQMAMAMGKLGTLENFVRQADNLRQQTLQQMNRILTTRQAARGLLAMGDYFSRLRALSSLWIARPRE
Sacu_v1.1_s0054.g014287	490	MVCANVEAVAHAKKKKKKKKVSLGKEFNNLEDLPYLLFLHRNNCALFDAPIAALDLLVAIDIGAVSCSTMANSNERGGIDGVASIDWSFATSQVYLPPRSPIYTGFHENSNNSFFSNWSNLPYPGAVNSILKRRHRQRTPSTNLITQTPAWVNDLLEDSATEVAPLKTSHRRSSSDSLAFMEGIPSSRQTQHVLQAVEDRFRVFNTTIGGSADANINWAGAAAVFQQKENMHVLNAIFHSPSSTTPDQRVRIQEASSAAASNHDSANAYSSMDDEKTRGFHVQVKNENEVESVLKTERATTGDASLLDPNRAKRILANRQSAQRSRVRKLQYISELEKTVNILQEEVSVLSPQITYLDRHRIILNVDNSAMKQRLAVLAKEKLFKDAHNEALKNEVQRL…
Sacu_v1.1_s0102.g019951	382	MVGFCHSADSAPPFLLYRWTLYQYSFISYSFLGTIPIFHSRMEALPGDSLDTVLDKILMAFTPPSTSSSDNCFTISSHPPLPRYRGGTAPPPASSAASVEFSDHIFRGAPKYGFDVGNGSEKSLPRRPQHRRAHSDTGFKFPHMFTVEDARLDTSEPVHFSDETTDCLFSSYSMVDHSMPLDGSRTSEKFPGDHNLLNSSVDVPIEFSSTNGEIDVQRTGQKTLRPPRHRHSMSMDGSFSVTEDMLMGDLDALESKKVLDPDQMAELALTDPRRARRILANRQSAARSKERKLKYVADLEQRVQALQKEATSLSAQLTMLQKDSRDLSTENSELKLRLQSMEQQAQLRDALNETLREEVRWLKSMTIHMNVGNGHVFMMDTL
Sacu_v1.1_s0110.g020632	444	MANERGGIDGSASIDWSFAAASQAYLPPRSPIYTGIHDNSSFFSNWPNLPHPGTANFIPNRRHHQRTPSTSFISQAPAWVNDLLEDSTTEVAPVKTSHRRSSSDSLAFMEGIPSSRQTLQVLQTDEEGATASYNSNNTTIRGSTDASINWGAASVFPQQKQNIHFPNAIFHSSSSKIPDQRVRIQEASSAATSEHDSANACSSMDEEKTRGSHHQVKNENEVESALKAEQTTSAGDASLLDPKRAKRILANRQSAQRSRVRKLQYISELEKTVNILQEEVSVLSPQVTYLDRHRIILNVDNSAMKQRLAALAQEKLFKDAHNEALKNEVHRLRQLLQHQQQHVSAGTSSMNHQQHLQGTIPLSPPPQLVASSEVGLDATKCTTGYILPDENIKAQDLNN…
Sacu_v1.1_s0173.g024466	501	MYLERDRHPRNIYNLCYLPSFFWYLLPHISLASVVVTQQNLSAPIYRVRFHLLPSAGSRLLSDHNNLRATGFVAERLMEQHAVETYSLPQLDRLHRLETVEVNSKGFAYTLLGNRQSETLATTNLDAISNQWQLSPQRTSSSVVTNHTLNSCKSTRSALKSSSLNGNTTDHQTPVSDLNKRSVNNMDEKNENLVKQVTATAVNSVCKQVNKNTDPKISRRLAQNRQAAKKSRMRKKAYVQQLEASHAKLNQVEQELGKVRQQVIGLKGLGSIVYNGLLDTGAATFDLEYAHWLDEKHRLSTDLRAALQANFNERDLQIVLENFMSHFNKVFQLKSKAVKGDVFHLLSGIWKTPAERCFMWMGGFRPSQILKVLIPQIEPLSEQQVLGIYNLQQSSQQAE…
jgi_Chlat1_1631_Chrsp127S01946	386	MAVEDLGVLGDLDMDFIDEIAFLSSAAAGDLGVPPALKVDEEAAVEDNFLELLFDGPVPGLASCDEPKTSSAESPEVSSALKVPAKLDVEHVADDVATSSMPQWEHQFMPKLAPAPAPAAAAAAAAAPVQLGTQPLLLAPPPTPQQRKRPLALRDPASMPVAPQPIVPASPAPSVDEGLDDEAMKRQKRLIRNRESASLSRERKKSVFAQLQVKVQELERANQHLNYHLGLRNLEKQALLEELKRYRTAAASTSSSPSPNGTTKGNNGGVVAEPAALTRGSLQSESTPPQPTQRVHCLLSLFFLSALLPVPSASGGSEKDYEAVKQQPLLPSDHLAVKLALSFRVRPSQPASLRVSGSRRPRRLDPLRTRRCRRSRPQGRRVRRAS
jgi_Chlat1_4972_Chrsp32S04954	549	MASAAAVGVAGLEEELGGWLDEFVDVGDVVGDVQLDVDWAAEFLGEGGVEEKPSISGHGSPSSSSPPLSLPSLVSESSSPECYSNSSHSIDIDEQQQHEEQGKRKHGDCSGTSGTSSPVVTASAPQAAAAAVAALLQEDEAAKHARLLKNRESAQLSRQRKKVYVEELEGKVQHLAAANAKLNALNARLMGEVAALQHQLALFQQRASPYAPAPYPNYAPGTGLPMMPARLPLRPLPRPACTVSAAKTKRTQNRERKRLKTTAGAGAAVLCLFGLVFLLLGAGNSPTIPSQSAAVDVWPSGQQNLRAGGRILMSLADNSSVVARDARHPASHTEGVVTADHLDRRKMAQALPPGGNATADIDSNSTVAIALNGSVGNRAEPHLSEAIPMGPSELSKLKE…
jgi_Chlat1_645_Chrsp103S00965	497	MEVGHGWDSGFAGLKQLDTGLGVASPSAAAAVPLGQLPQQDFAGGGIDGLGGVVRDNWSFDLASMPEAPPRLLTRSRRVASEANLHDLGKQDLKRTRKQLSGPLDDLDGLDSDQLFSMFMDVEKLNHQVPFSSEPKLAQVSENHPLRADLMHTTGPIGGSTLMSNTSRGMRTSASMPLLAGVSGATGQLVRVKSPGSESENGTFGDSTPRGLGLGSARSASATSLAGLGDPVRDLASAARPRQAKAMGELQMALLDPKRAKRILANRQSAARSKERKLRYISELERRVAGLQAEATALTARMAALQRDSAHLDSENGELRLRLQAIEHQSNLRDALHEGLQKEVTRLKLVTGENTSVGSSSTLNSIQHQRPKQGVHDRQSSHVPGQAAEAAASQHQQQA…
jgi_Chlat1_9080_Chrsp96S08372	476	MMNWGSGGAGGGGAGGGGGGGGGGGFGRADGGSGGLPFRRVRSELNLDQITALGGGGGVGIGAGLAVVDFSAHHHQHHQHHLAAAHGRVPAAGMAAAAHVPAASSSSASAMDASSPLGGGWRNDASDVLLPDIRVKQEPPMWVPVGAGGALQRAGPSGGGGGHRRSASDSYNFVDDAFADEFGDAPGPSHAQVGVGMGSMGVGVGQLPSTSRMGVGDPHYDKLDDEQLLSMFMDVDTLDSIALPTETPNRAALGVPPGSSAQQQQQRPMKTAAARRPILPSNGIAANAVPIPSCPEENLSDGSDGSDPNSTSEEGSLARMYASDPALLAAATSSGKAQDPNLLDPKRAKRILANRQSAQRSRMRKLQYISELEKRVAALQNDVANIAPQVQYLTNKRMG…
jgi_Chabra1_330185_rna-CBR_g18742	1076	MIECGSLEPSPASSTVAAATAALQNYQLCCGSPIAMVGAEWGFQMLMCEESEAANDACLARIAAAGAPAGPPASSTAPSLCQSAAAAALVSADGNNLFPSCAAAAGAGADQQRIVGPQQSQLEHRSGGGRDRDHGGRTVGSGFEAELRYCRSGWGEGEAVFGSSSRGGGGGGGGGGGGGGRGMRSEAGKARSSAAQPEVKPAMRAEERSPCSRSSSIHETGDNFIFMDTMRTDGELREQSAEQGPNLLTDLDFEEFPPLEPLPRLSIAEAGGWGFPDFAGSVGGGLGGAFLQAPMAEQQQQQLTAAAAANEWRGESAGAGGGTRSRSRCAGNPGIDEGRRTNLSAAAGASAAACHAAKAQQQQREAAHVGSGGGGGGDIACGGRGQQRNADGSPSVSSC…
jgi_Chabra1_333214_rna-CBR_g22875	224	MAANAGPRASRVVHHHPPSNLSDSQQGIGYDSEQCRSSDSDDDSDSGLGSREVPEYNMPSAPSVMPVQTPLTLAMGQNHLQLSMAVPGMAPNSTAGMAQQQQQQQFRHAGQPPPGNQSNQSARKRNTSSDDKERKRLKRLLRNRVSAQQARERKKAYLTDLEVRAKELEARNAQLEEKLTTLQRENFMLRQVVKNTTLKKQPGAGAGGSGVGGMGGPQGGGVLA
jgi_Chabra1_346207_rna-CBR_g40793	1682	MEEVCLEKQEGEGDAFRFCAAELSQTDGDRDRDGDARESIGAAPSAAEAVAVGVPADDLLSFAETMISCPEEDGDLLSMGFADGFSEPPAAAAAAAEVVASTVDISRQFELMEKGEGDEGDDLWGIMEAVDMSPEGDAYGMDDEWLCLLADSASAGVEDEQRSSLVPLTNPLDSGTEDKPMDIEGEGGDLRSEGFVGSHLVNNASLLTAASGSSLCSSLPSRDSCLGICIPVDPAPSRVIDGDVLYDGSGARTVSPAGIAPQPVRVVGGGGDAAPLNPPPDVSSAPVKFPPSPSLVPHATVDGLRFDGDPKGATATAAGKGGTSAVRSSTAEAQNCKLSTDSAEARNCKILTDCVERPVPVISPPEQPLYGSDSSSRHERDCSEAEENALSGRAESPRE…
scaffold-DRGY-2036238-Chaetosphaeridium_globosum	90	GGQAASGRKRGSSTTVDKEQKKLKRLLRNRVSAQQARERKKAYLGDLEGKSQELESRNAELEEKVATLTRENKMLRQIVKNTALAKTNGG
jgi_Klenit1_13340_rna-KFL_006980060	364	MSFFQRQPPQLASSPFSSSIFGNISLLSQQQQQEASRAFLGESKVMDSDMRLQSMDETLSDNEQDDSQSDKMPQTVSDFFGRERRLAQNREAARKSRLRKKAYVQQLEASRIRLQQLEEELQQARRQGVQPHTAAAGVNGAQVNPAVAAFDMEYVRWVEEQQRTLADTRTALQNHLPDAELKKLVDKSLAHYDTIFRLKSEAAKADVFHLMSGTWKTPAERCFLWMGGFRPSEMLKILIPQIEPLTESQLLSVCNLQQQSQQAEDALSQGMEALQQSLADTLSTGSISTVPNMANYMGQMAIAMGKLGALETFVRQADSLRQQMLQQMAKVLNTRQTAQGLLAMGDYFSRLRALSSLWSARPHE
jgi_Klenit1_4533_rna-KFL_001000080	422	MSALAFPGPHWQAPSSDPAHAADQSVLPSFSSLEELNHAWQLDGSRAQGVGSMNLGDQLPENDWNGASEGAGLHSVRIDRQVSLGTALQQAIAGSSSANKPKTIEETWREIQQHALPASQAASNPNNSVKVEGNANNTFPQGGGWRGGVNAPPYGAAAYPGVPPMGVAPAGLNTGLLEEILRNQRMAAFAAAAAVNASQAGQRQSTSEQAYEGVPQRNTHAGAGMNMPGAFLPAPQGYAGEANGVQSDLRNFQLPSAYGNPASGQPRQHQQQQSPRSGDNAQNPILVPQQGPMGILAFPGAGNRGGPNGQGALVMPKNDPDAEEDDDSSPRGRGRKRVRVEKEKDAKIEKRTLRMIKNRESAARSRLRKQAYTQSLEAEINELKEENDRLRRQKEAMGV…
ME000123S00246	543	MELETDFPDAFRHFLSEAGIQFEDEEDVSFDKTFDHAIEPSINDSDASDQQGAGVNGCFDSFDIEGITTLWSIERTDSVGGSELGMCGQSMGPSSEAREAPHQAGDIVGVTQHFGLFLDSVVDPIDVNSQKDALEGSEWLQMYEDNTSAGEAHQENSISEPVFAASPVVEALSGPDLLEAELGGEDWNKHMAAGGPPAGTSWETPPSLEAAGPSSGATAGCLTGGSRSSASVASQSHIDKPKPAKDSTSTKRRRREAWQLHKSKQAKTTRRNGLGTGRGRYEESVAGADHHGAQQGPMGAKQGPMGTKPGPEECERSPTRCTSPQSEVSSQDVAARTGQHGEDAPDPDGDEGSSDRDLDEVTRKQKRLIRNRESACQSRLRRKSYMADMEGKCAFLESQ…
jgi_Mesvir1_15895_Mv02798-RA.1	109	MEAVPDAHQLQLQQTLDVNNAMTQGGKMQKASRLDQERDKKRLKRLLRNRVSAQQARERKKNYVGSLEAQAAELQSRHQSLEAEVNKLRKENEVLRQILQTTSKQPQST
jgi_Mesvir1_15962_Mv08277-RA.1	506	MIMNRARSSGCLQDIYHFASQKARGDLFQVADDLGSRYGSCGKQWPQALPMAQFNNGAASFTSVDDRLINVGLPSHAKTLTIGRHRRASSDSFNDVFEAIDPVQNLHMSDAPGLVAAELEELNDEQLLSMFMDVDSMDALVPDAMAFSAGGMHDKGASQAKVKQESQENDSGLGRSVAKDDNGNEEFLDHQSTSSGEGYGDEDSGDELCSSSFPAQGRAFGGNRKVVATDATGKVVLHANNKNDPSALDPKRAKRILANRQSAQRSRMRKLQYISELEKRVSMLQGEIGALTPQITFLAKKRSGVDAENAELRRRIDALAQETRAKDAANDTLRQELTGLSTGKPAPTLESVSAAVRLEPLPDALPLPSLGKGDTLDAASASMAVPLAFPLPAEPSGGA…
jgi_Mesvir1_1973_Mv16600-RA.1	225	MRHGAYASDLSGLSSYAVQPFVGRGLRHSDHLEAMNGPDDSYAHRGMQPHTMSPALPGPVPMAVPMAQFRPAPPVVAPPPAPLMGAQQLVTPGQAFRDKRKRRTTATRRTDGGHSSDPDGAAMERSSMGGGADLGGASGVGGSRPAAPSKESLKEQKRLKRLLRNRVSAQLARERKRSHLTDLEDNVNKLKDMNEQLEGKVLELTKENETLRRLLLTTRAKKPKP
jgi_Mesvir1_9016_Mv21304-RA.1	209	MANLLGGGTTTGGTGGSASGLSGGTSSGGEGMDGGQTSSRNRDPSRDKKSPQGPKPRQMSQQDMALLDPKRAKRILANRQSAARSKERKMRYITELERRVANLQQEAANANSQLHQLQREVAGVLNENNELKIRLRSMEQQSQLRDALNSSLRKELQRLRVHNLSMEQALGGAPMNLGGGGASINLSHGGGMGVGGGAQRGRVCGGRPW
SM000008S22282	498	MAPASDGAAGRREGPAADASERPQHLMDAMLAPDSPTFSDADLPFLEWDDSLAALDVAAAAAVLDAGGWDFDSEDVFGGGVLAVVEGAGETPPSLGPPCLEPISVSQAIGESNSSNSSGGVPWWNEVFEDACDSLEAEGCASSAPQPAAPLLRRSASRLTTGRCKRGWTQSKEGLSATVIPLQEQELRTTEQESLGGGEPASDQGSLDVQLVEAAAGRGCCATEMEPQVKPPVECQGPLLEGYDELRTCCDDDEDATAATKRQKRLVRNRESALQSRQRRKSYVRELEGRCALLERQLGHLQQCVSVTAAENHAMQLELLRLAHLRTGAFQKMAQPPPHAPHGAGQPSEKSSVIGDKPAEPAVLESDSLPPESLPAHCQSRTPRGALPSPCGAPPPLPY…
SM000019S05103	132	MEALGSSQAPGFYVGIAGKAGANPDGDLHWEDDGDALDEDAQALDQLDPLQDPKRAKRILANRQSAQRSRVRKLQYISELEKRVNLLQQEITALAPQVLFLDRQRASLRAENGFLKQRLTSVTQDTCFKDCT
SM000029S10443	132	MEALSGSQAPGFYVGIAGKAGADPDGDLHWEDDGDALDEDAQALDQLDPLQDPKRAKRILANRQSAQRSRVRKLQYISELEKRVNLLQQEIAALTPQVLFLDRQRASLGAENGFLKQRLTSVTQNTCFKDCK
SM000039S14435	484	MLAPDSPNFSDADLPFLEWDDSLAALDVADAAAALDAGGWDFDSEDVFGGGVLAVVEGAGETPPSLGPPCLEPISVSQAIGESGSSNSSGGVPWWNEMFEEACDSLEAEGCASSAPQPAAPLLRRSASGLTTGRCKRGWTQSKEGLSATVIPLHEQELRTTEQESLGGGEPASDHGSLDVHLGEAAGGRSRCATDMELQWKPSVECQGPLLEGDDELRRDVDDDEDATAATKRQKRLVRNRESALQSRQRRKSYVRELEGRCALLERQLGHLQQCVSVTAAENHAMQAELQRLAHLRTGVFHKNAQPLPHAPHGAGQPSEKSTVIGDTPAEPAVLESDSLPPESLPAHCQSRTPRGALPLPCGAPSPLPYTWWQRLAGGPFPSPADDPCWRPRYRSIHG…
SM000042S15298	460	MAPASDGKPQHFMDTMLAPDSPTFSDADLPFLEWDDSLAALDVADAAAALDAGGWDFNSEDVFGGGVLAIDEAAGEPPPSLEPITVSQAIGESGSSNGSGGLPWWNEMFEEACDSLEVEGCASSAPQPVAPLLRRSASGLTGGRCKRGWTQSKEGLSAMVVPLQEHELRTAEQESLDGGEPASDQGSLDVRLGEAAGGRSRRATEVEPPVKCQGLLLEGDYELPRDVDDDERATAATKRQRRLVRNRESALQSRQRRKSYVRELEGRCALLERQLGHLQQCVSVTATENHAMQLELQRLAHLRTGAVHKNAQPPPHAPHGAGQPSEKLIVIGNKPAEPAVLESDSLPPGSLPARCQSCTPRGALPLPCGAPSPPPCTWWQCLAGGPFPRWLCLLLALTS…
SM000064S19756	232	MAVPEPLPLVLEGAASGAREALKAAGRGIAGKAGADPDGDLHWEDDGDALDEDAQALDQLDPLQDPKRAKRILANRQSAQRSRVRKLQYISELEKRVNLLQQEIAALTPQVLFLDRQRASLGAENGFLKQRLTSVTQNTCFKDYGDLGMAFGERRSLDLSYSPAGGGGGLHFALPQPPLASPLGRHPSPGIRSSSLLGAGGGGGIAGGLSSPLGYEGHLLAALPSDFAMHNS
SM004692S16804	132	MEALGGSQAPGFYVGTAGKASADYDGDLHWEDNADALDEDVQALDSVDPLQDPKRAKRILANRQSAQRSRVRKLQYISELEKRVNLLQQEIAALAPQVLFLDRQRASLGAENGFLKQRLTSVTQNTCFKDCK
Rw2G020220.1	362	MNSSSTQFVTSRRMSAYEPIHQMSMWGESFMSNGNLNASASMIMDADTQLDNQSEDASQGILGPSSKYDQEATKPTDKVQRRLAQNREAARKSRLRKKAYVQQLETSRLKLVQLEQELDRARQQGLYIGSGLDANPLGYSGTMNPGVAAFEMEYGNWVEEQNKQIFELRTALQAQISDIELHLLVDRGMSHYFKLFSMKSKAAKVDVFYVMSGMWKTSAERFFSWIGGFRPSELLKVLLPQLYPLAEQQHLDVSSLRQSCQQAEDALSQGMDKLQLTLAQTVAADPQGEGIYVPQMAIAMEKLEALVSFVNQADHLRKETLQQMSRILTIRQAARGLLALGEYFQRLRALSSLWTTRPRELT
Rw2G026990.1	335	MAQLPPKVPNMTPSWPDFSHQKTSCFAPTGGNNGNAASQNPCWVDEFLDFSSARRGSHRRSVSDSITFLEAPMQHECRASGAPPEPNNNNNSHHVHEFDRFDDEQFMSMFTTDEIAAAAAAGPTGSCSNPSTPSDHNSINDDDEHQQQQQLDDGDKKKRELKHESEEAESECKLEAQQTQNGDRNASKNTTGDRKIDPKRVKRILANRQSAQRSRVRKLQYISELERSVTSLQAEVSVLSPRVAFLDHQRLLLNVDNSALKQRIAALAQDKIFKDAHQEALKREIERLRQVYHQQNLKKMNNNNIEQSPNSDTITAQHPDAAAADQKEQLLNVSS
Rw4G024230.1	182	MSSSLENQHQAGSSSSSWKRFNANNSSSSPHSLQDHQSDKKHKLEDSDEDMFTVPDVEAIPPDDNPISTSTVTNNNATSKNNTGEIGLSGKRRRGRNPVDKEYRRLKRLLRNRVSAQQARERKKVYVNDLESRAKELEDANSNLEEKISTLINENTMLRKVLMNTRPKVDESIDQKQDRSVK
Rw4G028380.1	763	MLLNIYLIWIIHGLDRTAIITESSHTVNPRGKFRLVSPNRVFFVFVSIYTPLNSLSQIFQKTLTMEDSVVAEPPILPPDLTHNATNSGEDFESLPIPPLDPQFFPSDTGMPSDSFMSDLGFGFGSEDNCDYELTFDDLDNLYLPSEADDFLIPDGFDPTAQPSGDSTLLLDSDSPESGISKGSSDGVVSGFLNYPSSESGGQDQEFSENSGGPLSSQGSGIPEAGNSPTHSGNSDRDVSSSNVTTADEKVKIEEEMTRSGFVAKRKKESGGEEGNVESRSSKYRRSESGLNDEDEKRKARLMRNRESAQLSRQRKKHYVEELEDKVRAMHTTIADLNNKISYIMAENATLKQQLSCGSGMCPPPQPPPPGMYPMPPMGYPWMPYSPYVVKPQGSQVPLV…
Rw5G020240.1	351	MAQLPPKIPSMTQNWAPFPHHRIMPSMANFLPSSAAVNHPPSPPHPQQQQQSSSCWMDEFLDFSSARRGAHRRSSSDSIAFLESPLNVLDEECGRNPTVHGANNIGASFDRLDDEQLMSMFSDDVAVPPTVTSSSNPSTPSDQNSNNDEIHENVNNNNVIHRPLMHLTIDGQQQQPKSEPGEGESECDPSDPHSQSHAPLPTSPADPKRVKRILANRQSAQRSRVRKLQYISELERSVTSLQSEVSALSPRVAFLDHQRLILNVDNSALKQRIAALAQDKLFKDAHQEALKKEIERLRQVYQHQTLKKMGNNGNNNNQNAAAAPPQQQQQAHHHNPADIMLCTDHKEQNRL
Rw6G018220.1	258	MPIDSDDSSASRPRPSSSSGPSAAAAHFRSLSVDSDFFDGLALAGDAGGKEVVGGKRAGGGHHRHSNSMDGSFDSELSLDGLKKSITPDKLAELSLIDPKRAKRILANRQSAARSKERKVRYANELERKVQTLQTEATTLSAQVTLLQRDTTAITAENKELKIRLQSMEQQAQLRDALNEKLKEEVERLKIETSQIPHGSGNPFYRGLPPQYAPPQSALHNQLGGSQSQHQHQQLHMLHNQNVNGQPHPSFMDFNQRA
Rw6G034050.1	166	MLQDQATSSLAASSLPSSSERSSSSAFQLEVKEGMESDEEIRRVPEIGGESAGASVSGREAGSAAGPDRVQVAGDQRKRGRSPADKESKRLKRLLRNRVSAQQARERKKAYLSDLEVRVKDLEQKNSELDERLSTLQNENQMLRHILKNTTASRRGGSGANADGSL
Rw7G040980.1	372	MLQESMNYPSTQFATSRQMGIYEPFRQVGVWRETFSGGYGSNIGASTIVEVDSGLENKIGFGSHESMGPSGNDQESNRSADKVQRRLEQNREAARKSRMRKKAYVQQLETSRLKLAQLELELDRTRKQVAYGGSSFGGGHMGYNGIVNSGITTFELEYGHWVEEQHRQNNELRKALQEHASEIELRLLVEGGLNHYATLFRMKADAAKADIFYLLSGIWRTSVERYFHWIGGFRPSELLNIIEPQLEPLTDPQPLDFYNLRQSSQQAEDALSQGMDKLQQTLAKTLEADQIWSGETYGSQMAAAFEKFEALESFVSQADHLRQQTLQQMSRILTTHQAARGLLALGEYFERLRALSSLWAARPREPTESYAF

## Sheet: Sheet-5
Protein sequences of group 3 bZIPs from different species. Related to Extended Figure 11.
Gene ID	Length (aa)	sequence
AANG006032	238	MRREPSVEDLFAPMWRLDVHSTKPASEDADSNREPEPEPESCVATSIPIPRARGRSGSGGSGGSSTATSSHSWPSSTCSGIVDLRSVGGAASASGAGAGAALGGGGSEGLTQAQTAALSNSASDDDQVAVDERKQRRMLSNRESARRSRLRKQQHLDELRAQVAHLRGENNQIMSKFTLATQHYAQISEENRVLRSHAMDLSRQLQRLHHAAVAHNAAAGFLTVAGSSTVETPAATTP
AANG012385	523	MERASSVDDILGTFWKLDTQGESNSGGASPSRVASTAHGAGFEWEQEGHRQGTDAGEAAWSAWGTGGLGLEIKGLPRSESEWEFQEYLRVQASAVAPSISDNRNLLSVGEEGQDEPEEFKVHQPSLLLDPVGDNEELRNLDDAGSVETPHEEVLSFTQQLQQEDSAAEEVKQEVGQVKPEQPEVKVAVNPLFAGLRDEVAIASPSNPQEYESYLKKRLDLACAAALTRVSKLGHQAPSSGLVHQQSDNNVRHMASGLSGLSSLGGRLSTQSALFCGKGMSAGVPGPLGIPALPPKPSGVAKPTTSGSSQSDDDEGEVDVGHEQNPGTAIDIKRVKRMLSNRESARRSRRRKQAHLSDLEMQVAQLRVENSTLVKQFNEVSQKYNDAVVDNRVLKADCEA…
AT2G04038.1	166	MIPAEINGYFQYLSPEYNVINMPSSPTSSLNYLNDLIINNNNYSSSSNSQDLMISNNSTSDEDHHQSIMVLDERKQRRMLSNRESARRSRMRKQRHLDELWSQVIRLRNENNCLIDKLNRVSETQNCVLKENSKLKEEASDLRQLVCELKSNKNNNNSFPREFEDN
AT2G18160.1	171	MASSSSTYRSSSSSDGGNNNPSDSVVTVDERKRKRMLSNRESARRSRMRKQKHVDDLTAQINQLSNDNRQILNSLTVTSQLYMKIQAENSVLTAQMEELSTRLQSLNEIVDLVQSNGAGFGVDQIDGCGFDDRTVGIDGYYDDMNMMSNVNHWGGSVYTNQPIMANDINMY
AT4G01120.1	360	MGSNEEGNPTNNSDKPSQAAAPEQSNVHVYHHDWAAMQAYYGPRVGIPQYYNSNLAPGHAPPPYMWASPSPMMAPYGAPYPPFCPPGGVYAHPGVQMGSQPQGPVSQSASGVTTPLTIDAPANSAGNSDHGFMKKLKEFDGLAMSISNNKVGSAEHSSSEHRSSQSSENDGSSNGSDGNTTGGEQSRRKRRQQRSPSTGERPSSQNSLPLRGENEKPDVTMGTPVMPTAMSFQNSAGMNGVPQPWNEKEVKREKRKQSNRESARRSRLRKQAETEQLSVKVDALVAENMSLRSKLGQLNNESEKLRLENEAILDQLKAQATGKTENLISRVDKNNSVSGSKTVQHQLLNASPITDPVAAS
AT4G34590.1	159	MESSSSGTTSSTIQTSSGSEESLMEQRKRKRMLSNRESARRSRMKKQKLLDDLTAQVNHLKKENTEIVTSVSITTQHYLTVEAENSVLRAQLDELNHRLQSLNDIIEFLDSSNNNNNNNMGMCSNPLVGLECDDFFVNQMNMSYIMNQPLMASSDALMY
AT4G02640.2	417	MNSIFSIDDFSDPFWETPPIPLNPDSSKPVTADEVSQSQPEWTFEMFLEEISSSAVSSEPLGNNNNAIVGVSSAQSLPSVSGQNDFEDDSRFRDRDSGNLDCAAPMTTKTVIVDSDDYRRVLKNKLETECATVVSLRVGSVKPEDSTSSPETQLQPVQSSPLTQGSLMTPGELGVTSSLPAEVKKTGVSMKQVTSGSSREYSDDEDLDEENETTGSLKPEDVKKSRRMLSNRESARRSRRRKQEQTSDLETQVNDLKGEHSSLLKQLSNMNHKYDEAAVGNRILKADIETLRAKVKMAEETVKRVTGMNPMLLGRSSGHNNNNRMPITGNNRMDSSSIIPAYQPHSNLNHMSNQNIGIPTILPPRLGNNFAAPPSQTSSPLQRIRNGQNHHVTPSANPY…
AT1G75390.1	173	MNNKTEMGSSTSGNCSSVSTTGLANSGSESDLRQRDLIDERKRKRKQSNRESARRSRMRKQKHLDDLTAQVTHLRKENAQIVAGIAVTTQHYVTIEAENDILRAQVLELNHRLQSLNEIVDFVESSSSGFGMETGQGLFDGGLFDGVMNPMNLGFYNQPIMASASTAGDVFNC
AT1G13600.1	196	MNTIPAELTGYFHYLPPDKYNNQTPIMESEYFNMPSSPTSCSSFYHLNGLINNNNYSSSSNGQDLMTSNNSTSDEDHQQSMVIDERKQRRMISNRESARRSRMRKQRHLDELWSQVIRLRTDNHCLMDKLNRVSESHELALKENAKLKEETSDLRQLISEIKSHNEDDNSFLRELEDSISNSRSDSNQSGRDFELC
AT1G32150.1	389	MGSSEMEKSGKEKEPKTTPPSTSSSAPATVVSQEPSSAVSAGVAVTQDWSGFQAYSPMPPHGYVASSPQPHPYMWGVQHMMPPYGTPPHPYVTMYPPGGMYAHPSLPPGSYPYSPYAMPSPNGMAEASGNTGSVIEGDGKPSDGKEKLPIKRSKGSLGSLNMIIGKNNEAGKNSGASANGACSKSAESGSDGSSDGSDANSQNDSGSRHNGKDGETASESGGSAHGPPRNGSNLPVNQTVAIMPVSATGVPGPPTNLNIGMDYWSGHGNVSGAVPGVVVDGSQSQPWLQVSDEREIKRQRRKQSNRESARRSRLRKQAECDELAQRAEVLNGENSSLRAEINKLKSQYEELLAENSSLKNKFSSAPSLEGGDLDKNEQEPQRSTRQDVA
AT3G30530.1	173	MQPQTDVFSLHNYLNSSILQSPYPSNFPISTPFPTNGQNPYLLYGFQSPTNNPQSMSLSSNNSTSDEAEEQQTNNNIINERKQRRMISNRESARRSRMRKQRHLDELWSQVMWLRIENHQLLDKLNNLSESHDKVLQENAQLKEETFELKQVISDMQIQSPFSCFRDDIIPIE
AT3G62420.1	146	MGSLQMQTSPESDNDPRYATVTDERKRKRMISNRESARRSRMRKQKQLGDLINEVTLLKNDNAKITEQVDEASKKYIEMESKNNVLRAQASELTDRLRSLNSVLEMVEEISGQALDIPEIPESMQNPWQMPCPMQPIRASADMFDC
AT3G49760.1	156	MMSTISPVFSTEPGLLTSVLPAFETSFTPWDISHLFSVFDSLIDPKPVSTHDYGSVNQIGSDMSPTDNTDERKKKRKLSNRESAKRSREKKQKHLEEMSIQLNQLKIQNQELKNQLRYVLYHCQRTKMENDRLLMEHRILHDKLLNIRQVLMFRQT
AT3G54620.1	403	MHIVFSVDDLTESFWPVPAPAPSPGSSSTPSPTQNVADGMTRSQSEWAFHRLINELSGSDSSPTTNTIERSPPPVQSLSRLEETVDETEDVVEIQKPQNHRRLPVDDQGKNRNRAPSSDPVDSSAPVVVDPNQYHAILKSKLELACAAVARRVGTVKPEDSSASASNQKQAQGSIVAQTSPGASSVRFSPTTSTQKKPDVPARQTSISSRDDSDDDDLDGDADNGDPTDVKRARRMLSNRESARRSRRRKQEQMNEFDTQVGQLRAEHSTLINRLSDMNHKYDAAAVDNRILRADIETLRTKVKMAEETVKRVTGVNPLHWSRPNMGIPFSNTPSASSSIPPNSNHILKPANSSTNTSAGLAQNQRVETANFLPEQVNREGMQNPFAPDSNLYETLPHW…
AT5G60830.1	206	MESSSVHRSHCFDILDGVPLHDDHFNSAFLPNTDFNVHLQSNVSTRINNQSHLDPNAENIFHNEGLAPEERRARRMVSNRESARRSRMRKKKQIEELQQQVEQLMMLNHHLSEKVINLLESNHQILQENSQLKEKVSSFHLLMADVLLPMRNAESNINDRNVNYLRGEPSNRPTNSPFASSTMIDAMYATSDYYSSNYLLAFVCRY
AT5G38800.1	165	MQPSTNIFSLHGCPPSYLSHIPTSSPFCGQNPNPFFSFETGVNTSQFMSLISSNNSTSDEAEENHKEIINERKQKRKISNRESARRSRMRKQRQVDELWSQVMWLRDENHQLLRKLNCVLESQEKVIEENVQLKEETTELKQMISDMQLQNQSPFSCIRDDDDVV
AT5G15830.1	186	MQPNYDSSSLNNMQQQDYFNLNNYYNNLNPSTNNNNLNILQYPQIQELNLQSPVSNNSTTSDDATEEIFVINERKQRRMVSNRESARRSRMRKQRHLDELLSQVAWLRSENHQLLDKLNQVSDNNDLVIQENSSLKEENLELRQVITSMKKLGGGIHDKYSSPSSMDELDQDFSSITDDPRTHHPS
AT5G08141.1	137	MFQQNLHDEDDVHVQDHVYNHDQYHHQQPNVVTDEEKRLRRMASNRESARRTRMRERMMKEGLQMQVKQLMAYNQFLYNKYISLLEYNHQILQENSQLKETVSSFHDQYTISYGNHEGILGNTNDFDLNQLSSYQPS
AT5G28770.2	314	MEKVFSDEEISGNHHWSVNGMTSLNRSASEWAFNRFIQESSAAADDGESTTACGVSVSSPPNVPVDSEEYRAFLKSKLNLACAAVAMKRGTFIKPQDTSGRSDNGGANESEQASLASSKATPMMSSAITSGSELSGDEEEADGETNMNPTNVKRVKRMLSNRESARRSRRRKQAHLSELETQVSQLRVENSKLMKGLTDVTQTFNDASVENRVLKANIETLRAKVKMAEETVKRLTGFNPMFHNMPQIVSTVSLPSETSNSPDTTSSQVTTPEIISSGNKGKALIGCKMNRTASMRRVESLEHLQKRIRSVGDQ
AT5G24800.1	277	MDNHTAKDIGMKRSASELALQEYLTTSPLDPCFDLMNRDYTCELRDSLLWSEGLFPAGPFRDAQSSICENLSADSPVSANKPEVRGGVRRTTSGSSHVNSDDEDAETEAGQSEMTNDPNDLKRIRRMNSNRESAKRSRRRKQEYLVDLETQVDSLKGDNSTLYKQLIDATQQFRSAGTNNRVLKSDVETLRVKVKLAEDLVARGSLTSSLNQLLQTHLSPPSHSISSLHYTGNTSPAITVHSDQSLFPGMTLSGQNSSPGLGNVSSEAVSCVSDIWP
evm_27.model.AmTr_v1.0_scaffold00065.59	149	MLKPLQPIPKPHFSSLPLKTTHVEDHPNPPQNHHPISLLDEKRQRRKLSNRLSARRSRMRKQQHLDDLRHTVSRLSYGNDELARRVALASDHLSRVIVENERLRLEYGVLRKRLSDYCHNLVLREIEISCNGDYFTGDFHVPFAQVSMI
evm_27.model.AmTr_v1.0_scaffold00048.53	388	MGNGEVDTSAKPKTSAPQEQPPASTATVYPDWSAIQAFYNPGTPPIPPPGFFHSSVASSPQAHPYMWGPQHIIPPYGTPPHPYVAMYPHGGLYAHPSMPPGSHPFSPYAIPSPNGNPEASGSAPAGVEGDRKSSEGKERSPLNRSKGSLGSLNMLTGKNDLGKTSGASANGAYSQSGESGSEGSSEGSDANSQNGSQQKAHCGQGSLESEASQNGSNRAAVQNGIPRTPPQAMMNHQTMAIMAMQPTAAPGGVTGPTTNLNIGMDYWGGPAASAVPALHGKIPTTPVAGAVVPSGLVGSRDGVPSELWLQDERELKRQRRKQSNRESARRSRMRKQAECEELAQRVDLLKEENTALKAELGRVRQEVEQLATQNASLKWITYHLNFSR
evm_27.model.AmTr_v1.0_scaffold00006.213	197	MHPGSALAAHFSEPMYALDPQLSPFPIMNNCGLPTLHYPNPMQSLCMSNSGSDEASEERQQDERRRRRMLSNRESARRSRMRKQRHLDELWTTVLRLRSENRQLIEKLNVTSEHHEKVMIENESLRAEVTDLRRMLENMREKGGECVQQPGVGVVPLPLSAFSLLRDFEEVSCNTAHLKAEAACQSSSIASSIDPLH
evm_27.model.AmTr_v1.0_scaffold00002.534	647	MDNKVFSVEDIAETYWNPHSPPLTNEEEAEKIRVSNMNRSASEWAFQRFLEEASATSSSHNNKRQEDEVVEIENPPPLLNEAQSNENPIPMGSQDHQAILKQRLDLLCAAVALTRSSAIKSQDCPLLAESGVQGSDAPQLGFLSSGKGHVYNFPRTQDQSVAGPIGIPALPAVTKNVGAQVRATTSGSSREQSDDDDVEVDTELNEPVDPSDVKRVRRMISNRESARRSRRRKQAHLSELETQVAQLRVENSSLLKRLSDISQKYNEAAVDNRILKADVETLRAKVKMAEDSVKRVTGGGAFALTMSDISGISAQFSPSDASSVGAAVPVQDDVKHFFQPTDIHDHQRLSNGLMDMGLNGGEEAHSAMVGKMGRTPSLQRVASLEHLQKRIRGGPSSAC…
evm_27.model.AmTr_v1.0_scaffold00014.33	157	MASNPTTTTTSSGASASTLLQNSGSEEDLQNVMDQRKLKRMRSNRESARRSRQRKQKHVDDLIAQVGFLRKENSQILSRLNITTQHYLKLQSENLTLRSEVLDLTAKLHSLTNTLHYIEEISGLVMDIPQIPDPLLKPWQLPCINQPIMASADMFQY
evm_27.model.AmTr_v1.0_scaffold00045.208	152	MASQPFVFKATANSPSGPSGAEEDHQIVDKRKQKRMLSNRESARRSRMRKQKHLDDLINQMAHIRNENSQILTRVDLTTQHYIKIETENHALRDEVLALTQKLQSLNSVLHFMEEMSGLVMDIPEIPDPLLKPWQLPCPSQPIMASADMFQY
Ceric.03G033300.1.p	580	MERNFSVDDIVGTLWKLDTNSCSSGCNPGTEPNLGLEVVQEENDVPDEGIFKRITRVDSDWAFQDYFKVHDSVKTEGSDAAEKPMKRNESMWAFQEFLKNCDSLRGEDKGCGANRSDDDAHGECGLDLNESPKNVPGNRLDCGRNLKLSRDADSAEDTRQSLAHETGENQLQNLSNSQRHTDSNSKRSDSLNALDGDGFSHEKTLRCTSIASQRPHDGASPDSNLTEVVTKDDSASKESGQNHPQETLDDDLHYLKEQQVLGALNPLFTGLKNMMPNLSHTDPREYEMVLKRQLDIACAAVASARAQRRNIPNGANGITTRISKVEPEVSGNHFKATTSFVCEHFMHHAEAIQQGDRPAAGPLGIPALPPKPKMTTSASVRLNTSGSSLEQSDDEAEVE…
Ceric.19G004100.1.p	563	MERNLSFDELFGSLFRNFSTSNLNGFDPENLDASGLAIDDMAGKKIMPRIDSVAVFQDFLRQPTPYGDSVPASIDSISKEEIDRTMSRIDSILGLQEYLCNHSVSDLMSGSVDGGDAYQDKKELEKAQSPSSVHPDLHGNEAKISRGTMNRIDSIFGLHEYLRNHSFSDLIATAVSGANGCQDKGQLKKDQHPSFVHTDSNADEDNALRSSHVRAGSDVRTSQEHRLVLEERLKEAPHGPEPLAREESCKAVGLQERQVSGALSPLFTGLQPECSSFGLANPQEYEHFLRRQLDIACAAVALARSRGKDGSLNCEDAMKIPKSELGANEAVMNEGKDKSSVAPRGIPALPPKPKGGVGYSEKARTNTSGSSREQSDDEDAEMESGGNGQNMAPDDIRRI…
Ceric.11G060700.1.p	433	MSDMGTGEMGAPTKTTKTSSTQQQQQPQQPHQETPPISTPQAYSDWAAAFQAYYGSGTAPIPPHGYFPSTVGSGPQPHPYIWGPQHLMAPYTPPPYAAMYAHGGIYGHPSIPPGAHPYSPYALPLGNVVDAQGNTAPASGDGDGKSSEGKSKNSLKRSKGSLGSLGMLTGKGSESGKGSMSFDSGSEGSTDGSEGASQNGSEAGNKGDDQVANSAPYGSGQEGNHTAPVQAVPLSIAGKQVMGAGPLMNLNIGMDYWNGGAPAVLTNSGGKRANPGSTSAILASGVGPGREGISNDLRLQEERELKRQRRKQSNRESARRSRLRKQAECEELAAKVHTLEAENTTLRSELSRITEQLNKLSSENRSLMEQMQMRGIQPETSGEADVDRKGVNSTRRDAG…
Ceric.21G002200.1.p	265	MKRELSVEDLFDPLNRLDVHRIFSSSGGMKSLVNSSFVNGGSSEAFSEDVERRTDSLESRYAQADLEPSSDSLGATALVPEGPIMSDQGERPHFPFLSLPSDRNSGDPVLGMLGVYAMDQNKAYNPKDVYKVGKEKNNARDINESNGTQVHGLSTSDEEQQIVDDRKQRRMLSNRESARRSRLRKQQHLDELRDLIAQLQVQYSQMLNSFNIASQQFAEVTEENRQLRFEAMDLNHQLKQLHHLMSTNRSNIGFIHEVVSKANGS
Ceric.06G042100.1.p	255	MKRELSVEDLFAPLNRLDVCNPLPSSKMVSHTDPRVADARPVGITPIDAGLRSSCASVDLDRAAAVQAASIPVPETRIPTEGTDKQSDISLSCSIKGFGSEDASSPFLGTASTTSSYTSTPKATTASVNDSGVVQLHLNSTSDEEHQIVDDRRQRRMLSNRESARRSRLRKQQHLDELRGHVAQLQAQNSQMLNSFNLASQQFAQVTEENRKLRSEAMGLSHQLQRLHHSLASQRASSGLRHGAYSVQAVESPQH
Ceric.29G060300.1.p	267	MASCGTSGSHSQVVGYPPSMIPQQASPSGYEARPKMEIIKAKAKPGSAADGADIIDSNCPAGQFSSREMECQVSDNHDKVLQKRNFDGAFSGTSNGDEASKLVPEPKHGDGDTSTAIGAPSGSSFSTGVGLLKPGASYTMDYWNGQGAPLMNAADAPPQHPVPGSYMHATGSMMLRHGPSSDGGSTDYWIQDEKELKRQKRKEANRESARRSRMRKQAECDELTEKVQALTAENDSLRLEVERLSELCQKLSAENHALLEQLKQQNA
Ceric.07G017100.1.p	198	MEVTGLNPLPTYTSIDRTFLDMFCKQGTTERFLLPSALAGCCSVPCNGHSYPCGSATSAPSLITSPTSEDQQNTQSRKERRMLSNRESARRSRLRKQRHLNELQAHVAKLRAQKRQILSCYNLTLNKLTRLMEDNQTLNSEASSLSRQLQSLQDTLASSHQIGELESTTLQSQILQSNLHDASGKKNHIYPCLSHRKF
Mapoly0012s0172.1.p	483	MERVFSVDDILGTFWKLDTQSGDQASSTGAVNGTGVLGNGGNGYNPGMNRSASEWAFQEFLKEHTQASGLQSRNDSQVFMISEEEAGEKELPPSQDKECVEEQKEPDVISIPGLKEEVDESSYTASNQKAEDPLEQPELKVAVNPLFSGLRDEVPAAPASSDPREYEHFLKRRLDIACAAVAMSRATGLGSPKIAGNLSLQQAVPQGKGAAPGLLGADVAANGSHVRGPVGIPALPPKPDSLAPVSSAKPTTSGSSREQSDDEDGDDGVVNDQNLEPGDLKRVKRMLSNRESARRSRRRKQAHLSELETQVAQLRVENTTLVKRLTDISQKFSDAAVDNRVLKSDVEALRAKVKMAEDLVTRATGQTVAHPPHIPASLGMSHGFSYMPGPYVASAMPPT…
Mapoly0034s0126.1.p	381	MVESLGTRREAEKLKIEKAGRMGAMEQVSGEGDETDGVNSNNKKGEAMMSNTMRRATSVDDLFAPLWQLNVQSSCTPRSNDPPAPYPSASSAAASSSAKAPAPQAPVPHASRIAEGGASSSVSSVAVNAECKERSTNGTSSPPPLSHSSAGSIANDRDSQRVVAESRVQQSGKNQPDGVKRTGRDRQLEGSSSSYSSEPDAGDVKPSIIAPEADHYPFGAKRESKGTTGKASSGDAPDPLPPSNSTSDDDQHAGGVDERKQKRMLSNRESARRSRLRKQQHLDELRAQVAHLRAENNHMMTKYSIASQRYVTLTDENQRLRSHAMDLSRQLQRLHHTASQHPGGLRALGLQTGHLDPVPFGSMSSGHHSPYSQPMVPDMLH
LOC_Os08g38020.1	230	MYHHHHGGHGEVASLHLLSPPNPPFFGAAAHHHHHHHGLINMALPPQAYFVPAAPPPPFQEATAALAAGDDATAALAVFELERILEEAAAAGGGGGNGSPSSGSDGCCYGLQGVAPAAEEERRRRRMVSNRESARRSRMRKQRQLSELWAQVEHLRGANRRLLDELNRALRGCADVRRENSRLRDEKAELAGKLQLLLPRQPAPEKNAADDQSSCSSEPCKNSTTTTAAE
LOC_Os08g26880.1	180	MTLSGGTLSSGITSGSSHGTRSSGSEGDIQLQVQMDLKRKRRKESNRESAKRSRLRKQQHLDDLTSQVNQLKMENQQLTTTLNMVTQSCAFAESQNSVLRTQMMELDSRLSALREIIFYMNNGNQSPSNPTIAATTYPSTTTMTAATTGHYDYYDVFTANAWGSGMQMMQQPIDQFLYQC
LOC_Os03g47200.1	156	MPLMHLLAPPAQAFVVAPPRVAPAFDGAAAPPREDDPAADQPPEREADADERRLRRKISNRESARRSRARKQRHLDELRARAERLRRCNRELAARGHAARGRAGLVRLANAWLRAEAAALTRRLAAARRAIALGQLYRPAAAAAAASGRSSRRSPR
LOC_Os03g58250.1	425	MERVFSVEEISDPFWVPPPPPQSAAAAQQQGGGGVASGGGGGVAGGGGGGNAMNRCPSEWYFQKFLEEAVLDSPVPNPSPRAEAGGIRGAGGVVPVDVKQPQLSAAAAAAATTSAVVDPVEYNAMLKQKLEKDLAAVAMWRASGTVPPERPGAGSSLLNADVSHIGAPNSIGGNATPVQNMLSGPSGGSGSQLVQNVDVLVKQPTSSSSREQSDDDDMEGEAETTGTARPADQRLQRRKQSNRESARRSRSRKAAHLNELEAQVSQLRVENSSLLRRLADVNQKYNDAAVDNRVLKADVETLRAKVKMAEDSVKRVTGMNALFPAASDMSSLSMPFNSSPSEATSDAAVPIQDDPNNYFATNNDIGGNNNYMPDIPSSAQEDEDFVNGALAAGKIGRTA…
LOC_Os02g07840.1	278	MDIEAFIHGGSGGGDADADHPLGIFSAADLSGFGFADSSTITGGIPNHIWPQSQNLNARHPAVSTTIESQSSICAAASPTSATNLNMKESQTLGGTSGSDSESESLLDIEGGPCEQSTNPLDVKRVRRMVSNRESARRSRKRKQAHLADLESQVDQLRGENASLFKQLTDANQQFTTSVTDNRILKSDVEALRVKVKMAEDMVARGALSCGLGHLGGLSPALNPRQACRVPDVLAGLDYAGDDPFTAGLSQPEQLQMPGGEVVDAWGWDNHPNGGMSK
LOC_Os02g49560.1	169	MYPAEIASFPYLSPASAVSFKTHYHVDTNDFLLQYNSLLVPQATSYQHVAHLPHETNLPVGNKSNSDESDDYQRSLAEERRRRRMISNRESARRSRMRKQKQLSELWAQVVHLRSTNRQLLDQLNHVIRDCDRVTHENCQLRDEQAKLQKQLEKTPVENTESTFMGPDN
LOC_Os02g09830.1	170	MQHDAISNIAYHPSMDFTSFFLPQTDAYSHDLSALLDMAVVDPYISCNGSSITMIPVTEDEANAQPMNHGNDERKKRRLVSNRESARRSRVRKQRRLDELSSQVSELRDTNQRLLVELNHMISKHARIVRENSQLREEASDLQRKLSEMKMEDAEVAAAAAAAPRTLEVA
LOC_Os02g16680.1	298	MKKCPSELNFEAFFHGERGEDDADAAADQKPGGGPHPPPFAMFSAADLSSFGFADSVTSTITGVIPNHIWPQSQSLNARHPAVYTIESQSSICAAASPTSATTLNMKESQTLGGTSGSDSDSESLLDIEGGPCEQSTNPLDVKRMRRMVSNRESARRSRKRKQAHLADLETQVDQLRGENASLFKQLTDANQQFTTAVTDNRILKSDVEALRVKVKMAEDMVARGALSCGLGHLGGLSPALNPRQGACRVPDVLTGLDYAGDDPFTGLSPPEQVQMPGGGEVGDAWGWDNHSNGAMSK
LOC_Os02g03960.1	163	MASSSGSGGSAVSAATAAAGGSSSAAEEELRALMEQRRAKRMLSNRESARRSRMRKQRHLDDLTAQVAHLRRENAHVATALGLTTQGLLAVDAENAVLRTQAAELAARLASLNDILSCINTNGAAAAAAAALTVAAATDPLLAFDSAAFDDLFRSSPELFQLC
LOC_Os09g29820.1	173	MLHHHYHGEVASLHCLSPPSLPFSSHYHSNMITMAPSPFHFPAATCEPIQELLPVVAGNRPAGSGSTDDAYQMAAEEERRRRRMISNRESARRSRMRKQRQLSELRGQVVHLRDANRRLLDELNQAMRGCSDVHCENARLRKERAELQTKLEHLMQAQKNNTSPSSSQPCENI
LOC_Os06g45140.1	295	MMKKCPSELQLEAFIREEAGAGDRKPGVLSPGDGARKSGLFSPGDGEMSVLDQSTLDGSGGGHQLWWPESVRTPPRAAAAFSATADERTPASISDDPKPTTSANHAPESDSDSDCDSLLEAERSPRLRGTKSTETKRIRRMVSNRESARRSRRRKQAQLSELESQVEQLKGENSSLFKQLTESSQQFNTAVTDNRILKSDVEALRVKVKMAEDMVARAAMSCGLGQLGLAPLLSSRKMCQALDMLSLPRNDACGFKGLNLGRQVQNSPVQSAASLESLDNRISSEVTSCSADVWP
LOC_Os12g37410.1	145	MSSSSLSPAGSSDGDSAGVVVAADHRREKRRLSNRESARRSRLRKQQHLDELVQEVARLQADNARVLARASEIAGQYARVEQENTVLRARAAELGDRLRSVNEVLRVVEEFSGVAMDIQEECPPDDPLLRPWQIPCPAAAHMLQY
LOC_Os12g40920.1	301	MKRGGAGVGGGGGGGDPGAYAAVLKTKLDLYCAAVAKSMEAKLQESSLGYLNLQASDTSQLVSQDSFNGYGSTRVTNSNAIHEDDDQGKPANSGTSKEQSDDDGDLEEDTDPVNAKRTRRMLSNRESARRSRKRKQAHLNDLESQVSQLRSENASLQKRLSDMTQKYKQSTTEYGNLQDDMNAMRRKVNIAEEAVRRVTGIGLQLFTTSEMPASSMPVSSGVSDAASAAAAAALVEDDWTNCSLPDEAIPVPSAAMALRSPSVRRVASLENLQKRIHAGDVTHFEAASALSLPEATACDNK
LOC_Os12g37415.1	145	MSSSSLSPAGSSDGDSAGVVVAADHRREKRRLSNRESARRSRLRKQQHLDELVQEVARLQADNARVLARASEIAGQYARVEQENTVLRARAAELGDRLRSVNEVLRVVEEFSGVAMDIQEECPPDDPLLRPWQIPCPAAAHMLQY
LOC_Os05g03865.1	148	MSSPSRRSSSPESNTSGGGGGADERKRKRMLSNRESARRSRARKQQRLEELIAEAARLQAENARVEAQIGAYAGELSKVDGENAVLRARHGELAGRLQALGSVLEILQVAGAPVDIPEIPDDPLLRPWQPPFAAQPIVATAMADAFQF
LOC_Os05g03860.1	148	MSSPSRRSSSPESNTSGGGGGADERKRKRMLSNRESARRSRARKQQRLEELIAEAARLQAENARVEAQIGAYAGELSKVDGENAVLRARHGELAGRLQALGSVLEILQVAGAPVDIPEIPDDPLLRPWQPPFAAQPIVATAMADAFQF
Pp3c17_21430V3.1.p	348	MCHGLIEERARICVPDLLRGFLNQDQPDYETHVDDSTSVYGNGSTSTLPDSSGLSDNTLVDMVNDYSTVVRKLDSEDVDDMEADAIASTGSLSTWFDCIKDDFCTAPKAVPTKSSLLVVKLSHQDASDPVAAAPKSRKTRKSALTEGRNHAVHDSEMDGVAPLLVDEKRKRRMSSNRASAQRSRQRKQKRLDELEILTAQLRLENATLSRRSKIAEQLAKNLKNEKNELAIKFEKLKKELEAARQPCAQGSPDSSNPSGIKSMNSSICNMDEGVAASSWTCVEQPKDNPRSVLMTLDDKKQNISSTDVSRGTFQELYDPIDLNQFDGVGVPDLLQEGWYGSFTECLNA
Pp3c9_6339V3.1.p	449	MEHSPSVDNLLDIFWDVSVNFADKAVTSLSIDQRAPEWSFQEFFKESLTATPGLGPSRPACKSRFLIDHADVKEGKPEKQDVKESHRSMGTGADKEPLISSGDLQMYPHSGSSDFSTFMVTRSEDVRIVDDDDPCDAVEGALNPFFCGFPDVSEGSAAHARMSGTTIELNREDGFRNPQEYECFLKHKLEIACAAVAITQHAKASGTRAAEANVKRAEPVSKNHKPGTRALKRKSPTGDTSVAEVGKSRPITSSSEVSEDEEYGEQHGKEAPRDIKRAKRMLSNRESARRSRRRKQTHLSILETQVAQLRVENGNLVQKLQDFNHKFHEAAIDHRILKADCEALRAKLSLAKRDLMARHGQISGGQLFAVTSLRYMMPHGMLPVADESDQFIQQVKGTN…
Pp3c9_6350V3.1.p	462	MQRNFSVDDILGTFWKLDTQGDAKGPIVSIPEDVEDDEDTHIPVVGSLRTKEDRGMNRSASEYAFQEFLRVSEAGGGFARSKSRFNNEDIRDNNDDEDDTDPPSSPSPASPASPKTSENRTEVSKEELDCSSEADKVPRMLPTLPPKLEVPTMSGIVDHVEDALNPLFSGIRHEVESAATVTNSPQEYEFFLKHKLDLACAAVALSRSAAGGAKVGPLAPQSSISPGAYGVMGSGDPIGIPALPPKPEYGAMVPPTRTRAVTSGSDVSEDDESEQGQNVPPGDIKRVKRMLSNRESARRSRRRKQAHLTELETQVAQLRAENNTILKRVTEITIKFQEAALENRVLKTDVATLQAKLKMAESMVSGTTNGQVASMDLPLSASRYLTYSSGGNGTQYMQQ…
Pp3c9_2770V3.1.p	440	MDRISSVDDILSAYWNESSMTSPVKGSMNRSASEFAFQEFIKENMTATSCFGGRSKSRFYQSQADEGKALNDQSRDNLMISAKSESEFTPPMFASTEELRAMNNVVDPVEVDDIVGIEGALNPLFSRVQNDADKKYSNFPSAALSAGDCGGQDYEDILKQKLERACAAAALSRVNGEGAIIGQSVGAICQKSFAIESSAASACPSGVQCAPMSAKSPSPKPEVDASTGKVKLTTSGSELSDDDEHDLLNQSLPGGDLKRVKRMLSNRESARRSRRRKQAHLSDLEMQVAQLRVENTTLMQRLQEITHMHKDASVDNRILKADVEALRAKVKMAEDMVARQGQPMSNLIPDPSLSFMTPFNVNDMERPFLQQMRHSSMLRHDQQQQPASGIRGKMGRAPS…
Pp3c9_2771V3.1.p	440	MDRISSVDDILSAYWNESSMTSPVKGSMNRSASEFAFQEFIKENMTATSCFGGRSKSRFYQSQADEGKALNDQSRDNLMISAKSESEFTPPMFASTEELRAMNNVVDPVEVDDIVGIEGALNPLFSRVQNDADKKYSNFPSAALSAGDCGGQDYEDILKQKLERACAAAALSRVNGEGAIIGQSVGAICQKSFAIESSAASACPSGVQCAPMSAKSPSPKPEVDASTGKVKLTTSGSELSDDDEHDLLNQSLPGGDLKRVKRMLSNRESARRSRRRKQAHLSDLEMQVAQLRVENTTLMQRLQEITHMHKDASVDNRILKADVEALRAKVKMAEDMVARQGQPMSNLIPDPSLSFMTPFNVNDMERPFLQQMRHSSMLRHDQQQQPASGIRGKMGRAPS…
Pp3c15_18270V3.1.p	469	MEHSSSVDDLVGTFWDDSANLVDKAAASTTINRSASEWSFQEFLKDSHSAAAGPGALKLRPACKSRFLMEHGDVKVCEPEAQKVKESLRAEEEDVGEEPYISAAELRLYPHSGSSDFSAPMGTSEELQVVDDNDPSVVVEGALNPLFSGMRDDNEAITAHARIAGNPVAPDTLDGVRYPQEYEYILKHKLEMACAAVAMTRAKARQTRGSAEASVGRAEPSPKIQASGTLPPKGKTSACNLPAAEKSDADVGKSRPITSGSEVSEDEEHDEQNGKTAPGDIKRVKRMLSNRESARRSRRRKQAHLSELEMQVAQLRVENTNLLQRLQDISQKFQEAAIDNRVLTADCEALRAKVNMAARDLMARHGQIPGGQFILEPSLRYVLPYEMQPVADESAQYMQ…
Pp3c15_7040V3.1.p	432	MDRTSSIDNFLSTFWGESSAATLVKSGMDRSAYEFSFQEFSKENTIAASCGGNCPKNRFQKSQSNEMRDHDEQSSYNLQMSGRFSSEFTPFMLASAEDLLPMNNALNSVEVDDAVVIEDALNPMFSVIQDDAERIYSTFSTGAASVGDSSSQEYEVFLQQKLAMACAAAALSRVSGEGGRNEGTSRTKFAIELSATSTLASKVRCARVDVKPSSPKPEVDASTWKLKLTTSGSELSDDEEHDMLNENLSRGDLKRVKRMLSNRESARRSRRKKQAHLSDLETQVAQLRAENSTLLQRLQEITYMHKDASVDNRILKADVEALRAKVKMTEGMVAQQGQPMVNFIPDSNLSFISPIMISERPLPQQMRHSSMMRYDQQQQHPCSIGGKIWRSPSMQRIAG…
Pp3c15_18260V3.1.p	459	MQRNFSVDDILGTFWKLDTHGDPKGTVVPIPEEVEDDEENHIPVVESLRTIEVDRGMNRSASEYAFQEFLKVSEAGGGFLRPKSRFNDEDIRHNNDDEDDTDPPSPASPGSPETSENRTELSKQGSDDFNEADKVLCMPPTAPPKQEIRTKGGIVDQVEDALNPLFSGIRHEVESAATVSNSPQEYEYFLKHKLDMACAAVALSRSTVGGAKAGPLTLQSSITPGANDIISGDPIGIPALPPKPEYGAVVPPARSRAITSGSDVSEDDESEQGQNAPPGDIKRVKRMLSNRESARRSRRRKQAHLTELETQAAQLRAENSSILKRVAEISLKFQEAALENRVLKADVASLQAKLKIAESMVAGTTDGRIGSMDLPQSTPRYMTYTTGGNGSQYLQQAPV…
Pp3c15_5820V3.1.p	228	MTFLRLWVDWMCSHWGWGWGVNEEREVMLRCSAHVRFQAMFEVEQLRSLLLAVLCAGPNLALDVNHLDISGLSRDYYEGERHDIGGDTSFSPRVNNLEGQSNFTSDDDQVVVDERRQKRMISNRESARRSRLRKQQHLDELRSQIAQLRAENTHMLNRFSLASQQYAQLTEENCVLRSNATDMRHQLQMLHHAASSHQPLSLERGLGTVQPLPLNLSLCSGLTEDANW
Pp3c13_15010V3.1.p	259	MGAMEVTGEEKDVQKGGSMPRAPSVDDLFVPMGRLDMHSSGMGADNEEVKEGGNTSASNVCGSSSLVHSATAEKTPSASDGARLGLNLNRSELSGLSRDSCGEISEQVHDKGGETHSSPRNKKPEGQSNHTSDDDQPVIDERRQKRMISNRESARRSRLRKQQHLDELRSQISHLRAENVHLLNRYSLASQQYAQLNEENSVLRSNAVDLRHQLQTLHPGTSGHQMMTLEPRDLSSVQPLPLNLSLCSGPIEDPNWGKY
Pp3c2_4600V3.1.p	363	MCHGLIEQRPATICIPDLLRDLAYQEPDYNIYVDSYPSVDDVIDLPMVDDELLPEPSSLSDDALADIVKEYSSAVKKLDPEDVGDAGADALGSSGVLSAWLDITKDGFCAGKDSTPKKSATVASETSCEGTVENVSNAVESLPKSRKARKSASKDQGHAQHDSEMDDEAPVLIDEKRKRRMSSNRASAQRSRLRKQGRLDELEILTAQLRLENSTLSRKSILAEQLVKKYQVEKSDLAKKVEELRKELEQARQARAQGSPYYGTGTLPNGNHISGLCKKVDEGESLSGESVGSEMSPQSSHDSDNTNFDVEQRSISSTDPQSDISADLVDPFDLDQFDVSFSDGVPEFVQEEWCESFSECLNA
Pp3c14_24440V3.1.p	125	MYVFPCIPVFWKRRILHRPCFIPTTPCDCAGARLGLNLNQSELSGLSRHSCEEISKKVHDNGGETHSSPRNKEPKVQSNHTFDDDQLVISEGRQKRMISNRELARRSRLRKQQHLDELRSQISHL
Pp3c1_33070V3.1.p	381	MYRLDPTLIPQHSPLAQPRMLSELPEAANRLDLTSAIAHELQRINSQPGWLPWNQQLGEIQCSHEPANGLQLPPDSLLSHQNAGSAGRPIPQYIPRFDEALRPPAQQLPTRLDLYSPDLEPLASAHQGFYSRADNGVPRDVGAHQRTRLHPGHQALDAGGRVESMARSVSPWIERMMQADVTPTPSPSLGISTSLSLSQRGLGEASCVASQTAELQSCHSSDVQRSAFQCGVQRDQSTAEASAELCTDDEDWEARPLDEKRKKRMLSNRASAQRSRQRRQERLDQLEVLTAQLRVENSTLQKKLGVAVQVAKKFEDENKALQRRVERLSKELESGKARMPTERAFDECASSQQTTCTSSCEMVGSECWCVIGRGSGGAGCG
Pp3c1_38440V3.1.p	363	MCHGLIEKRPATVCVPDLLRDLVYQEPGWDGFGDDYPSVYSSVEMPMINEPLLRESSGLSDGALAEIVNDYSSVLKKLDSEEVDSADASAFASTGALSTWFDCFKDDICTVTKSTPKESALLVPKLSPADGPQDAAGVLQSVPKSRKSRKSVAGEQGHAQHDSEMDDVAPALIDEKRKRRMSSNRASAQRSRQRKQERLDELEILTAQLRLENATLSRRSQLAEQRAKIFQGERNNLAKMVDGLRKELDAIRQQNVQGSPDCGTESFTSGNHTSGLCNMVGGGEASQVADVKLETSSKGDLKNVYGNFDAMKRNISSSDLSRGIYGDLYSVLDSIQFDVGIGAEVPDLLKEEWYGSFTECLNA
Pp3c18_16260V3.1.p	427	MGAAGEMAAASPAISKASKTSSAPPPPATTTSPIPIASHEPISQAGATGYNEWLAAFQAYYQAGAQPPAGGFPHPYMWGGQPMMPPPYGGPHPSYGAMYPPGGMYGHPMYGQYGAQVAEGMTGIEQGADGKIEAKSGEGAKASTMKRSKGSKGSLQLLKVSGSGGKGKGNGVSQSASNGEEGEHNGETGSDEGGSTDASREENAQNLLGGKRSFEQMAMEAVGGPPYMPPPGSVSGVPPPPVGTPGPGGSLDMSLDYWSAGSLPQTKGGKQASGSPSTSAPPTEMWLTDEREVKRQRRKQSNRESARRSRLRKQAECEELGTRVDALTVENIALRTELSRVTEECKRLQAENGSLMQKIRSTPPSEMGGAHAAAVAGALASAGGESEAVVSAKEIQELH…
Solyc04g080740.1.1	147	MATSSGNSSQIPNNSASDEVFMVVDERKRKRMQSNRESARRSRMRKQKHLDDLMCQVTQLKKENSNILNSITMTTQQYGNVEAENSVLRAQMMELTQRLQSLNEILTYINNSNNNNNYYQEDFQMNPWNLMYVNQPIMASSDMLYQY
Solyc04g005170.1.1	191	MISSEAATIHYLAQENPSSLPIDYTFTHKNFQFNNTFLTNNYQSFTFPIQDLISTQPASCISSNSTSDESEEQQHRIIDERKQRRMISNRESARRSRMRKQRHLDELWSQVVRLRTENNNLINKLNQVSESHEKVVQENMQLKDEAYDLRRLLVDIQVATPFNGFSNIDDNVPSSLKTESSNQSTTERKLE
Solyc10g054010.1.1	163	MASSSGTSSGSGSGSGSYTLLNSGSEEDLQQLMDERKRKRMISNRESAWRSRMRKQKHLDDLMSQLSNLMKENNEILTNMSVTTQNYLNIEAENSILRAQVSELKQRFESLTKITSVLSYNGNINEISNDQIFHESYLVDALIQNEFWNDMYHPIMTADIMQY
Solyc02g084860.1.1	144	MASPSGNSSSGSEDLQQLMDQRKRKRMISNRESARRSRMKKQTHLNELMAQVNQLKEQNNQIVSNINMVSQVYLNVEAENSVLRAQMAELSNRLQSLNEIINCINSANSTIDETEINCEDDFLNPWNLLHVNQPIMASADAFMY
Solyc02g085610.2.1	284	MPPYGTPVPYPALYPPAGVYAHPNIATPAPNSVPANPEADGKGPEGKDRNSSKKLKVCSGGKAGDNGKVTSGSGNDGATQSDESRSEGTSDTNDENDNNEFAANKKGSFDQMLADGASAQNNPAKENHPTSIHGNPVTMPATNLNIGMDVWNASAAGPGAIKIQQNATGPVIGHEGRMNDQWIQEERELKRQKRKQSNRESARRSRLRKQAECEELQRRVEALSHENHSLKDELQRLSEECEKLTSENNLIKEELTLLCGPDVVSKLERNDNVTRIQSNVEEAS
Solyc02g062950.2.1	341	MGAGEESTPAKPSKVTSTQETQATPSYPDWSSMQAYYGAGATPPFFPSTVGSPTPHPYMWGAQHPLMPPYGAPVPYPALYPPAGVYAHPNMPMTPNTLQANPESDSKAPDGKDQNTSKKLKGCSGGKAGESGKAASGSGNDGGATRSAESGSEGSSDENDENDNHEFSADKNRSFDLMLANGANAQTNPATGNPVAMPAPNLNIGMDLWNAPSGGPGMIKMRSNQSGVSPAPGMGREWIQDERELKRQKRKQSNRESARRSRLRKQAECEELQHKVETLSNENHGLKEELRKVSEECEKLTSENNSIKDELTRLYGPEAVSKLESNANAMRLQSNVEEAKS
Solyc02g089420.1.1	180	MQPTDVTDFYYLLPSNPTQFPSQSCVNYNPSTFQLNTVLNPLYHLQITPQVQDLNPQLTCFNSNSTSDEADEQQWTLINERKQRRMISNRESARRSRMRKQRHLDELWAQVLWLRNENHQLLDKLNHASERHDQVLQENAQLKNETSELRKMITGMQLSSPCPSSRALENEPCSGLPQNE
Solyc03g033730.1.1	115	MASFTSGSSQEDLQKLMDQRKRKRMISNRESARRSRMRKQQLSDDLTSQVNQFKEQNNQIATNINMMTHLFLNVEAENSILRAQLVELNQRLQSLNEIISCTNSNRSLEKCISTF
Solyc03g043900.1.1	203	MLSTILSSDGIFPNTFPSFYDDFTQWDCTEPTSTFPKQGVELVFSPTQSPTPEPVISHDSGSGFDKSKPDSPNDSPNSGTHDLAERKRKRMISNRESARRSRMRKQTHLENLRNQSNRLKLENRDLTNRIQLITGHYQQIKRNNEMLRAESIFLQERLKGIRDLLITRQLQQQLYNSAFAWPCNNLYVEQRPHMINQPIINHQ
Solyc03g046440.1.1	173	MQSTNVTELYYNPAQYNYTPTFHDQSINRIPSPLYHLQIGPPIQQLNSQSTYFNTNNSTCDEIDELINERKKRRMISNRESARRSRMRKQKHLNELWAQVNCLRNENHLLLNKLNHVSKIHDQVLEENAQLKEETAGLRQIVTNMHLMDGPNYPLKEIQLDDDEPCSGSSQNE
Solyc01g097330.2.1	454	MDRVFSVDDDIGDHFWSTPPTAELGVDSPTSAAAAAAISYSKMMNRSSSEWAFQRFLLEAAGAAGTTTSSPPQPPTMASSSSSSHQNDVVEIKDENLSTPNLNSGTALNSKPAATLFGSATPQNIHVDAEEYQAFLKSRLDLACAAVALTRAKNLKPQDASSIAPDKGPETASASQSVSHITSKGSGQEVRKVQDKDSGGPVGIPSLPAVQKKPGVQVKSTTSGSSRELSDDDEAEGEAETTQGTDPADTKRVRRMLSNRESARRSRRRKQAHLTELETQVSQLRVENSSLLKRLTDISQKYNESAVDNRVLKADVETLRAKVKMAEETVKRVTGLNPLFQAMSEMSSMAMPSFSGSPSDTSTDTAVPVPDDSQHHYYQQPPNNHMPTHDPRIQNGMVD…
Solyc01g100460.2.1	138	MSPLRQSASSSASDDDQRYAGMDEKKRKRMISNRESARRSRMKKQKLLQDLTGEVSRLQGANKNIVSKIDETTERYAICAAQNNVLRAQAMELTDRLRYLNDVIDSTGLAADVADPLLKPLQNPCAMQPIASSGLFKF
Solyc01g109880.2.1	163	MASSSGTSSGSSFIQNSGSEEDLQQLMDQRKRKRMISNRESARRSRMRKQKHLDDLMSQVTNLRKENNQILTSMNVTTQHYLNVEAENSILRAQLSELSRRLESLNEIIAVLDANSGLVMDHNEPYSFNFAQNDIMFDGFNVTNSWNYLSANQPIMTADVLQY
Solyc08g006110.2.1	351	MEKKMANFPSRDMKKSPSLLALEEFVNHNKLFCGEDAKIGDVFGGNDHQQNINNNNNINININHHDHDNNNSHHHPQLFDDICSIAPSFTMSNQDILSGLSNCALTEKPLWSPNITPKQSSISVTGDSQSSICAGSPTPTIIMSKMRDNQTMGANSGSYSDDDDVEGDVGPCEESADPLDIKRIRRQASNRESARRSRRRKQAHLADLESQVDQFRGENEALFKQLADATQQYKESLTNNRVLKSNVEELRAKVKLAEVRAARGTVSSSLSHLFLNYLTPPQSLDTNNNITMRRLDNVSPAINIIGEDSWGGISGQNPMIGVENVNAFDRNINNGAMSDNASCISEVWSFK
Solyc08g005290.2.1	397	MGSSEMDKSSKEAKEAKESKPPNSQEQTSTTTAGPVNQDWSGFQAYSPMPPHGFMASSPQAHPYMWGVQQFMPPYGTPPHPYVAMYPHGGIYAHPSIAPGSYPFSPFAMPSPNGVAEASVNNSGNVEVDGKSSEGKEKLPIKRSRGSLGSLNMITGKNNGAGKTSGASANGVYSKSAESGSEGSSEGSDAHSQNESPMNSGGRQDSADTSQNGNAAHGSQNGGTGTPHSMINQTMAIVSAAGAGGIPGPTTNLNIGMDYWGAATSSSIPAMHGKVPVSVAGGLVTAGSRDSVQSQMWIQDERELKRQKRKQSNRESARRSRLRKQAECDELAQRAEVLKEENASLRAEVNRIRSEYEHLLAQNASLKERLGEDDPRTGREDHLPGKNAQHSSQTESQ
Solyc08g022080.2.1	141	MMLSNRESARRSRRRKQAHLTELETQVSQVRVENSSLLKRLTDISQKYNEAAVDNRVLKADVETLRAKVKMAEETVKRVTGLNPLFQAMSEISTVMMPSFTSSPFDSSADAAVPEHDDLNYPAPENGHMPNHDCRMQNARG
Smo125734	79	DERELKRQRRKQSNRESARRSRLRKQAKCEELSTRVDALAVENAALRTELGRLMEERNKLAQENVTLMVWFYKVCDFSS
Smo270282	355	MAPPPPAQARGMNRSDSEWAFQEFLREHDDAIQEEGDGARSASIPGAPQQASAAGGAGIGSRLAPVTEESGVEEVEDRQLDPLFSRLSSSESKFGQLDPEAYQDYLKKRLELACAAVALTRASNRKGSNDSSSKNATVAGGIPALPPKPEYKDKPSATSGSSREHSDDEEGDADHSTVEQSTEPSDMKRMRRMLSNRESARRSRRRKQAHMSDLEMQVAQLRVENSTLLKQLNDINKKFGDAAVDNRVLKSDVEALRAKVKMAENVVSRAGSNGSMNFCNRPHQQKSPAFQIIDEEDHAHHQDHQSPQQENSGSGGGGSKMNRTPSMQRVASLEHLQKRIRGPPCNNTNTNSERD
Smo17886	96	STSEEDQQLRGVDDKKQKRMLSNRESARRSRLRKQQHMEELRSQLLDLRAQNSHILGKLSVASQQFSQISHDNQLLRLQASELGRQLQRLHRQASV
Thupl.29377726s0008.1.p	160	MPNSLPVSSVSSVQYSKGISSASDEDPYHQNVIEERKQKRMISNRESAKRSRMKKQQHLDDLQAQLAQLRSENSGLLNRLNVTSQNYLVLEEQNRVFRALVMDLSSKLQALNSIMQQQADTRPLISTGFSDSNPVVGDSEMEKLWLSHVRQNYKQQEIHE
Thupl.29377726s0009.1.p	139	MPNSAASFIHHGKSDSSVSDNPNQQKAEERKQKRMLSNRESARRSRMKKQQHLDDLQAQLTQLRLENSELINRLNDVSQYYKTIEEQNNLSRSLAMDLLSKLQALNDILQQKACNGPLINSKFSDSNPVVHDLEMEEKL
Thupl.29378497s0002.1.p	229	MQSDQVLLPIAYDFNMNMGTLGSKALHHVQEEIFHRDLYSDDSMFSNNRFMFFQPPSPPPSIALEAAVAAAAAGAAPKLGKSGQLQESSSGQSQANSASEEAEEQHNNSLIIDERKQRRMLSNRESARRSRMRKQKHLDELRAQVAHMRAENRQMMGRFEIVSRSYNQILEENRLLKSQTLDLSHQLQQLHQALAASQSAASIAAAFKILVSNPAPNIEIDDPHSELLG
Thupl.29379717s0003.1.p	501	MERPFSVENSFSWCPNDNSITVAASENSNSAKFEVNSPGFGESGAKFEVNSPGFGESGAKFGVGRSRMQRSASEWAFQEFLKQHESNDEGKKKAALVSAPQEEEDEEVTSGRENDDGGRGKKRPAGKDCVALAGTGGDADKVSGALCPLFTGLGEELGRGGARPVDPHELKQKLNLACAAVALTRVTGISSTDLLPSAVDANHSHNISLGPDARAAVLASQSSGTGSGIIYNGAPGSSASGPIGIPALPPKPKGGVSQARTNTSGSSREQSDDEDLEVGPSEQSTDPSDMKRMRRMISNRESARRSRRRKQAHLTDLELQVAQLRVENSSLCKRFTEISHKYNEAAIDNRVLKSDVEALRAKVKMAEDMVSRASAAAALAHPLRNASQVQSTVSLQYPG…
Thupl.29380325s0017.1.p	424	MERVCSVDDILGTFWKLDTQGESPRIAMPSLEEEEGARRRPFNRSASEWAFQRFLAQAPPSPSPEEDKKKPPEEAAPPVQTEKVANHHNPQDYETILKQKLDLACAAVALTRASGINFQDPTPLAVASQQSQNVAMELKTVSSTSASQTSGTGLKSIYSGAVGSATAEPIGIPALPPKPQIGNAQFKATTSGSSREQTDDDDLEAELEANQSTMHPSDVKRMRRMLSNRESARRSRRRKQAHLSDLEMQVAQLRVENASLFKRLSDMSQKYNEAAVDNRVLKADVEALRAKVKMAEDMVARASGASHSLQNPSQIPSDSHLQYVGGSLELPATSGVQDSNTYLHQGQSTATRGIPRTVSDTTHQSRELSMHNAGTKMGRTPSMQRVASLEHLQKRIRGG…
Thupl.29378764s0003.1.p	246	MTVMSALMPGSSQMQIGTTAKSTGFGGKGINMSRETVLSTSHPSPRTASFPTCFHPPPIALNLPQKPAESCSPSMPPPAESCSTSMPPPSTNSIYQSTTNSTASSSHTSAGACPPAYSGSDDEHRHRQLLQTSTCTDERKQRRMVSNRESARRSRMRKQQHLDDLRVQIVQLRAENNHMLNKFNVASEQYMQVQDENRTLRSYAIDLSRKLQALAIALQQAGDGFDSQFTESIPRPKIGENLFGQI
Thupl.29380984s0006.1.p	160	MYSLLKCSCQQDERELKRQRRKQSNRESARRSRLRKQAECEELTAKVDVLSAENMALRNELTCVEEERKRLASSNALLREQMRNQLGESALAELDKMSTTKIESHFIQTESKEHLQVASKLSNSSSSQRNEQREVEVHESTSKTHLALEANAHSDTVAVG
Thupl.29381028s0002.1.p	174	MAPPSNVIAPNSMMGMSACTNSTVSSGGHAIQYLNSGSEEDPHQIIDERKQKRMISNRESARRSRLRKQQHLDELRAEAAHLRAENNRILTKFNFVSQNYMTLQEENIVLKSHADELSLKLQYLNMAMQWAGALNGLDLSSSNGLMDPTPMDNNKWYFQPTSISEPLTATEIYQ
Thupl.29381028s0001.1.p	139	MVPPSHLIVHNSMKNMSACTNPKTSSSGQLITQQNSSSKEDPNQITDKRKQKRMIANRESARKSRWRKQQHLDELRAEADHLRAENNMLFTKLCIVSHNCMQIQEENSLLSSHAMELSHKLQSLIIKMQWAGVLNDIQI
evm.model.AsparagusV1_05.2744	154	MSSGTSSGSSLVQNSGSEEELKALMDQRKRKRMQSNRESARRSRMRKQKHLDDLMAQVNQLRKENGQILTALNITTQQYIGVEAENSVLRTQMAELNTRLESLNEILRCMNANNISGNGLFSDGPHFNDSFINSWNPPLMNQPIMASMDMFQYC
evm.model.AsparagusV1_05.20	298	MMNRSPSEWFFQKFLEEEAVRSNLNPNPSPNPNIACASSAVSSNLSSSRRDGGDDEVVEIKKPLIAAVGSVPSSSDPTADVDPGEYAAMLKQKLDMYCHAVAIARGTGITPQDSSLADSKSPASDSSQLEPQALVNGGGSNGVSALPIVQNSGTQGRPATSGSSREQTDDEDLEGETEMTDNMDPADAKRVRRMLSNRESARRSRRRKQAHLSELEAQVSQLRVENSALLKRLTDINQKYNEASVDNRILKADVETLRAKILTRHPYKPLTSRIVSPLLSSRFFVVVVRLISGHPPFS
evm.model.AsparagusV1_08.132	602	MGKSDAEEATKAPKTSTAAQDQPPATSSTAAASPYPDWSNFQAYSPIPPHGFFPSPVASGSPAHPYMWGPQPMMPPYGAPPPPFVMYPHGVYAHPSIPPGSHPFSPYVMPSPNNNAEASGAAPGGMEVDGKTPEGKEKSPLKGSKGSLGSLNMITGRINNDPGKTSGPSANGGFSQSGESGSEGSSDGSDVNSQNGLFMGKSDAEEATKAPKTSTAAQDQPPATSSTAAASPYPDWSNFQAYSPIPPHGFFPSPVASGSPAHPYMWGPQPMMPPYGAPPPPFVMYPHGVYAHPSIPPGSHPFSPYVMPSPNNNAEASGAAPGGMEVDGKTPEGKEKSPLKGSKGSLGSLNMITGRINNDPGKTSGPSANGGFSQSGESGSEGSSDGSDVNSQNDSQPKT…
evm.model.AsparagusV1_07.2897	211	MLSNRESARRSRRRKQAHLSELEAQVSQLRVENSALLKRLTDINQKYNEASVDNRILKADVETLRAKLLGWRCCIGCVSCREESVKWRILKASISVVVYHIWCERNYRTFAEKSSDASDLIAAVKQEFSLMNISSNTLRATVYYKLKVNEHCDCGQPQRRRAPSAQMIWPEMKEAAGMQRNAASDATSIGILLTPAALIKLLRHLSPIQDV
evm.model.AsparagusV1_07.3215	379	MNRSPSEWFFEKFLEEEAAVAKSPNLNPNPDPGPNPNNPCPSSVVSSNFDDEIVEIKKPQISAVGSVPPSTSSDPTAEVDPKEYAAMLKQKLDLYCHAVAVARNSGIQPQDSSVPESQSPVSDSSQLRPQAPLSGGGSSGIPAIPILQNSGVQARPVTSGSSREQSDDDDLEGETEMTDNMDPADVKRARRMLSNRESARRSRRRKQAHLSELDAQVSQLRGENSALLKRLTDINLKYNEAAVDNRILKADVETLRAKVKMAEDGVKRVTGASMFPTMSDMSSISMPFSASPSEATSDAAVPIHDDPNLFFPGPTHDHRRVNPNLPDIASTSLNAPSMQRVASLEHLQNRICGTPGSCGSGSWDSAGWDPEISNSKNHK
evm.model.AsparagusV1_07.1307	117	MISNRESARRSRMRKQQQLDDLLKQAALLKEENARITMQIDLYTAQHLKVEGDNTILRTQVMELTERLRSLNSVLQFIEEFSGIEMDIPEIPDPLLEPWQLPCPAQPITASANMFQF
evm.model.AsparagusV1_04.991	417	MNCRVFANFAVNFFEFLFMLKAYSPIPPPGFFHSSPQGHPYMWGPQHLMPPYGTPPPPYVVYPHGVYAHPSIPPGSHPFSPFAMPSPNGNAEASGAMTGGMEVDGKSSDGKEKSQIKRSKGSLGSLNMITGKNTNEPGKTSGASANGVSQSGESGSEGSSEGSDANSQNDSQPKTSGGQDSHDGTLRNGTAARGSQNGVAHPTSQAMLSQPMPIMPMPAAGAPAGVGAPTTALNIGMEYWGAPAPSIPPVRGKVPATTVAGAAVLPGGLAGSRENMPSELWLQDERELKRQRRKQSNRESARRSRLRKQAECEELAQRVEVLKEENSSLRAEVDRLRKEHDQLLAQNTSLKERLGGTPRGADDSRPEKMDQHSGQVLLLRLKIHYDINSNKPFLCSGFY…
evm.model.AsparagusV1_03.786	138	MLPLEFGSHSSNPKPTSQPDPPLTLAEQRRLRRMISNRESARRSRMRKQRHLLDLRCHVSRLKMLNSELANRVGLVSHHNMLVRFDNDRLQYESNVLRDRLSEIRRILMFQQLSFPATVGVCGGFGSGNEHALASLIA
evm.model.AsparagusV1_03.2135	106	MGSKDRAPGLGTKAVEPPNWSTRFCEVNDTGLRDWVLQVFADRNTGLLPCHKGRSLIESYVLCLSPGDCFQGRRCYTCLDELDTILHSEPPPEPKYQLRRSSSASF
evm.model.AsparagusV1_02.2189	125	MDQRKRKRMISNRESARRSRMRKQQQLSDLVNQVSKLKDGNNQILMQINLITEKLLALDGENTILRTQVMELTDRLRASNSVLRFVEEFSGLEMDIPEIPDPLLKPWQLPCPAQPIMASANMFQF
evm.model.AsparagusV1_02.1911	166	MDDGELDISNQLLMSNSDLSNNIEEFLRNIKTCAHTQVLSASEGEREEEVKRPRKPLGNREAVRRYREKKKAHTAYLEEEVKKLRLVNQHLTRKLQGQAALEAEVVRLRSLLVDLRAKIDGELGVCLCKKQCSEIGKILGWDIDHQTSPNNEDSRHNLAAAASLEE
evm.model.AsparagusV1_09.579	92	MYNGESLESQTLDRSSSISMAMKKQYSRAELTEIARLDPKRAKKIMTNRQSAMRCKQRKELYLSELEERAEVLKMETSRLSSRLAISRVGLF
evm.model.AsparagusV1_01.40	323	MLGSHESGGQTTGTTQIWSQNHTTTTPRKHSSISANLESQSSLCTGSPTSSLKPKGHVEIQTPAAGGGGTSGSEQSDDEYSLEIDAGSCDNPNVTDLKRMRRMVSNRESARRSRKRKQAHLADLELQVDQLRGENASLYKQLTDANHEFGDAVTDNRVLKSDVEALRVKVKMAEDLVTRGSLTCSLDHLLQTQIAVPPNPPALTNLHSSPVTGQTQGRESIAAKLVANLITEAGANRVLACDLRSGQSMGYFDIPVNHVDVLPKVRWVLPDSYLDVKNKDYGVCTYIDALLVSLCYTQDDEEEAEEGEEGLSKCIGKELKKLL
evm.model.AsparagusV1_01.2697	145	MASNSSSGSGTSTSIDEVMEQRKRKRMLSNRESARRSRQRKQKHLDDLNAQLSQLRKENGEVAAALSVTTQHYLGVEAENSVLRTQMMELSNRLQALNEILSCVNEGGGNDGDGFFYDDGMRPWSMMMGMANQPMMMASVDMYGY
evm.model.AsparagusV1_01.579	180	MYPCEVAGVQYLAPLTPLSYGAHYDAIRTSFPSFNFNNLFAQTQAPQSMMMPLANELIFTSPCNSTSNEAEEELQQKQKQQQSLADERRKRRMISNRESARRSRMRKQRHLDELWSQVVGLRTANRQLLDELNRVMRDQDDVLHENAKLRREKSELEKKLENLPTTEEPGETKDQQPLPH
evm.model.AsparagusV1_01.376	154	MSSGTSSGSSLSPGLGSDGDLKALMDQRKRKRMQSNRESARRSRMRKQKHLDDLMTQLNRLRQEKEQILTALSITTQQYVGVEAENCVLRTQTMELSTRLQSLNEILYSMNANNTGNNWVNTGNNWLNDNFINPWNLAITNQPVLASIDMFQYC
Nycol.F00785.1.p	385	MADSFWAASSHAGSSSELGRNTSEWAFQRHLHSNASISFPSSSSPEINNFDGRGGGGDSNSFVGSVFGSKKNASTLPHVDSANYQALLKQRLDLACAAVAMARASGVKSHLPPLADNGHHSSERSELCSHSSNKGPSKVEVKAADSPIQVPSMPIVEKGVDAYVKAAGSGSSKDQSDDDDDDLEGESEMIGQKDTADVKRMRRMLSNRESARRSRRRKQAHLSELETQVAQLKVENSSLLKRFTDINHKCSEAAVNNRILKADVETLRAKVKMAEEAVKRVTGAGPFFQTFDFSSLNTQLSGSSSRGTAESIAPTRNGAHHSHPPSDGAKVRDNIATVNSGVYGSTSKAACSSSLLRVASLEHLQKQISGGGDASPAASVSWNAG
Nycol.A01187.1.p	415	MDGVYPGEDITDPFWCSSPSNGEKPSNLNRNASEWALHRFIHEASPSASPSSSQKKATADTGGGGGARNDVLELEKPAAAVPPMGTPEYQAILKKRLDLACAVVALTRAPGVKSHEATLADNGNQGSERSELCSQSSTKGLSRTPDNAVGGPVGIPALPAMQKNQGPQVKMTTSGSSRELSDDEVEGETEVTEQMDPADAKRMRRMLSNRESARRSRRRKQAHLSELETQVAQLRVENSSLLKRLTDISQKYNEASVDNRILKADVETLRAKVKMAEETVKRVTGAGPFFPTMTDISSVHVQFSGSPPDNTADSVVPVQDDSKHYFQPVHVQELNNGISDINHGCEEVHGSIGKTGRTPSLQRVASLEHLQKRIRGGANDGPTAPWAGGWEPENSNIVD…
Nycol.B00060.1.p	152	MASNSTSPTISTTSSSGNSEEDLQQKMDERRQKRMLSNRESARRSRMRKQKHLDDLMAQVTLLRNENNQILSRMHVTTQHYLSLEAENATLRAQIMELTARLQSLTEMLGYMQDLSGFCMDPVEQYPDPLLRPWDVPLMNQPITASADIFQY
Nycol.H01568.1.p	195	MDEVATIAYSPAAFFSGLQADIAATKTISSGQFSPGSFSMPYLSSSFQVHSPIQDFATQACSWSSSASDEADEQQNMINDRKQRRMLSNRESARRSRMRKQRLLDELWSQVVHLRSENRELIERLNSLSDQHEQIMRENHCLRKKASDLQQKLSDLHLDPSDVHPDHEEVPCNAAYLRAEMANQHPVTASVDLLH
Nycol.J01603.1.p	169	MSSPLQFNATDAATAAASSPPSPPALVASHVQSSSGSEGDPHSVVDERKRKRMISNRESARRSRMRKQQHLDELLGQVTRLQTENNQMVSRIDAAAQQYQGIDGENAVLRAQVNELTERLQYLNSVLHFLEDFSGMAMDIPEIPDPLLKPWQLPCPPQPIFASADMLQY
Nycol.K00089.1.p	350	MGRRLENTSAFMNLAASGNPGEIGMRIVGFHGMMKKSDSQLNLEAFLCMSSEGEGECPDGILGIKEAHISDKTPGDFLQGKSPSDHALGGGLVDDPGSKDDFSSCGQPTKLGWCPSPAVRGSSPASTGGSGFTFGCKNSGEQSDEDDDMETEAGQCEESVDGSELKRMRRMVSNRESARRSRRRKQAHLNELESQVDQLRGENSSLFKQLTEISQRCKEAAGNNLVLKSDVEALRATVKMAQDLIPRGPLANLVNQHPLQQASVTPLPPSWIMCRPVDTPQVLDSGCYQDASSLTETLITGAERSDSNIKLKTEGGLPMQRTTNMEQLQDRICGAADTWPWDTPPISKPC
Nycol.L01223.1.p	396	MGNGEMDTAGKTAKTSAAQEQPPTSSSAVYPDWTAFQAYYGSGAAAIPPPGFFHSSVASSPQAHPYMWGPQHLMPPYGTPPPPYVAMYPHGGLYAHASLAPGSHPFSPYAMLSPTSNADASGAAPSGNETDGKSSEDKERSSLKQSKGSLGSLNMLTRKGDDMKKKSAAPNGVFSQSGESGSEGSSEGSDANSQNGSQQQAYDRQGSREAEESQNGTGSNLQNGITAASHSLINQTMPVMTIPPASVPGHPSGPTTNLNIGMDYWAGAAPTPISTMRGKLPNTPVTGQVVPSGLAGTRDNIQSEVWLQDERELKRQRRKQSNRESARRSRLRKQAECEELAQRVKILEEENTALRSELNRVRNDLEQLSSENSSLKSKLGEITDGPEDGRPGLADS
Nycol.C00629.1.p	156	MPPYLPSCFQIHSPSQEFTSQTSSWSSSASDEAEEHQSMIDERKKRRMLSNRESARRSRMRKQRLLDELWSQVVQLRSENRELIEKLNSLSDQHEQIMRENRSLRKEARILQKNLRDLQMNPDAALQEGDKVPCNIEHLQAHNQPTSSQLHLDFLQ
Nycol.C02037.1.p	184	MPPPRSPTNIRPPRLFPSLSLSFPPPLSSPFSCFLPRLYTVSQDQQQPARANLHKGRPGRVAVGSGQPVSEIDERKRRRMISNRESARRSRMRKQRHLDELRCLVNRLRLEKRQMVNRLGVLTYLHHQILLDSCRLRSEHADLSQKLAELRRILALRDLSEFSCNSSCHFSEGMLNQIPSSLIT
Nycol.O00058.1.p	374	MGVNFSDSLALNSTAGGNPAATGLSTGLGTGGDGFHAIKRSESEPNLDDIFFLNGDVDGAGGGLGIKGENRASCDGPAFFPEIPTDHCIFEVLRGDRGSINGLTSCGQFTMPGWSPAPINRASSLTSMCSGLTQRCTKPGVGESPMLPCKPKGGDTQANIASSGSSRGHSDDDDMEIEVGPSEQSIDKDELRRMRRMVSNRESARRSRKRKQAHLNELESQVDQLRGENSSLYKQLTEISQQCENAAINNRVLKSDVEALRATVKLAQELVARGPLTNIVNHQLLQPTPSALPFSPRNRSLDIPTMLDGECYQDISAVAGIGSNGTESTESSIKIKSDGSIPAQQPINLEQLQNHANAGSDAWIWDATPLSKQS
Nycol.E01305.1.p	160	MSSGFQFKATDSAKPAASPPMQNSSGSEGDPQIDDRKRKRMISNRESARRSRMRKQQRLDELLNQVTALQTENNQMISRIDATAQQYQKIEGENAVLKAQLDELTERLQYLNSVLHFVEDFSGMAMDIPEIPDPLLKPWQLPCPFQPVFGSADMFPALIV
Azfi_s0001.g001017	266	MNSPDYVIRPKITVVKSKMRGTAPEETRIDRNESNYFPSREAEGEGSSGSSSKSDDQFVKERNSTTRGFMAMSGSNGIDSSKISNQHSHSEGFNNASTIHGSNILPKPGMDYWNESNAAQGIGTEPSTLLCMPGSLAPNMNYHTHRSGGSAEYWVQDEKEIKRQKRKEANRESARRSRMRKQAECDELTEKVNALTEENNALRTEVDRLTDLCNKFSAENAAFLVSRSKYFALAFVAQNICSGAIGEMRHEFYSLFFTNLPDKRVV
Azfi_s0002.g001315	328	MGPSHKGFHYEEDEELEEEEAAVSGEELELELEGEEGGPSMRRELSVEDLFAPLNRLDVTQISSLSAQQRRARSRGGSSDHAQMQKKYSPQETIARSSVLSVSAPSNLSVSNIMASIPEESGLGLGLGISERFNDHGVKGQDQIHTAAAERNQIHTQADRDRFHIWSDPLVAAAPGDDEPFRSQPDEDSMSRFLLDAKGIQSPEVLQNSTSDDERHTGNFDDRKQRRMLSNRESARRSRLRKQQHLDELRGHVAQLRSENGQMLTRFNLASQHLTHISEENRQLRSEAMNLSHQLQRLHHIVVSHRNSSNNIFQVGSNSNNKLGASGN
Azfi_s0027.g023590	404	MSDMGAGDMGTPKKTTKTSSNPQAYYGLPPIPPPGFFPATPGSGPQPHPYMWGAQPLMPPYGTPPPFAAMYPHGGIYSMPPGAHPYSPYGLPAGNSTEIQGNAASGDAEGEKKSGDAKSKKQMRVGLETLMSKDKEITKGTPGSMNGTFSRSHESGSEGSTDQSDENSQCGSDGGHRVNTGHAMPEAATQSTVPSENGQEANNGGHAKNLPIAIAGKQVIGAGPLTNLNIGMDYWNGGAPAVLANQGKKGPLLPSGTRPTRDGEFWLQDERELKRQKRKQSNRESARRSRLRKQAECEELAAKVSILESENSDLRSQLLQFSEQCNKLSNENRLMMEQLSNHGMQPDGVSTEGQVVRNGGGRFRVERRGTRKELQLETNPFQRTEENFIVENEGGKLPV…
Azfi_s0045.g030058	323	MSDMGSGEMGGATKTTKTSSNAQEQQQPSATSNNTVTPMTYPEWAAAMQGAHPYGPYVMPAGNPNDAQGKATADGGDAERKSGDGGKASKSSIKRSKGSLGSLSMMTVKDNNTTGKDASTRFSQRHDTSGSEGSTDGSDENSQYVSDTGCKRNTNNVSSEVANSTTCYGSGKDTDQEGTIPVHPISIGGKQGVGAGPLTNLNIGMDYWSGGAPSVLANGRGHRVPSSTIIPSGVSGDLWPQDERELKKQRRKQSNRESARRSRLRKQAECEELQSRVETLTDENVTLRGELARITEQCNKLSANNSSLLEQMRRRRGIHREHD
Azfi_s0096.g043718	703	MERNFSVDDIVGTLWKLDTNSDSNHGHGHGAEQTQAMERFWPSEDSSKKMICSRSDSEWALEEFLKKNQPETIHNETSATSFPQNGMNRIDSMAAFQEFLRTYGCGDLNPNQGSGKVMNRNDSVVAFQEFIRTHGSGNDSNPDSNNNPNPNSNPSLEFGKAMNRSDSLFAIQEFIRIHSGGTNDSNSDPNSSPNMGFGKDMNRSDSMFAFQEYLRIHGGNGSGDCDEQSCDEKSFNDTEAKEEEKEKHSSEPNSNPDPSPKLKSNPNPKLQPQPDPNPNPDPNHNHNPIPKLHLHLNPIPKLNLKLNPDPKSNPSRVCDDNKPMATLQLKPEPHMTSDLDSNFDPDRHHHSSSTASVIVEGQPLPEQQISGALNPLFTGLQNEIPNLSHRNPQEYEMML…
Aspi01Gene05054	562	MDRNFSVDDIVGTIWKRDTNNNSNNSSSSNINGDHSHGLSFGMESFLTHESGYPVEESGKKMSRIDSVWAFQEFLKNHAIVDAAKPDNTNKQEIGKSMSRIDSEWAFQEFLKNHAMNDSGTNDSKTSTAEGRPEVADQNSKPDPTPNPSHSHNHNPDPNPSHTHNHGHGHGDSHSHTPNPGRSLHHTPKSNPSPIPDPNLNPNPNPNATLTREDSSILEGQSENDHHGFALPKAQSKEGPSIIEINELPEQQVSGALNPLFTGLQNEERNLGHSNPQEYVHFLKQQLDMACAAVALTRSQGRNSPIGSHGRVTAVPKAESGFNETSCSWHVERTAAGPKGIPALPPKPKSGVLFSGSARINTSGSSREQSDDEDAEEVESGQGDQNMVPGDIKRMRRML…
Aspi01Gene08020	267	MQTVVGVQQSERRNASIGTHGAVLKAESGHNETSHAWHSERATSGPIGIPALPPKPKGGAAFSGSARMNTSGSSREQSDDEDAEVESGQNRVPGDVKRMRSIARMLSNRESARRSRRRKQAHLSDLEMQVAQLRVENSSLFKQLTEITQKFNTALVDNRVLKSDVEALRVKVKMAEDMVTRSVAGPARTTPTSEASVAPTGAQFGSEQQQQHVGSKMGRTPSMQRVASLEHLQKKIRGGVPCGSLSWGGNWDVEGPSMVDEKPVGDH
Aspi01Gene15145	112	MDERELKRQRRKQANRESARRSRMRKQAEFDEFAAKVDALTAENNSLKLEVNRLGDLCKKLSSENTSLLEKARKLQGGPQQLVAKQDYIRPSGTAPNDEVAHGSNRDLHQEK
Aspi01Gene18221	447	MSDMGAGELGTPSKTTKTSTPQEKPPSNTTFSYPEWTAAFQAYYGTGTMPLPPPGYFPPTVGSGLQTHPHMWGGQPLMAPYGTPPPYAAMYPHGYPHAGMYAHPSMAPGTHPFSPYSLATGNANDAQGGAASAGTDVERKSTEGKKKSPMKRSKGSLGSLGMLTGKGNDVGKGNAGFMNGAFTHSGDSGCEGSLEGSEGNSKYDSQGGRRGSFDQATSKAHVVNSTALGSGHEVHPVPALPISIAGKQVVGAGPLTNLNIGMDYWSGGAPAVLANSQGKLGAVTATAMVRSPNMVGSTDLWLQDERELKRQRRKQSNRESARRSRLRKQAECEELAARVETLNTENLSLRSELAHVTERCKKLSAENTSLLEQLPGRRAHSEGSEAILTKNGTYVSGIE…
Aspi01Gene23398	117	MKDERELKRQRRKQSNRESARRSRLRKQAECEELATRVERLRSENASLREELNRMTEECKKLSAENSSLMDQLHLPRIPYEGMLKKLTGHLTELAGVSRVDPVENSSGILHIYMPML
Aspi01Gene19159	662	MSRDVVFDEMSSWNADVKDSFGADAHEHVVAKNTAGHSYMDRESRGSDQSLDEEFGIPAIRTPGVRKANVANRTPRTDPGPRRSNRERRLVQRLMYDGYVARHYAYMAKVVQDVEPTCFEDAVGHTLWDKSMDEEMATLDANRTWELVPLPEGKKVIGCKWVYKVKHNSDGSISRLHLRFSSPRAFPWSFFSQITTTGFNARSLSPFAGSLLSFMSDMGTGEMGAPSKTTKTSTPQEQPPSTAPMSYPEWAAAFQAYYGSAGTTPLPPPGYFPSTVGSGPQPHPYMWGAQPLMPPYGTPPPYAAMYPHGGIYAHPSMPHGTHPYSPYALAAGNANEVQGNATSICADGEGKSGDGKAKSSMKRSKGSLGSLGMLTGKGNEAGKGTPGPMNGTFSHSHDS…
Aspi01Gene20702	326	MGPSDGSFGDEDKAPSMRRELSVEDLFDPLTRLDVRHPSSSTTTATTKAAEAAYVSPNSSSRVKVSESQPAQQHKHYPSSADLSIAVSHPAIADRDRIRNPTARSASLFAVDMAPIPEETGLGFVEGPNNPGNPRYGFAMDVATPDEDGLGSGFTAVRDFPRTAIDLCTVEEAGLGLGFAGSKERSRLKGSSSSKSPASGSDTGLQTQGNSTSDEDQQVVDDRKQRRMLSNRESARRSRLRKQQHLDELRTHVAQLRAQNSQMLSSFNLASQHFAQLTEENRQLRSEAMDLSHQLQRLHHTVSSQRSTNGLRFGAESGQVVQGPQY
Aspi01Gene31985	405	MATKVELASAKGTDTPPPREPPGTPSYAEWAAAFQEPPGTPSYAEWAAAFQAYYGPGATAPYSGYFLAAAAGAASGQHPHSYAWGGHPLIGPYGNALQPVMHPYGGMYAHPTLNAGMVSYSPYGMLSPSTKLAMAAPTMEAGVKPAMANGHGTAKRSKESKGSSSVITAIGSDEATKGTSCSESGTEGSNESSEEERTLNGFQTTSKTCFEKSSMNGKHEAGNPTNLNIIGVDYWNASTPIRLKGKRASADVSTSLIPTLSRSLLIAQGQDGIDSDLWSQDDKELKRQRRKQSNRESARRSRLRKQAECGELSVRVDSLTAENVSLRAELDRLAEECTKLFAENAAIKKDIQTYDGKNAEASQEQDESSEKQVMQLPEEARYLSRLIPVIRSPALPGAP…
Aspi01Gene32185	174	MDMSFFEEVGFSHQNKGRAKHNPSSSFLKGSLGSKSSPTSGSDTYLPNQGNSTSDEYQQIIDDRKQRRMLSNRESARRSRLRKQQHLDELRDHVAQLRAQNNQMLTRFSLTSKHYAQLAEENRILRWEAMDLSHKLQSLHHTVVSKQDTCGLRYSLNSEQAAQTFEVNHLAPYS
Aspi01Gene30443	175	MSSIEELGFSHHNKDRAERYPSLSCFKGSSGSKSSPSGSDTCLLNQGNSTSDEDQQIIDDRKQRRMLSNRESARRSRLRKQQHLDELRTHVAQLRAQNSQMLTSFSLTSKHYAQLTEENRILHMEAMNLTHQLQSLQHTVMSKQYSSGFSSGLRYVLNSGQAAQTSEVNNLAPYS
Aspi01Gene37795	382	MRHLPDQSKQTLNSVCEVASTFSVRYGHRRDGSPLKNYQSVHLSAAMPYPPEWAAAFQSNRCTCEPFCLLQLRHDTYATPWLFSFYGNVWSTTSSIHVGCSAINATLWNTTSICYDVSSRRNVCTSFYASCTDAEGKSTNGKVKGPVKRSKGSLGSLGMLTRKVEGARKGVLGSMNGFVSHSGDSGSEGSTEGSEEDSQNGVADQVVSEAAPDHVVNYISNGGTNDVNNVSGGTPGVFAGGGGGKYGASAAVATALVPSTHMLGPARDGVAGELWQQDEREMKRQRRKQSNRESARRSRLRKQAECEELALRVETLSKENASLRFELDQITEECKKLSAENCSLLDQLQLPRPEGTNISTSEVLEESLQLDNGIPSKGGQRN
Aspi01Gene49239	232	MTPSDYELRPKIEVVKANMRGSITHETRMDNHDINEPTVGQFPSREIKGEGPSCKRQEKPGEVLQKRSFDQAFTGRHSEEFSNTPMNPPMTTSSAANTRLPSPNVDFGMEFWNGPRTSPIVGQEASRPQSVPGTFAHTAANMSFHDPSSDGGSTEFWVQDEKELKRQKRKEANRESARRSRMRKQAECDELSEKVQALTVENESLRMEVDRLSGLCQKLSSENLLLLERLKK
Aspi01Gene55725	641	MKSTTTGSLFTFTGGAISWVSRLQGLPFLPLRQSMLQSTEAAKETIWISRLMAEFGMSQEIPLLHCDSQSAIMLVRNPVFHAKTKHIEMKFHFIRQVLGDKLIELVKIHTDDKLIELVKIHTDDKLIELVKIHTDDNPADLLTKSLASELQRPHGKPYTVPLLPRPRGSFFSPQITPTAAFYARSLSPFAGSLLSFMSAMGTGEIGAPTKTTKTSTPQEQPPSTTPMSYPEWAAAFQQAYHGSGTTLLPPPGYFPSTVGSGPQPHPYMWGAQHLMPPYGTPSPYAFMYPHGGIFTHHSMPHGTHPYSPYGVAAGNASEAQGNATSACAEGEGTSRDRKIKSSMNRSKGSLGSLGMLTSKGNEAVNGTQGPINGTFSHSGSEGSTEGSDGNSQYGSDGGC…
Aspi01Gene63219	329	MACLLHQYPSVHYDVYTQSIEDELMAVLESLTEFDHERATDFLQISELNHPSTEEYLYAYLRVYLAALKLSSLEKTEATTPSGYEMRPKIEVVKGKKMRGVITEETRMDNHNSKEPTVGVFPSSEIKGEGPSYLSQEKHGEVLQNRSFDQAFASNVASGPNGDDISKINVQLGHSEGFNNAPMNVPTTTSSPANIGLLKPSVSSGMEYWNGPRALPTVGQEVPRPQPVPGTFTHAAANMSFHDPSSDAGSAEFWVQDEKELKRQKRKEANRESARRSRMRKQAECDELAEKVQALTAENESLRMEVDRLSDLCQKLSSENLLLLERLEK
Aspi01Gene72922	398	MGTPSKTTKTSTSQDQPPPTTVAMSYPPEWAAAFQAYYSSGMTPMPPPGYFPSTVSSGPQPHPYMWGAQPLMPPYGTPPPFASMYPHGGIYAHPSMPAGSHPFSPYSLATGNTSQVQEALASAGPDAEGKSSDGKAKSHVKRSKGSLRSLGMLIGKGEDARKWVPGSMNGFVSNSGDGGSEGSTEGSEDDSQNGVADQVMSEEAPNHAVNSTLNGDAHDVNHVAGNHLVPGMPISTGGKQVPHNNMNIVNDYWSEGKRGALAAGGRGKRGSSAAVTTAMVPSTNMLGPARDGVAGEIWLQDERELKRQRRKQSNRESARRSRLRKQAECEELAARVEMHTKENESLRFRLDEAIEECKKLSAENCSLLDRLQLPRPEGMSGEMEKHMLNISTSEALQE
CYCAS_000559	475	MERVFSVDDILDTFWKLDTQTCSNNSNPSSGAVGQGSPTILSAVPSVVGRMNRSASEWAFQEFLKEHMASSLDEDKKKPLRNDGDEKPLATRSVRDLAAPSGSEEATDKISGAINPLFTGLGDEVEKGGVHNEPRQYQSFLKQRLNLACAAVALSRATGITSPDSGPFTSVLQQSQKIGLGSQEGAATLGSQSSGLGSRAIHNGTLGSTGSGPIGIPALPPQPKTGGAQARTTTSGSSREQSDDDDMEAEVGPSDQIMDPSDLKRMRRMLSNRESARRSRRRKQAHLSDLELQVAQLRVENSSLFKRFTEIRQKYSEAAVDNRVLKSDVEALRAKVKMAEDMVSRAAAAAAARHPPRNASQVQSAVSQRYIGGPFDSPPTAVVQGEGGLYMHAVQSTAT…
CYCAS_000998	268	MDSETAAVFSSLGTTMEAARSIIKPGSDRFAPAMSSALNMQPNQMCVSHSNPLGSHRNSSIPIHHDQFGREMYNPCSGQYRNVPIANNSTYVYSNLRGGVLCGEKSYPQFESIHFSCSASGSIAESVSHSHSNSASDETEDQQLIDERKQRRMISNRESARRSRLRKQQHLDELRAQVAQLRAKNGQLLNGFNAASQQYVQITEENSILRSEALDLKRQLQKLHHTVNYQSHGSLRTLGPDTGHCTAAHLRLGAATVVQSLPHSNLLI
CYCAS_029742	487	MFGSCACEMERVFSVDDILGTFWKLDTQGHGGATTISSTLSTPTAPVVPSVEGDAKMNRSASEWAFQQFLTETSPVDPEHGRKPHCADDGDAIELKGDRGRLEQSTANETPVAPVKEDAASSPRRENGPMGVNPLFKGIGDEVEKAVLHNNPQEYEYFLKQRLDLACAAVALTRASGINCQDTSPVAVGTQQSVSIGVGSQAGAAALGSQSSGTGSKAMHNGALGSTVSGPIGIPALPPKPKGGGVQVKATTSCSSREQTDDDELEVDTEANQLTTDPSDLKRMRRMLSNRESARRSRRRKQAHLSDLEMQVAQLRVENSSLFKRLTEISQKYNEAAVDNRVLKADVEALRAKVKMAEDMVARAAGASLPVRNTSQFPPAPSMRYMGGPFDPSATAGVV…
Gbichr12.1838	464	MGTGEEGTPTKPAKPSSTTQEQPSTPAYPDWAAAFQAYYGPGATPPPPAFFASTVGSAPTPHPYIWGGQPLMPPYGTPLPYPAMYPPGGIYAHPSMPPGALPYGHYGMPSPGNAEVTTAAVPPSAETEAKSSEGKDRNTMKRSKGSLGSLGMITGKGEGGKATSGSANEAVSQSGESGSEGSSEGSEEDNAQNESQIARKRSFEQMIVDGASAQITNIPVYNAQAGEQYMNASGHAMGNPVSQPVAVPLAPVTGKAVVSGPITNLNIGMDFWNASAPGAMTAVKGRCATTAIPSAIAPTTAQLMPPGRDGVPPELWIQDEREMKRQRRKQSNRESARRSRLRKQAECEELATKVDTLTAENTALRNELNRMAEECKKLTSENASIMEQLSKLHGEDTAG…
Gbichr2.1341	220	MAGEEAQGGSTHSASGIQATNMNTNPTVAAMAIPVAGTSGTVAGPTTNLNIGMDYWSGLVPAPISSVRGKRSAAPTTATMIPAAQNMPLMGSRDTVPQELWMQQDERELKRQRRKQSNRESARRSRLRKQAECEELAQRVETLKEENAVLRAELTHLQEECKNLSSENASLNEQLQKVPGGGAGDTRAEKNTSKIADVKQHEQLNIDAQASTMESMQRDC
Gbichr3.182	214	MHLLCWVYAFLPILDSCIGFMVSPPILAPHLRVFSRTSSYKLDSMSPPSISVVGLNAYANSTDSSSHTSGSIPQQNSGSEEDPRIKIDERKQKRMLSNRESARRSRMRKQQHLDELRGQAAHLIAENNHIHTKFNITSQSYLQLQEENSVLRSHAMDLSLKLQSLNVALQWAEGLNGLDLDTGFLDSIPMATMDMKPWYMPSISQPLTAAQSFQ
Gbichr8.1538	419	MGTSQKSREPYVDPILVPSPVPIVSAKGDVMDPETAATFSSFGASLEEKSIIMKRGSDRFVPVLPSSLNMQSNQMLTSHSNQLRLVRNSGTPTQQAQLSREMYDVVSGQYSQMPVTKNSMCFASNLNAVESKTVVPTKRSGPMSVEKSYPHQDSVHSSSSASGSNAGAVSHSQSNSASDEAEDQHVIDERKQRRMLSNRESARRSRLRKQQHLDELRAQVAHLRAENGQILNKFNAASQHYAQIIEENGILKSQTLDLSHKLQRLNQAFSAQSHGVLRTMSIDNGNCTASPLSFGSGQIVQSLASSDLLLLRGTVKLSGWGLDPVKTSPAGKWLCTSYSARLMKSAAKSWRTMCGYCKTGGMLLREHIQIRLDTGNKRRVHETSSCIPRQWKGQVNLHL…
Gbichr8.1864	210	VTGISSTNSCPSSVDAQQLQKIGLGSEGGAATLVSQSSDTGSRAIFNGPLGSTASGPIGIPALPPKPKSGSTQTRTATSCSSREQSDDDDLEVGPSDQSMDPSDVKRMKRMLSNRESARRSRRRKQAHLSDLELQVAQLRVENSSLFKRFTEISQKYNEAAVDNRVLKSDVEALRAKHFLQLALAGNKLLQSPNFVLSLKYCVTLMISRT
TnS000772051t01	413	MDTEDTNKSAKAVKAAKTVSSQDQASTSNTMAQPEWHPSYFNAGKASLPPGYYPSPIASSPPGHPYPWGPQVVSFQHMMAPYGTTPTPYMPVYSPGAMYTHPSITAGAYPYSSFGLSSGAVDETNTGALPVGTEVLAKYSEPKDQIPSKNSKAGLGSLNVLTRKASESTKGMTTNGVFSQSAESGSDESSDRSNEDSAHGSQAEKKLPMDQVSTEVNNSQNDSRISPYTSSQSMQMQGMIGSQTVAMNSNPGVPMMALSLPTTSGIISGPMTNLNIGMDVWGGTSITPSAMRGGLSSPNAVIPQNMSAAAGSHESAVLDEREIKRQKRKLSNRESARRSRQRKQAECEELQKQVGVLKDENDSLRAELAKMRSQCEKLSSENASLMQKVQSLCGNECRD…
TnS000591365t15	531	MGVMERAFSVDDILGTFWKLDTQEQAQEQQQQEQQQQHQYPEQRQILRPQPQSQSELPSPTFSLPPPPPLARAPKIVAEKGSSMNRSASEWAFQRFLSEAQKQQQQNQSQNQDQGQHQDQDQDDNEKNEEKQKPCSSSLTDDDSDVAEIEPDDGEKRNATFVARPNVSPANPHEYEAMLKKRLDLACAAVALTRASGITMQAAAPASVNPGHTPTIGMESGTASVALTAQSNSTATEKSVYGGGPLPRSVSDPIGIPALPPKPQGGHAPMKAATSGSSREQTDDDDLEGELEANQSTMDPTDVKRMRRMISNRESARRSRRRKQAHLSDLEMQVAQLRVENASLFKRLTEMNHKCSEAAVDNRVLRADVEALRAKVKMAEEYVARLTGGAHSLQTLSQI…
TnS000060161t02	177	MAPPLNPTMAVDVGAPKLSAKAGAGAASATASASGSEEDLKHMIDERKQRRMLSNRESARRSRMRKQQHLDELRAEAAHLRTENNHFLTKLNVTSHKYLQMHEENDKLKSYATELNLKLQSLNMILQWAGLLNGLDLSSTSTASEFQLDPNPPLPSSLEFKHSYFSPIAMAAPEIYQ
TnS000171755t01	459	MGNGEEGTPTKAAAKPATTSQETPPTPAYPEWAAAFQAFYGAGATPPPPAFFASTVGSAPTPHPYMWGGQPMMPYGTPLPYPAMYPPGVYAHPSMPPGALPYGSYGMPSSANADTTTVPALAAPETETKAAEGKERNVMKRSKGSLGSLGMITGKADGGKATSGSANEAVSQSGESGSDGSSEGSEEDNGQNETQAQRKRSFDQMIVDGANAQNNMSVYNSQPGDPYANSNAHAIGNPISPTVPVPLGSVAGKPATTGPITNLNIGIEYWNAPGAMTTPKGRGGTTAISSAIVPTTAQLMPGRDGVSQELWIQDERELKRQRRKQSNRESARRSRLRKQAECEELQTKVESLGVENRALRDELNRMAEECKKLTAENASILEQLKRLRGDSMTGAGEEN…
TnS000409729t08	210	MQTEQVLLPLRPIVTPASFVAESFPNVPDFFACYAAECENVIPPLYSTASSPMFPNPSPLPSPVKTRSNTSSNSASNSDETAEEQQQNAVILDERKQRRMLSNRESARRSRMRKQKHLDELRAQVAHMRAENRHILTRFDLLQHHYRQVLEENRLLKTRTLDLSHQLQQLKHALALDSSSPFIGASPSADTNAADETLAAPASSEDLLIS
Sacu_v1.1_s0001.g000030	295	MLPLDRRFRHISGGPAEDEKIVGAAVEEEEEDVKPPLPPQEEASAGGSLPRRLSVEDLFAPLTRLDVKYLPDSHLSAPHPSHLSVRHFPHPQALSSSSSPSLALDSFPKSERHHPLSVNMATIPEESVSGLPDRSCLASDSVSDEAGASGTSKGKPRNKSRCAMSRSPVSGHGNELLQQNSNSDEDQQVVDDRKQRRMLSNRESARRSRLRKQQHLDELQAQVAQLRAQNSQMLSRFNLASQHFAQISEENRLLRSEAMDLSHQLQRLHHMVVAHRANGVRYGNRPGGQMALLDK
Sacu_v1.1_s0015.g006420	221	MSEIYYSRRIRLMHLSERTGFGETPSFSSPLDSTICCNKESDFREAITGRPIEVRIVYHFFCNKESDFEAVTKGTDDWTRDIVLFPGHPHGEARFCQQQEGRGREGTSDDSRSSSRGGDANRDTGKEKKEGVEMEMDERKKRRMLSNRESARRSRIRKQQHLDELRSNVAQLRAQNSEMLTQFSVTSKNFAKICAENRDLRLEAMDLQAQLHELLLLTRSP
Sacu_v1.1_s0036.g011550	467	MCAHDLPSWLWRTANASPPSPPPPFSLMTSSNSPLLRSARSTPFTLPLLPLRIASPCLDLPIPPPDLPFFLNSAHMGSGEMGTPTKTTKTSTPQEATPSTTSPMPYPEWAAALQAYYGAGMSPLPPPGYFPPAMGSGPQPHPYMWAGQVGIRLLILFSAELNFGIAFLTRTAFSGTPEALNTTLWDSTVCSDVSSWRNLRAPAHDATGSVGPDAEGKSNDEKAMKKSAKKSKGSLGSLDVITGKVRETTKTSVNGGMLSQSVDSGSEGSSDGSEGNSQDAPEGHLNGFDQATSEAMPISISGKQVVGAGPLTNLNIGMDYWNGGSPAVLGGNRGKRGSDVNSTALIPNSNIGHAEPWLQDEKELKRQRRKQSNRESARRSRLRKQAECEELASKVQSLT…
Sacu_v1.1_s0085.g018324	629	MERNFSVDDIVGTLWRVGNSNNNNSNSNLNESFLGSESVEEMGKKISRIDSEWAFQEFLKNYATSESSQKKELGKETMNRNNSVLAFQDFLRNSLTMDNNEDDDGMKGKAITRSESLFAFQEFVRIHGGTDCNSQMRGKSMERNDSVLAFEEFLRNHDSYNQDSEKSMTRNDSVLAFQEFLKNHGGNDITNQNLGKDMIRNDSVLLFQEFLKNHGANDTNNQEDFEKDSNTPVSDNQALEKAMDYKGNSSNAVTKQENQTSNPTRNSNTGSHHIDDYHDRGLNESFSNDLKAQNVSRSHSHLIANENTTPVAVAEGNSLPEQQISGALNPLFTGLQNQISNLQHRNPQEYEILLKRQLDMACAAVAIARSQQRNGGINAHSTSTVPKSESVSKGTEETP…
Sacu_v1.1_s0104.g020112	279	MTRMICAGMVLDYPSSLNHSVPETTASDIQKHSDPTGVPPLAMKLDYIGRSKITPRSNIRGSVASEGAMNNLDETELNQFVSRDTEEEGSSGSSCRRDEHFAEVKSSRKVLKMNNHDFIANSGSNNMKISIQLGLSEGLYNSSTKSVSTVFLKSGMEYWNGAGAAQTVGKESSRVVCLPGSLAPNINHHARSTGRSADYWIQDEKELKRQKRKEANRESARRSRMRKQAECDELSEKVQNLTAENETLRTEVSRLNDLCQKLSADNAVLLVRCLIYVVK
Sacu_v1.1_s0162.g023973	584	MERNLSVDDIVGTLWTLEPSGSTHNCGNVTDQENFLAQELVEEAGKKMSRTDSVWAFQEFLKSQVSSEAAHVADNSHNQDPEKTTMSRNDSVFSFQEFLRNVESGGRNAKNDDEEMGKALNRNDSVFAFQEFLRNHGGNDSAEKDRKIDVEVKEESSEDPQICTDKSGRNSSELDNNKVILSASAPESRLKHFCASDSHPTALVSDEDHDPDERSPHPTTLVSETHPNPHDGGASVVVDVEQLPEQQISVALNPLFTGLQNQIPIFCHRDPREYEIMLKRQLDMACAAVAISRCFRALYLISAETPVYFALGVQQSKKGSAVITTQNVSTVPEEVPLSKECISGQKLDAPANGPLGIPALPPKPIVGITHSGSLRINTSGSSKEQTDDDEDAEVESEQN…
Sacu_v1.1_s0187.g025126	293	MPFLGFPAPLQTSHPSCLSLLPIFLPPVPRKRASVGVHVDRLRLPLFRLDEHLDMKILFSASCAKTSTILIMNVPDYVVRPKITVVKGKMRDSFDKNELNQFSSREIEGEGSSGSSSKQGDQFGEKRGFDEAVTATSGSNEDGSSKINAQLDHSGGFNYGPGLPSTTLVPKPGVEYWHGSAATHILPQDSPRVVCMPGSLAPSMNYHGHGSGGSTEYWIQDEKEVKRQKRKEANRESARRSRMRKQAECDELAEKVQILSAENETLRAEVERLNDLCQKLSAENVALLQQLAK
Sacu_v1.1_s0272.g027038	146	MIGPATSYYFQDTLMGEARFCQQQEGRGREGTSDDSRSSSRGGDANRDTGKEKKEGVEMEMDERKKRRMLSNRESARRSRIRKQQHLDELRSNVAQLRAQNSEMLTQFSVTSKNFAKICAENRDLRLEAMDLQAQLHELLLLTRSP
jgi_Chlat1_2445_Chrsp171S02335	279	MAGGGSTSGGPPARTGRTGRTSIFATTPLPVGMMQLTANLQAQAARAAAAAAAAAAANNYYGHHQQQPVHLYSPSFTPGLPSAAGSVGAEALLRSMSTSTNPRTSTTDGGGTSEPSNSDDLDHEGGTADEAGDKLGTDPRKRRRMLANRESARRSRRRKQEHIDKLEILAAELRVENATLQKQATQYKQQLTAMTLECEDLQRQLRAQCGGSAAEARPPTSELVPGLVDNNAERWGSVATSPVIDNIVENVCQQEDELPEGNGRDTIESAFIDDDAGGG
jgi_Chlat1_37_ChrspC233383S00918	309	MAPPRATRTSIFATTPLPVGMQRLTSNLQQAAQAKAAAAHAAAAAAAAAAAAAAAASGSCHFPPEFQLPPHFFQPHMPADGDAMVPSMNFNDHMGDIKSMSQPDAGLASSCLLSDDGDNNDSGDDNTDNVGTPDGSSQPPRKLKRMLANRESARRSRKRKQEHVDKLETMAANLRTENTSLQKQVGQYKQQVCAIMQECAHLRRQLLRLRAAPSSSEAAVATSSMGGDLHSPSSSCDPVPVPSLMSSDEDSAAPARATTPDGETNSALASSLTTVSRGNAVVPVMTAASASIDMEAAFLDDDEEECEGR
jgi_Chlat1_4166_Chrsp27S04266	309	MAPPRATRTSIFATTPLPVGMQRLTSNLQQAAQAKAAAAHAAAAAAAAAAAAAAAASGSCHFPPEFQLPPHFFQPHMPADGDAMVPSMNFNDHMGDIKSMSQPDAGLASSCLLSDDGDNNDSGDDNTDNVGTPDGSSQPPRKLKRMLANRESARRSRKRKQEHVDKLETMAANLRTENTSLQKQVGQYKQQVCAIMQECAHLRRQLLRLRAAPSSSEAAVATSSMGGDLHSPSSSCDPVPVPSLMSSDEDSAAPARATTPDGETNSALASSLTTVSRGNAVVPVMTAASASIDMEAAFLDDDEEECEGR
jgi_Chlat1_7268_Chrsp58S06906	310	MHGAKVPGRTGGATRTSIFATTPLPVGLEHLQQQHAAQQQQALQQMDPLLRPPPPSAASFLCGLPGGLLPPGSGGYSSYPQSSGDGLSGTPFTAGGFSASDMTSNQTVNILHIPDRGDCSGSDSDSEANFSGRDYDGATGQVLDARKRKRMLANRESARRSRRRKQEHLDQLEVVVTDLRTANAKLQKQVTALKQQVTATSDERATLQRQVFVLQAKLRDCTTFHFSPRGPPEPASTPASEGSAPSSITFQDSAVSIMPFKPPTPSMSIPATLPVQTTEFELDGAFADDEEICEAIETPTSELTTTLQAL
jgi_Chlat1_7319_Chrsp58S06923	435	MNRVYSVDDILGTFWKLDTDGPSGPADDNKPGIDGSPGATASGRPGMPRTASEWAVQEFFRQHALASIPENSTEAAAAATPSQQEEEQEQQVDQPQQQHSMLANHNSTHSSLAIHAVNHNADEVLRTHEVLRSNLAMACAMAATRVSAAAQTPAPSTSVARSTKPVNFGNLPPPTHFPEIAPFSRAQLSTANSDSTTSHAAMMFAASAQTSASQPPASLLMLGSQSPVGIPALPPRPGSIAAPSSTGHTGGSASAGGSGSETSDEDGEDDMKGGIKSDQQKNPEDIKRMRRMLSNRESARRSRRRKQAHLSDLELQVAQLRVENSTLLKRLSDIGQRYSDAIMDNRALRSDVEALRAQVKMAQELVKAAAAAGLRVPLDLSALDDAPASMPHLTSQQMQ…
jgi_Chabra1_327050_rna-CBR_g67687	219	MSKVNGTTIAGRQAVPSLIGKSSTPSPPQSFHPSASSPSSQSKHYFGGGGSQPSAGATNYHHHPHQYPHQYHQQGGSASRTTTTTTTTTTTTNSHSPPNPALVELVATSKLPSDDEAAVEERKQKRMLSNRESARRSRLRKQQHLDELKQEATSLRAANTEMMGRFNMAAKQYAYLTEENRLLRTHATELSRTLHRLHQSTSGSTVTGLHHPHSIGLTR
jgi_Chabra1_333704_rna-CBR_g29348	550	MNHGASQGVLRRATPAAAAALDQLMMPAAAMAVSSVGGGESHSLMHSSSWQAPAWISSLRAVSSTYTHHPSSASSSPPTHSSAYLHPFAACTPPPPPPPPPPPLVNFNFDFASRFKEMYTLAEEDAAAARLADGSAGPQVHDQQLDCEGEEREEREQQDQEDRFLHLFIRNLHHQYISNAAMGGEGGDGGGHGGGGGGGSSSSSGTGSDYGNCQDCAMSSMGGLTGPSAMAAATAAAATAAAGGYPSGETFVDMDGDATWSGGDYSDAVAAVAAAAGGAGGCAQAGEGGGSPFECDQQILRIAAAAGGASACTAITIAGCERQNSCGDHDGRRSMHPLRAGKGGGGEMVECDERAKMEMQHFAEEHSLLTDMEMDRKRLRRMLSNRESARRSRQRKQEH…
jgi_Chabra1_350511_rna-CBR_g55475	244	MGELIQRQCPRLLSGQVAPVESDVPRMRMLSNRESARRSRRRKQLHLTELEMQVAQLRVENTSLAKRLTDIGQKFSEAAVDNRVLKADVEALSAKVRIALHMAGLQDVYSTELCKPRIKVSEEMVARAAAAIIGNVHEYIPEYQPYVSCHIPDMYHMITGRGFGADGMMPFYETPCSQISMQVPSLGSKMERPPSLQRISSLEHLHKRVRAGTGCGTANPWIGNGWDIDGTSSLVDHEVVSGES
scaffold-DRGY-2007730-Chaetosphaeridium_globosum	244	TPAAFPNYYPHMGPQHHPYMGWGGQPMMPPYATPPNPYYAGYHPAMAPPPQYGYSVPPVADPMAAGRAKGAENGEAPADWGKTAGLPTSPAGQGRGDSGSEGSSGSDSGDVLHGKRSFDGMTGDKPMGANGAAANGSYPYPQDGSAPMWQGVGAPRRGGPSSMPSDVLQYPTVMDEREVKRQRRKQSNRESARRSRLRKQAECEDLGSRVSTLVLENTTMKAELIKLQEKLNQITADRDALLEQ
jgi_Klenit1_3903_rna-KFL_000800330	247	MGSRDGQRPVGRSPSVDDLFAPMLQMQMQGDEEDRKPGLHLPDYPLPGSGGPRPSGGNYSSIPPNTSPRPSAADNASSLMPPPSTSRYTSAAGPPPPQDSGQFRDAKSPQAGEITAAGEHPRKVAEGLHDGRLSNPTSDDDGGLGQEGSDERKQKRMLSNRESARRSRMRKQQHLDELKAQVAQLRAENHHMAQKYSIAARHYAQLNEENRMLRHHAVDLSRTLHRLEAVARPGIGGMGGGGYPHPR
jgi_Klenit1_6805_rna-KFL_001860050	503	MERVFSVDDILGTFWKLDTQGDGTPKEDHSNGKLSNGFPSSASLQNLHAFQKMSRSSSEFMFQEFMKEHTAGLKAVDSERSLEKFGSMRSLPSVDKLDAFLSVPSESKLDKLEDGGGSNRGAKSSPFGMPESPTASALNPLFSGLKNEAPPSSEDQGYADYLRNRLVMACAVASTRMISNPSNGSEQSLQNGTAMPDSPLGSASMFPPLPNTSYPPMSLPKPPGPLGIPHLPARPMAFGKKDASGPSSRDVSEAEDDKGCRSGDGNDSQDEDGKDMGPDDERKYKRMLSNRESARRSRRRKQQHLSELELQVAQLRVENTTLIKRLTEIGQKYNEAAVDNRILKADVEALRAKVRIMMHMTGVQDINNPDLDKEKVKLAEEMVAAQAANRLSTRGGPAY…
ME000392S06822	420	MQDQGATTPYAPDWAAASQAAAAFQAYYGPQGQGSYYQPGGATPQHPYMWGGQHMMPYGNSPYGVYPPGAMYGHQSMPPMAAGTAVAVAPALAGVGPTAAAAAGGGGGAAAEDANRSAEGGPTKERGLKRGRGATGSSGALPSGQPGDSSRLTHSGTGMLPRSGDDEEEDEDDDDGDSADERGGARGTAHNGAAVDYWQGGASGGSAGGHAGTDARKGRPAAGGGAAAAGAGAGGGGGGAAEQGGQGQPPEAWAQDEREVKRQRRKQSNRESARRSRLRKQAECEELSTRVDALSAENAQLRRDLAQLNEDCNRITFQNAALQEQLVKARGDAGQAVPPVAEESGEEGAQELQASQVAEPEASPNVKEAEHAEEEPPFGPATPVVAIKAENGEVDSWQA…
ME000067S09032	690	MERVFSVDDILGTFWKLDTQGEGGNNANTPGGGQGERSYQDLQKLHREHSLQREHSFGMQLAHAGSLPGMASYRGMNRSSSEWAFQKFLEEHVASGFGSGMSYSSSLDRLDDRGEAVKAEDGVGANGDKEALGLDSSQVPKANGSGRPSEGWQRPPAGESPGALEDERAGNGAVSGRPMNSQEYNMRSDARYMPPQEGPSDGGPEGAAARAEGAPAAGEAAGVRPLFSGLPPDVAAASHHEYETVLKQRLAVACAMASTRQTRGEAAAAVAAGGGGEAASEDSLHPPPPAAARRPMAPPEAVARPMAPPPPPPLAAPPAPPLAGPLGIPALPPKPAHVRGFGAAPSSSSREQSDEDDMRSEGEDELVASLEHLTDPDEIKRVKRMLSNRESARRSRRRK…
jgi_Mesvir1_19242_Mv03494-RA.1	514	MQRVCSVDDILGTFWKLDTACADADDGDPNRTEEKPIDEKRKMSRIDSAWAFQEFLKEHKQEVSSSRLETETSLDSKGDSVISQLQKPAHLAGMNMPFVPLAQRLGAGHPHVEASVRVVPDMAGLMFRPGDPLTIPIPPPATATDAAVAMEAFRDITAAGLPLPGSLANGGGAHTGPHRGTPEDIPGLVQAQAAGGGGRGGVTASGAKKERGRGGATRGRGRPAYESHSSAPLGGSEVNVEALQAALAREYQVQQQAAGMPVALAASSSFNPAGVVGVSTVLPPGPALSHPAPLSSAGNSSDNSGDEGDGKRGSGKDGEGGVEDIKRTRRMISNRESARRSRRRKQAHLTDLEYRVQQLKLENSSLLKRLGDVGQRYSDVAMDNKALRADVEALRAKLK…
jgi_Mesvir1_26323_Mv22503-RA.1	274	METLLRRPPSVTSIDNLFDPLGSGELPQMGSFSNLSWLESPRPLSDLRVPSLPSVPSLARISSLARVLMGEGFEEASASANPLSPKKFAPTIPTAPLGLDLGQEANCGNIAVKADIEDTEACAPSRDGDAGPQEWQGIPGDAVGQQHMEPITADANQSRLERNTTSEDEKLNSGGEGPVDERRARRMLSNRESARRSRQRKQAHLDELRNQASQLRQENANILSKLHFATQHYGTVTEENRLLRSHVLELTQSLARLRELAAFQGASMQRVEAC
SM000002S05710	576	MERVFSVDDILGTFWKLDTQGDGGGGGGGGGGGSCGHGSSSQQDLQRLASQNSLLRSNSGHWSGSAAATPSGHQMNRSPSEWAFQEFLKEHAGPAVAGHGYGADSSPRFDEHSASAAAAAHHLPGGAAESPGALSSPLPPFSPPFLASSGGGSVRPLFSDFPEEASPSNPQEYADMLKHRLAMACAVASTRVAASAQLGSYAAPPRPPAVDVLTPGNRLSASSSDASGRAGAAQLLMPAPLGIPALPPKPDLAARRAMPAPGGGVGGSGSSREQSDEEGARSEGEDELLASLENVTDPDEIKRIKRMLSNRESARRSRRRKQAHLSDLELQVAQLRMENSSLAKRLSEIGHKYNDAAVDNRVLKSDVEALRAKVKMAEEMVGRAQRGSGPLYGLGGHQQ…
SM000041S15476	322	MPRSQTLAASVTRKKASHTGALREGLAAAAAAAAAAGAALLPLPPPQAAHAAVRMTPSEVKVEAEASEDGAPAAAAAANAPVSAGAKPEAAAAAAAAAAKVEADASPIEALYVQEGVTGAGGSKGDAAASCSRSKSATTAAAAASDLDVGGGIAAGASGLGGSGGGAQTQSASNSEGEDVAVVDERKQKRMLSNRESARRSRLRKQQHLDELRGQVAQLRAENGHMVSKYNIASRHYGLLTDENRKLRSAAMELSRQLQHLHTAAAQAHPGGLAALGLGGPSHLDPLPLDSAHGHGGGHGHSHGHGHGANNFSRTLTPGLSQ
SM000053S17471	764	MLKHRLAMACAVASTRVAASAQLGSYAAPPRPQAVDVLAPGSRLSASSSDASGRAGAAQLLMPAPLGIPALPPKPDLAARRAMPAPGAGVGGSGSSREQSDEEGARSEGEDELLASLENVTDPDEIKRIKRMLSNRESARRSRRRKQAHLSDLELQVAQLRMENSGLAKRLSEIGHKYNDAAVDNRVLKSDVEALRAKVKMAEEMVGRAQRGSGLPYGLGGHQQQQQPAPRYHSPGDGYRVGGDGAAVLDRHAPPYGPPLGMGEDGGSHRTHDARAPHHPPGHYLPPGGPMLSGGVAQPSLLQQQEQPLPAQQQQQCSRQMDPQIVGSVSPRMDLHQSPSLGSQDFIDQAAVGMKMERTPSMQRVARSGAGPASTATHLGGLRGRWRTRQSXLAALAAQ…
SM000118S25580	1371	MERVFSVDDILGTFWKLDTQGDGGGGGGGGGGSGGHGSSSQQDLQRLASQNSLLRSNSGHWSGSAATTPSGHQMNRSSSEWAFQEFLKEHTGPAAAAGHGYGADGSPRFDEHSAAAAAAAAAHHLPGGAAESPGALSSPLPPFSPPFLASSGGGGVRPLFSDFPEEASTSNPQEYADMLKHRLAMACAVASTRVAASAQLGSYAAPPRPQAVDVLAPGSRLSASSSDASGRAGAAQLLMPAPLGIPALPPKPDLAARRAMPAPGAGVGGSGSSREQSDEEGARSEGEDELLASLENVTDPDEIKRIKRMLSNRESARRSRRRKQAHLSDLELQVAQLRMENSGLAKRLSEIGHKYNDAAVDNRVLKSDVEALRAKVKMAEEMVGRAQRGSGLPYGLGGH…
SM000152S01544	582	MERVFSVDDILGTFWKLDTQGDGGGGGGGGGHGSSSHKDLQRLASQNSLLRSNSGHWSGSAATPSGHQMNRSSSEWAFQEFLKEHTGPAVASHGYSADSSPRFDEHSAAAAAHHLSGGPAESPGALSPLPPFSPPFLASSGGGVRPLFSDFPEEASPSNPQEYADMLKHRLAMACAVASTRVAASAQLGSYAAPPRPPAVDVLSPGNRLSASSSDASGRAGAAQLLMPAPLGIPALPPKPDLAARGAMPAPGGAVNGSGSSREQSDEEGARSEGEDELLASLENVTDPDEIKRIKRMLSNRESARRSRRRKQAHLSDLELQVAQLRMENSGLAKRLSEIGHKYNDAAVDNRVLKSDVEALRAKVKMAEEMVGRAQRGSGPPYGLGGHQQQQPAPRYHSP…
Rw2G010870.1	156	MAASSGNSSGSSALQIMNSGSDQEGIHQVMDQRKRKRMVSNRESARRSRMRKQEHLTDLTAQVGLLTKENNQILTSINVTNQLYLNLEAENCVLRAQMAELSNRLQSLNDILDYIDSSKWLLENEAEDLSAQFGGDGFLNPWSNLCFNQPVDMFMC
Rw2G016320.1	208	MLSTIPAMLPSETLLHFPAFDTGFNPGGFTPWESELCPAVKYSPKPVISNPSSDADQTPSPNPVISSSGSDDDPNRPGRSRPDHAKSCPINGSKRTVSVSPVDERKRRRMISNRESARRSRMRKQKHIENLRTQVNRLRIENRELNNRLRFVIYHFQRVHTDNDMLRAEHTMLQQKLSDIRQILVFRQLQHMSSVWPCDTVITEQTHH
Rw2G047640.1	219	MQPDEATGLHYLVPSGSLSSPYPPHFSMMSTTTQSNPASAFQFNRFSATPLYNNYQFPSHLVPQEVNNNNNPQQPCSFSSNSTSDEADEQQLSLINERKQRRMISNRESARRSRMRKQKHLDELWSQVVWLRNENHQLVDKLNHVSESHDRVLQENAQLKEEASELRQMLSDLQLHSPNSNYHPSLRDQLEVDVPCNTAYLRAESSNQPITTSSMDLLG
Rw3G002530.1	427	MDRVFSSMGEMSDHLWSSSSSCAPVPPGTNVNEDEDELSKMNRSASEWAFQRFLQQEASVSPSSSSQAQNDVEETKVNATSMALPNGQNPTNTNSSAASFKAPNVPVDSEEYQAFLKTKLDLACAAVALSRVKGSLVKAQDSASLADSGQQASDALQLGSQAPFEGAGNDLCRSYDKNATAPLGIPSLPTIQSRSGASIRQATSASSRELSDYEEVEGETAMTENMDPTDAKRVRRMLSNRESARRSRRRKQAHLTELETQASQLRVENSSLLKRLTDINQKYNEASVDNRVLRADIETLRAKVKMAEETVKRLTGSNSVFHTMSDVSSISMAPFDGSPSETSADAAVPVQDDPNHHYFQPASNNSMPTDFRGNNGLADNTPSVENVQQTSAATSKEVV…
Rw3G018670.1	198	MDANESKGNHYLRNQVPPSQLIPSTKQSRLYSSPRNMQAVEVAENHSLLSLQNPTHNPDSVTFYPTRIFSTSHIHDFSSNASSLNNDTVFDEAAAAGEQGLTYEKRIKRMISNRESARRSRMRKKKQIEELQYQVDQLHITNRQLSEKLIQLLEGNQQILQENAQLKERVSSLQVILSDLISPLQRNAEMPPPTPKST
Rw4G030770.1	196	MLSGEISGIHYLTTPEIQVPNPANFGNIIMQDNIPSSFHFNGASVFSNLLHTQIPPPGHDQLLATPVQSSSLSNNSSTSDEAEEHVQQLSNIIDQRKQRRMISNRESARRSRMRKQKHLDELWSQVLRLRTENHNLMDRLNHVSETHDRVLEENAKLKEEASDLRQMLSEIQISTLRSTELEVEACSTTLSTDLLR
Rw6G012280.1	158	MASSSGTSSVSSMIQNSGSEEDLQALMDQRKRKRMLSNRESARRSRMRKQKHLDDLTAQMAQLRKENHQIISSLNITSQHYMNIEAENSVLRAQVSELSNRLQSLNEIIAFLNANHGGFVEDSSNNNFTEPSADCFFNPLNLSYLNHPIMASAEMFQY
Rw6G027330.1	448	MHSAFQADEISDITDTFWASSTSLPMNRSDSEWAFEQFLEEVVSAPPPPPPAADQLTVSSVASAHSSTSKREDVDEEVVEIKKPDRHLNCPPPPPPSTAPINSDQYQRELLKSKLDLACAAVALTRASSLKPVGSGNVAQTQSILPQPSQVTSALHNKAAGYGLPQSEADTSPLGIPALPAIQKKAQTTSGSSKDDSDDDDLEGDIEITENMDPADVKRARRMLSNRESARRSRRRKQAQMTDLETQAGQLRVENSALIKQLTDVNHKYDNSVVDRRILEANIETLRAKVKMAEESVKRKTGINPLLLAMSNVPNVPRASMASLGNPMDTSANASVPMQPTSNHLFHPVAPSINTPPHHQRLDTSFPGNPSIPLVGNQQSTVGQPIVRGSNTTEVPSVQ…
Rw6G036360.1	164	MASSSGNSSGSQLLQNSGSEGDLQHVMDQRKRKRMQSNRESARRSRMRKQQHLDELTAQVTQLRKENGQIQTSINITTRHYMNVEAENSVLRAQMGELSQRLESLTEILNYINGNNNNGVFETEPGQLLQTGSTAADHNSFMNPWNNSLYSNQPIMAAADMLQY
Rw6G039460.1	339	MERNSAAVHSQMTPSMFGSSWHGDHMKRSPPQLEIDEWINHGVAADNQGEFRADRSFAETDGFFGDLCSGGDLSFAFKNRVIMNGFSSSGLTETLLSPQNLTPKNSSLSATMDSQSSICVGTPTSAANPIGRDNQARGATSGSSGDQSDEDDFEIEAGPCGDSTNPLDIKRIRRMVSNRESARRSRRRKQQHLQELEGQVDILRVENSTLFMQLTDASQQYRDADTNNRVLKSDVEALRAKVKLAEDMVARGSLTSSLNQLLQGHLTTPQPLNPHTNLRGVAHVSPTITIHGEDTSYGGIAVSGQNSGVGLGNAAGITNSNMSTRIMSDTVSCVSTDMW
Rw6G042660.1	157	MFTSAAMFFNGAEEAVEFQCPAQETGITATIEELMSLLQEGNSNSNSGSPNSGSEGSNGRGVYSLDERKLRRMKSNRESARRSRWRKKRHLEDLTEEANRLKMENREQKNRLGLVAQKCYVTWRENERLESESLALWARLSDLNQVLVAMQTMRSQY

## Sheet: Sheet-6
Protein sequnces of MFT1 clade of PEBPs from different species. Related to Extended Figure 11.
Gene ID	Length (aa)	sequence
AANG012649	685	MAQGEAQWRVNPAFEEVQDEDLSSGNAGMAGLELELAAARQMEESLAKLGLAEGGGEGERLAVAAAQARDPDVQRGVEAYFDDVQDIIRQEEYADSSSVVHVGHAARRKHLDLARTEKMSQTEVYLNVEDASGELVTCHAVVHTDTVVKEEGPEFSVTKKESGTQLMLGSADASAIAPCLDPRRVPEEEAAFSPPLPRAGGGLVEVEAGCGESAVPETGGEGAGPRVPAGAVENGAFHSEAVDSELTYPVTPEEGLDDELELQQNIVLDAIQAFRVDATAVQSQRGGAGGDGDGSEVARTLLVGSQEALALGGRPDDGVYFGPGSAYPEGGNYVITRDAAAFADQGLADIVSSNLAAAEVDEEQAGLGHKSASLAEGDFALGGSHQQQQHNVAAARPSI…
Aspi01Gene04226	580	MPLGSLLQSSPNLWNDLKDWMSGKLRSGLEDDSEDLSDEEVDESQSLGGVSTELEPENKPPALAINKLGAFFESDLQNATLPITYNGHKVIAILDGGAGVSIITKSCWEKWGRPPLKHTTVVIKLANGETAKPIGLLVVDDAKIKVFGLTFVHKLVVMNFVKDPNSYDCIIGRPFMRMANMLHDWGQNRVYIMQKDRTLRVDLGNWKVHSMASNPITTESVTTDRTSIPIFQSTFSDSPLGKELAPLPECEDSENWMHILATMDVLPQKMGGTQFKVEDSSRHHHVCVVVLGFALLLRSLLAAAAELSSANSDLAESTIPPWLDAYGRTPNINVKITFNNNIVVRENGQLLTLHQTSLQPHVQISGPDVDPYAAYTFIIVDPDAFNPTTPLIKNVIHWI…
Aspi01Gene04231	213	MRPDHHHVCVAVLGFALLLLVVAGSCLAGNSDHLADSIIPPWLDAYGSTPNITVTITFNNTIVIRENGQLLTLTQTSLQPHVQISGPDVDPYAAYTFIIVDPDAFNPTTPLIKNVIHWIISNIPGSTMPCQDIAQTGTIVLHYLRPRKPLVFPPPYGTHRYYNLLFKQPTPYENVQNITSGLPSFFSTRKFTQRYNLGYPVAGMVFEVDFDA*
Aspi01Gene41690	198	MEEALCVWWFSLLCFFGALKAAQGCQGLEAASVIPDWADAYGAPRVNVTLSWMAPPVRLGELLPANLTQTRPHVGLHVPSDLLPAGSLLTFLLVDPDAASPSSPTFRNFLHWIVSNISIHSKKEIWEVGVENVPYKGPSPPSGTHRYYALVFEQKEPIHIQAIQNRTNFSVRDFTNKYGLFYPMGGTFFRVRATDHH*
Aspi01Gene41692	198	MEEALCVWWFSLLCFFGALKAAQGCQGLEAASVIPDWADAYGAPRVNVTLSWMAPPVRLGELLPANLTQTRPHVGLHVPSDLLPAGSLLTFLLVDPDAASPSSPTFRNFLHWIVSNISIHSKKEIWEVGVENVPYKGPSPPSGTHRYYALVFEQKEPIHIQAIQNRTNFSVRDFTNKYGLFYPMGGTFFRVRATDHH*
Aspi01Gene41693	198	MEEALCVWWFSLLCFFGALKAAQGCQGLEAASVIPDWADAYGAPRVNVTLSWMAPPVRLGELLPANLTQTRPHVGLHVPSDLLPAGSLLTFLLVDPDAASPSSPTFRNFLHWIVSNISIHSKKEIWEVGVENVPYKGPSPPSGTHRYYALVFEQKEPIHIQAIQNRTNFSVRDFTNKYGLFYPMGGTFFRVRATDHH*
Aspi01Gene49226	217	MAVILAAKKPTLFLLLLILVQIFSNSVQYKLEETILPPWMDSYGTGPNITLYVCFREDSCVENGDVFSLNETYESPYVTMAGCDLKEEEGYAYICVDADEYNPKNPYAKNELHWIVANIPGSIKPYQHIADTGKIVLPYLRPRKPFFYRGDFGVHRYYNLLYKQVKLDQNITYDGSIRHFSIRNFTNTYKLGYPVAGVVYKVDYNTPSHNFKVAQV*
Aspi01Gene57840	211	MVTPHLVPTANSTFFILGIILGLLFFSKFIYSDDSTISPWVDPYGTKPNISLLVCYQDDLCVRDGEVLSLADASSKPYVATFGSDVNEDDYYCYVMLDNDEFNPKQPYARNLVHWLVYNIPGWTKPDLNITDTGTTLVPYINPRKLPFIVRGSNGLHRYYNLLFKQANGQQKFEELESLWQFSTRNFTQTYNLGYPVAGLMFKVNYTGGH*
Aspi01Gene69978	194	MATPGSGVPVAKEQLEAGKVVPDVVQSMAPDLLDIRVLYKEVEVANGLAMTRAQTQIKPHVELLHGHSAATESDLYTLIMVDPDAPSPMKPSFRNFLHWLVVDIPGSTSPSQEVWQTGHEVIPYMGPAPPEGQHRYVFLLFKQSCGELKVQGASKDHRKTFNVEGFAKSHKLGHAIGGSYYVASAHDDPGKQV*
Azfi_s0032.g024801	157	MATAGSGVEAMREQLLAGKVIPDVVGSMAPGMLDMRVKYKEMEVANGLAVRRAQARMRPHVELHGPSAAPTEIWQAGREVVVYMGPSPPEGEHRYVFLLFKHQGSPPFQVHGVSSDNRKNFHVEDFARSNHLGDAVGGCYYTASPHDELQYSGQQV*
Azfi_s0035.g025582	216	MAIWWVAMVALLAIITTTTVSATKTVAPGFNRTKLASGTVKPDWVDAFEDGPSVSISLSFDFPQGKKQEVVSLGELLPRNLTQVRPHVVVTKSERIPKGALLTLVIVDPDARSPENPLVKNIIHGIVSNIPHDELVGDNHHHKDIWELGVENVPYFGPAPPLGIHRYYILIFHQETKINVATIDSRRYFSVRNFTRTYHLSYPIGGTFFEVSANS*
Azfi_s0451.g070753	217	MVQIMAFYGSVMAAMLVVASSASMVSMVTPGFDDSQLAAATVVPDWLDSYDSSSQRVDVELSFELDTNTTRIVGLGELLLKNETQSRPHVELRVSPESSRDGRLFTLVSVDPDVPFPWAPTIRNVLHWIVSNIPAPTSSDGDDQEIWEAGVENVVYEGPAPPEGTHRYYFLVFEQESQVNITTVSNRINFSVRDFAREYDLYYPIGGTFFEVSADS*
Ceric.02G097300.1.p	202	MATKLWMMAVLSLLKVLEICAVGQEDEVVPAWLDAFGAERVQLAISFNGSSVRPGQLLPKNLTSSSPCVLLDVPSSLNSSWITVIMVDPDAPSPASPSLSLILHWIVSNVAPPHQNGRDILEYGMEDVTYLRPGPVGGIHRYYLLAFKQTQEIQVEPIEERINFSLRNFTAKYDLNYPVGGTLFRVEADSESNGDCTQFTK*
Ceric.06G000200.1.p	196	MATPSSGVSVLREQLEKGKIMPDVTPNLADELVDMRVLYKEVEIANGLGMRKAQTQIKPHVELHGPSAGSEKEQYTLLMVDPDAPSPSKPTFRNFLHWLVVNVPGSTAPSQEIWKTGHEQVPYMGPAPPEGHHRYVFLLFKQSGGVKAEDVSKERRKSFDVEAFAKTHKLGSPVAGLYFIASAHDELEYSGQQQV*
Ceric.06G045500.1.p	205	MLCLTTLHFLLLLMLTMAFRLVVECEWPNIADTILPSWMDAYGKTPNVSLYVCFNRYTCVENGDILNLDDVREEPYVTFTGSDVREEDEYLYVCLDVDSYSPAQPYLRSELHWLVTNINGSIKPYQHVADVGHVAYPYLPPRRNYDFDGNQGVHRYYNLIFKQRRAEEHVKYDGWVRHFGLREFTKINKLGYPLGGVVYEVDYG*
Ceric.22G072400.1.p	215	MQNSACRLPKAILWGCLLITSYFLQVSYCDMSLKYSILPKWVDSYNAEPNVTLRVCYSATKCVGDDHVYSIDDIAGRPDVMMSGDGLDKNASYTMTLLDVDANNPHHPMYKPLLYWMVCDIPGDVHRYQDLGISGNAVKPYVHPHEWHNHEDVFGTHRMYLLLFKQERKIGYIHFGRDVRSLSMRKFTRQFDLHYPVAGACFDVNFEGFQDPPP*
Ceric.22G072500.1.p	217	MPCPLIKQNIMQNAACRFAISILWGSLFTSYFLQVSDCEVSLKYSILPKWVDSYNAEPNVTLRVCFSEDRCIKDDDVLSIPDIRDRPDVKMSGNGLDTSASYMMCMLDADANNPHHPVYKPMLHWMVCDLPGDVNPHEDLGICGHTVKPYAHPGQWDSAKDVFGVHRMYTLLFKQERKMGYLDLELGAGSLNMRRFTKQFNLSYPVAGISFHVDTK*
Ceric.22G072600.1.p	207	MQNAACRLAISILWGTLWTSYSLQVSSCESSFKETILPKWVDSYGAQPNVTLRVCFNEHRCLEGDDVFSIPDIRDRPDVTISGNGLDANASYIMCMLDADANNPYHPAYKPLLHWMVCDLPGNVDPYADLGIRGTTVKPYTHPAEWDSAKDVFGIHRMYVLLFKQERKMGYLHFDLGAGSLSMRKFTKQFKLSYPVAGVSFHVDTT*
Ceric.34G007800.1.p	217	MSDRAIMRTILTLFGLLSTILSLFGAAAQPEKAQPFQLQDTICMPWLDAFEERINVTVKVCYSSSEKCLRDGEIIHAMDTQEVPKVFICGNDLNQTGRYALVVLDTDDYTPENPVAKNTVHLLISDIDGSTNCSQDIAETGKVIVEYVEAHRPYFFDRDMGTHDFYVLLFQQESGTLDMEPLTWNGRFSMRDFAQKYDLDYPVSGMLYKVKYGSYH*
Ceric.35G043800.1.p	194	MSTKFRIAVAAIVTMASIVAFAGANQQKHEVIPPWLDAFGAPRIAVNLSFNGSEVSIGQLLPRNLTVSPPHVSLDVPSSLAGSWLTLVMVDPDARSPTHPELALILHWIVVNIATEHESHGDILRSGTDAVAYMGPSPPIGTHRYFVLAFVQNRFLQIEPITDRRNFSLRNFTMKYDLHYPFGGTYFRVRAGM*
Csu42366	173	MHSVDPAKEARKPTATSDYPDQLSDTTVALAAAKVIPDVVSRVTDTATLTIEYDGKPEEPTITIAGTDTYTLVMVDPDAPSPDHPKYRFFLHWLVVNIPGVDVNRGEVVTAYMGPSPPKGTHRYVFLLYKQNGRVSAKNPHSRQNFTLHQFTKEHSLGDPAAAVFFYSAPEE*
Csu46092	213	MRFISAGLLVLLVALSASTASLATLISQEQTEDLTAAKVIPDVISGIDPAPGVALKIQYGDTPITTKGGRLPRPETLNAPSVQVTDLVGNVLSKLDPLKLQADTKYTLVLSDPDAPSPAMPTSREFLHWIVTNAPFGDITKGEVAVPYAPPSPPAGVHRYVFSLFQQPKGTNLNVPAPASRARFNTQKFSQLYDLGEPVAAAYFEVAAPGIE*
jgi|Chabra1|339688|rna-CBR_g32487	243	MIRIKQTGSMKSEVAEAALGQLSESRLINDAIGTFEPRAQLEVLFNDSMGGMEGQLGATYAIQSGKLMSATHVKEPPLVDVIGEVGPSDYLALLLIDVDWPRPATTRVEAGQREMEEAARQAAHSDDKVNWLLVDIPGAIATIEGIPAKDYEVIPYEPPEPKAGVHRLVFVLCKQGQQATGLLRDEGSRLTLARDKFPTRRFLREHDMQPIGAVYFLCQSSIAVPTVGQVSSSAQPPVPSVS*
jgi|Chlat1|5389|Chrsp35S05219	240	MAVAGGAEPGEGGAGGGGAGEGIGVKQVLSFPPVPALGEDEEQTAASAVRAAATAGVFEADSKLLPEFPVSACLLRVSYGDKEVRCGNELTLAEARPLPTSVSWRPADNGTLYTLVMLDPDAKSSRNRFMSPIIHWLVVNIRPDQAQVNQLQSIQKGDTLHPYSGPGPAVNSGPHRYIFFLLEQPNGPLQPSQVRQTFTPIVSRLRFHVHSFVKRFELKPVAVNFFQSRQDGSSTCCVM*
jgi|Klenit1|11296|rna-KFL_004640060	177	MASQGNELKAFKVLPIVIDFQPSVQLKVTYGSSEVVNGVALRPEGTQEPPKVIISGHVEKDAKYTLVVTDPDAPSPDDPKFAEFLHWIVANIPGSEAAEEKDISHAGEELMPYTGPAPPMGVHRYIFILFKQSQDLSKEAAPEDRKLFKVRQWAEEHGLTPVGIVFFTAEKGGNRN*
jgi|Klenit1|11297|rna-KFL_004640070	343	MSLLGHAAPLSRRFLQGRTTFFGELASSCGLSRTARVFNSSAQVLPDFLFEPRPKNDLCSFTAVTTSSISTSPRSPTARQSGSPLLHALNRARAFSGEPYQPALRHKRREHDVFDDVGVEMAVDFHELQAFRIFPDVLDEFQPMAELHVEYGEHRKVRHGAVLTPEWTQEPPKVRIPGGLDPDARFTMVKVPGGLDPDARFTLVMTDPDAPSPAEPRFAEFLHWMVANIPGTAATDGKPGRHPPPDLGGSYVYDRPPLWVIEKRLWQDISRSGDVLVPYMGPAPPTGLHRYVFVLFRQPRKLPREHVAPLQRPKFRTRHFAERYGLVPIGATFFSAEKGRRA*
jgi|Klenit1|14364|rna-KFL_008820020	430	MAGGTTSAVLAVAIVLLARSVSAQQLVSSVPITPVLQLQAARVIPDVVNGVVSPAENLTIIYGGVNSVGYGNELTVNQTQAAPIVNVINGSDPASLYTLILSDPDVPDPSVAGPNSSYLHYLVVNITGGASSNIAVTGVPLAPYQPPAPPSGLHRYVFQLYKQNATARIGNISVSRSGFLPKTFAATYGLGLPVAVNFFRAQPAGANNLTTNSTPDVVEVQELLRGRVIPQVVPPFTPLARLNVSYGNGTLSYGQIIAPAEATSPPAVYAQGIAPGTIYNSTFPYFTLAVVDPDAPDPTTPTSSLILHYLKVNIPTNTPTANIVNVTGGNVLQTYAPPGPPTGLHRYTFVLYGQGRLSNATAPASRSLFNLTSFALNNTLGSPLAAFYFNSLRVNTTTA…
jgi|Klenit1|4571|rna-KFL_001010090	249	MAHPGGEKSEMAGEEASTQGRIEEQTAASTQGGTATSAGPRTQVEESSQTDQPAPSTPFASTTASPTLMSELEAAGIVPDVLDTFNPSAQLNLVFGTDKGTLQIENGERYASADLKSSPMLSIHENFVEAQSHLYTVVLVDLDSPDPTNPGNGEYLHWLVTNIPGPQATSDAALMDPAKVGKVVASYEPIQPKGDLPHRYAFVLFRQRPTAVLDIPSTDDRRQFKMSSFLMSSAVAAPVMAGYFTSSH*
Mapoly0005s0037.1.p	232	MQTGRFCHPFERPRNGAMMADSQSRQVVVSAQLLLLLLLGSCMVHEIEAVEYASQRVNDLETVVPPYLDSFGAPSAQVKVYYRTNSTVGKLKLGKLYDRNQTQAAPHVVIKGDAVQKNDFYTLLTVDPDARSPTNFTARNILHWMVTNIPGNIKSSQAITDVGDVIQPYAGPAPPIGTHRYIFLLFSQGYKKIEVPAPTSRALFSVRNFTTTYQLGWPLGGTLFRASFDDQ*
ME000175S02064	198	MACPHALKAQQALTDGKIVMDIIDPFTPSVDMKIWYHNEELAGGMELAAIQTQLGRPRVVIRGKGLQAAELYTLVMTHADEECDAKDREKLHWEATGYLPAQPETPGVHRYAFLLFKQPAPEKAGCRFRPNEWRRQDFSTRKFAKKYNLGLPVAGMHFVVRAPAPEEGQSAFLKRTHDNHVLAADKPVPKGEVMTGHL
Pp3c10_23660V3.1.p	330	MYVSVLLLLLLTMAAGIARYGSDALLSVEADNVLMREPSNDPVYREDSRELLHGNAFLNEEESPYFAAGYPNGGNYELTKDSRATANATVGNVTIETALVAERIAEVEGEDQPGGPPVLGNGFLSGDIVTTDFAGTNGVNEVDPLLDTLQSDTISAVPTPDLVKGVVGHLEQTGIIPEVIDRFTPTTTVRLIYNDNLEVLDGTKVSENDVSKQPKVEIEGAFVMPGSLYTIMLVSSSAIGEGKERVHWIHVNYQGPQDIGSAVIRAGADVLHCEAPKAGSNSNQLVFLLFRQPGQLVVPTAHSNDEISARSFAATHHLTPVGALCFMVA*
Sacu_v1.1_s0033.g011036	216	MRKGVGAENRMAMVMVMSIMMMVAMVEMATATNLADAEVAVGFSRAALAAATAVPDWIDAYGFAGPRVNLTIHYTYNNRTFPARLGELLARNATQSRPHVLLHVNSTLPLDGVLLTLLLVDPDAASPANGIVRNYLHWIVSNIPANATASHSSHGGPAPPFGFHRYYFLVFQQEAKVNITPIASRLKFSVRDFTKTYKLHYPIGGTFFEANADFY*
Sacu_v1.1_s0033.g011038	229	MGRWRHGLMMAAADVGLLMMVVAAAAAAHTHHGSDADTVAPGFDRSALAAATVIPDWLDSYGAPGVLRVHLSAIYTYDNATYPARLGALLPRNATSSRPLVRLSVNATMDADVDGVLFTLLMVDPDATSPATPTYRNILHWIVSNIPANSSGTFQEIWEVGDENAEYYGPSPPLDIHRYYFLVFQQETKLNIPTITTRTNFSVRNFTKAYNLYYPVGGSFFEVSANES*
Sacu_v1.1_s0035.g011457	199	MATPGSGVAAKRIQLLAGKVVPDVVHSLAPDGHMLDMRVLYKEMEVANGLAVRRAQAQFKPHVELRGPSAGTRSDLYTLMMVDPDAPSPSRPSFRNFLHWMVTDIPGSIPPSEEIWKTGHEVVPYMGPSPPEGDHRYVFLLFKQQSNQPLDVHGVNKEHRKSFDVENFARSHHLGHAVGGCYYTASPRDELQYSGQQV*
Smo17528	154	VIPDWVDSFHFPRPSLRVAYGSQNVTIERQFSPAEVLLQPKVSITNAGNRDLFTLVMVDPDPPGPQIPILRNILHWIVVNIPAQSTNASEQGDHLAPYLSPTPVQGVHRYYFLLFRQKQIHAGSLVGSLSRTLFSVRVFTENYDLGYPVDGVFF
Smo438108	1065	MRPRRRIIVIDRPPSASLQSNRALTLEERRDVRQLLQIVESSSRLGFSMKWNGQLSQRLVGVILHMVKNGESAMVFFGWAGTRQDFRHTVHTYNCFYEALIRTGQCEEAYRLFKEKWPQELIPDSITYGILIRGLCNFGKLKLACSLYEEMVDRGLRPVVLTCKFLLNALCKSGNLELALRYFEKMSSIPCAATWTILIDGLFRAIRVDEACYYFEEMKHTAIPNNWTYTVVINGLVKAGKVAEAERVLQEMPVPTLANYTSVIGGHCKAGDMGKAYHLLEDMKRKGYQGDNLTYNTLIHGHCRLQEIDRAYELLEEMKSNDFVPDIFTYDILIAGLCRAKRLSEARDLLGTLRNEDGCTPDVVSYNTLIDGFSKAARVNDAHQLFLEMVTAGQHPDVV…
Thupl.29381775s0008.1.p	153	MRVQQTHQKPRVEMRGYPFGTSEDLYTIIMVDPDAPTPKDPAFRCYLHWLVVNIPGETPPTTEIWDTGKEVVSYTGPDPPLGSHRYAFLLFKQKGEIKVEPVEERKFFNVKNFMKEHELSPPMGGSYFYAMKDDQFEHTGNQSPFIAPNLPG*

## Sheet: Sheet-7
Protein sequnces of MFT2 clade of PEBPs from different species. Related to Extended Figure 11.
Gene ID	Length (aa)	sequence
AANG000459	175	MALRSTDPLVVGRVIGDVIDLFVPSVSMSVHYSMRQVNNGCEIKPSATTYPPNVQVAGRSSSDSYFTLIMTDPDAPSPSEPSMREWVHWIVTNIPGSTDATQGTEVVPYMGPKPPIGIHRYIFILFEQRGPMSVNCPSVRNNFNTRRFADEHGLGRPVAAVYFNAQKEAGSRRR*
AANG012126	187	MQREEQEFRLVSSAIAQGGRIPRKFTQEGQGAQKDISPPLEWYGVPEGTMSLTLIVEDPDAPDPADPIAPWALDEKNDKEYLEIKEGMNDWKLHCWRGPNPPVGVHRYEFRLYALDTTLHTRHKPSKEEALEAMDGHILGEAVLVAYYGKDKFPAHDFIPPGGPHQNGPGWPAPSVKGGNPGGNKH*
Aspi01Gene13335	171	MARSTEPLIVGRVIGDVIDMFIPSTDMAVTYPIRQVNNGCEIKTTALADRPRVRIGGNNGLYTLVMIDPDAPSPSEPSSREWVHWILTDIPAGGDASQGVEILRYEPPKPLIGIHRYVFVLFKQDGPLLVMAPMYRNNFSTREFAITCDLGLPVAAVYFNAQKQAGGRRR*
Aspi01Gene35601	176	MSRRTEPLVVGRVIGDVIDMFAPSGLGMAVSYAARQVNNGCDIKPSATCQRPNIRITDPHARDSLFTLVMVDPDAPSPSEPTMREWVHWIATDIPGASDANKGREVVPYMGPNPTVGIHRYVFALFRQRGPLSLMRPPTARQNFCTRLFAAEHGLGLPEAAVYFNAQKESATRKR*
Aspi01Gene46778	172	MARSTEPLVVGRVIGDVIELFTPSADMVVAYPIRQVSNGCEIKTTAVADRPRVQIGGGQDGLYTLVMIDPDAPSPSEPSSREWVHWIVTDIPAGGDASQGLEILHYEAPKPLIGIHRYVFVLFKQDGPLLVMPPMCRNNFSTREFAMTCDLGLPVAAVYFNAQKQAGGRRR*
AT1G18100.1	174	MAASVDPLVVGRVIGDVLDMFIPTANMSVYFGPKHITNGCEIKPSTAVNPPKVNISGHSDELYTLVMTDPDAPSPSEPNMREWVHWIVVDIPGGTNPSRGKEILPYMEPRPPVGIHRYILVLFRQNSPVGLMVQQPPSRANFSTRMFAGHFDLGLPVATVYFNAQKEPASRRR*
Azfi_s0230.g059181	224	MAHYQRQYREIVEDVEREREHEQEEFRLASSEMAHDGKIPRKFTNQGVGTRRDESPPLEWYGIPHGTESLVLIVEDPDAPDPDHPLVPWTHWVLINIPPTLKGLPANFSMKHIDEKSEYASIQEGLNDWKVPGYRGPHPPVGVHRYEFKLYALDTTLKLGHKVTKDKTLEAMEGHILGVAELVAHYGREKSKVDSEYIPPGGPHPVGSGRPDVIKGQGAFERR*
Ceric.19G003400.1.p	175	MRSMARSTEPLIVGRVIGDVIDNFAPTAEMLVQYPIRQVSNGCEIKTTGLVDRPRVHIRGSFDSLYTLVMVDPDAPSPSEPASREWVHWIVTDIPAGGDASQGMEILQYEPPKPVIGIHRYVFVLFKQEGPLLMMPPMFRNNFSTRNFAITCALGLPVAAVYFNAQKQAGGRRR*
CYCAS_006729	603	MLGNYIRSYGSNTRGFRVPAEISPRIEERRSINQLNRGPTRNNWDLYRATMGLLSDGERKEIKLFTLPISIVATAMNMANKMLIAASSAKTKLNLEGDKWNVFEHIRYLLMLALWLTVWIVRALWDHFPSPLPSSAFLETISSPCPTLSVSTQDEISSNSNAATGRAIGRALSQILALVNDIPAASRKYEFVRALADKIIEENANQGEHELEEINRMALSAAFARTVNLLNSSLYGMQRQQQDEETCSWIWRLIRMVPLYSQLMPSIEHLRCAVANLLQPQAPPTLMSPLTAQRVTTSNNGVLAEKLAQELLWITNKLGMCLAVEEAILQWSSANSLATISISAHPRVQGSLVKVSVLLFKEMAMGNFEISEQVRFKLLILWLPLLCYATNGVDSPILS…
evm.model.AsparagusV1_01.2873	365	MAGANVVDPLVVGRVIGDVVDLFVPTVSMSASYGSCXXXXEYRWPDERPLEESFCKNLSDLEYDLREGRNSVEDDDWSTASTRSKGQEVVPYMGPRPPVGIHRYVLLLFSKKEQLSPRRRYPHRSPGPTSTHGLCVQLGLGLPVATSFQLSEGASPALVRTQSELMESSSLELTMAIPGLSASSHSGRDVSGNKKMRDLDMNLPAWAPEEEELPTGSIEDGEVVEGEESSNRRPKKLQLSIEQCRLLEESFRQNQTLNPKQKEALATKLKLRIRQVEVWFQNRRARTKLKQTEMECHYLKRCFVSLREENRRLHRDVEELRSLRVAPPTVISPETCQPMPASALTMCPRCQRINAGKPFEGLEL*
evm_27.model.AmTr_v1.0_scaffold00003.462	226	MAALFPLPLKHEKSHPAITLPLSCFSGETILPNLTLAPRFISKETFLSPSMARSVEPLAVGKVIGDVIDMFVPTVDVSVSYVSKQVANGCELKPSGTAERPRFQLSARSLDDNLYTLVMTDPDAPSPSEPTMREWLHWIVVDIPGGSDAMRGREIVSYMGPKPPTGIHRYVFSLFKQQGPLGSVARAPEARNNFSTRAFAARLGLGLPVAAVYFNAQKEPASRKR*
evm_27.model.AmTr_v1.0_scaffold00024.325	175	MARTVDPLVVGKVIGDVMDMFMPSVRFVVHYGPKQVTNGCDIKPSITVHPPNVQIAGHPDNLFTIVMTDPDAPSPSEPSMREWVHWIVTNIPGGSDPSQGREILPYIAPRPPIGIHRFIFVLFKQQTPLSLVAHPLPSTRANFSTRAFAAHNGLGLPVAAVYFNAQKEPANKKR*
Gbichr2.1650	175	MARSVDPLIVGKVIGDVIDIFTPSVDAAVYYGTKRVTNGCEIKPSATLQRPNVQVSARNFEDTLFTLVMTDPDAPSPSEPNMREWVHWIVTDIPVGTDASQGREILPYMGPRPPIGIHRYAFVLFRQQNPMLMMLAPQARHNFSTRAFAARYGLGLPVATVYFNAQKEPANKKR*
Gbichr3.2233	193	MAKIRACEEEGKFAVLHAMARSVDPLVVGRVIGDVIDMFTPSVDMAVFYGAKQVTNGCEIKPSATVQRPNVQVAGRHYDDTLYTLVMTDPDAPSPSEPNMREWIHWMVTDIPGATDATQGKEILPYMGPRPPIGIHRYIFVLFKQRGPMVMAMPPQQRNNFSIRTFAAQYGLGLPVAAAYFNAQKEPGTRKR*
Gbichr3.56	218	MASDEVFKLTSPVLEHGGRIPRKYTADGPGPKKDFSPPLEWYGVPEGTKSLALIMDDPDAPDPDDPIVPWTHWVLINIPPTLKRLSEDFSVKQFGENSEYASIKEGYNDWKVPGYRGPNPPVGNHRYVFRLYALDDFMNIGNKITKEKLLEAMQAHILGVAEMVCYFSKEKIPTGRDSFMPAGKPDPNGPGFPDIIKFPNRGTKTHRIYNRGKDKYS*
jgi|Chlat1|1300|Chrsp118S01738	226	MLLWCVSVQLAAIAAVLYLISFGTSSNIARFKRARVIPDIIDDNELGGGESGFMTARLRVGYEGAAHAVTDRNSGIELELEWTQKAPVVTLDINDEGEDADAYPVDDNDNYCHYCLMMVDADADTKPTKEGNGDTLETSKQWLHWLVANIPDRDRNVTKGREFVKYYGCAPREGRHRYVFLLYRQQAVVQSVDIPASRGGDDVRAFASKHDLGQAIGGTFFYASA*
jgi|Chlat1|3253|Chrsp22S03515	165	MPELVVKSPDFQHMGRIPKKFTGYGEDISPALEWENVPEDAKSLALIMDDPDAPDPKHPRPNPFIHWVVYNIPPDTKGFKQGASSPHSDLPPSTEQGINDFKIDHYKGPKPPIGDHRYRFKLYALDTPRLKFAEKPTAQKLEEAMKGHVLAQGELVGMFSKDDA*
jgi|Chlat1|6537|Chrsp45S06015	193	MAELTLRSPDFKHGGHIPRKLTADGPAQQHDLSPALVWDNIPEGTESLALIVDDPDAPDPQDPAPVPFVHWVICNIPPSCKGLKQGASSNSSETHLPEGAAEGRNDFKVYHYRGPSPPVGEHNYRFRLFALDVPQLDVGHKFDAPKVEDAMEGHILAQAELIGKYSKEHHHQLGVGSNVSRPDKFKETSLVH*
jgi|Klenit1|11301|rna-KFL_004640110	239	MDRSRLSGLACLLVACLFFTLVLFGTGPPANLPDSKADRGDVQTVSRDGRSDISSEAGTLNVSISRFDATAVSLIADMLDAFTPSVALSIAYEGMPIQSGAELSPSEAEVFPTVRVGGSENDLYTLVLVDPDAPSPEAPSEAEWLHWLVTNIPGGQEATAGTDVVPYSGPTPPVGRHRYVFLLYEQAYQIEAQPPTQRNRFKAQMFAQEHELGDPVAASLFYASAAKAERETGETETA*
LOC_Os01g02120.1	175	MARFVDPLVVGRVIGEVVDLFVPSISMTAAYGDRDISNGCLVRPSAADYPPLVRISGRRNDLYTLIMTDPDAPSPSDPSMREFLHWIVVNIPGGTDASKGEEMVEYMGPRPTVGIHRYVLVLYEQKARFVDGALMPPADRPNFNTRAFAAYHQLGLPTAVVHFNSQREPANRRR*
LOC_Os06g30370.1	177	MASHVDPLVVGRVIGDVVDLFVPTTAMSVRFGTKDLTNGCEIKPSVAAAPPAVQIAGRVNELFALVMTDPDAPSPSEPTMREWLHWLVVNIPGGTDPSQGDVVVPYMGPRPPVGIHRYVMVLFQQKARVAAPPPDEDAARARFSTRAFADRHDLGLPVAALYFNAQKEPANRRRRY*
ME000109S10883	227	MEPTSATGLASALVVSFLFVLVIFSNGPSTDTSSIAVETHSIGAFTVGTVEDHRTAMEQLKQAKIIGDVIDPFVQSVDMKVLYGSREVANEVELTPTQAASHPVVEIHGKKGMLYTLLMVDPDAPSPDAPAFREWLHWMVVDIPGGIPAENTVPPAGKEVVQYNGPTPPLGLHRYVLVLFAQEEAISRTVPAVIARKSFHTREFAKEMKLGLPVAALFFLAQPEGKR
ME000152S01284	157	MGLKGVDALVLGKVIGDVVDPFTPTLDVKVKYETKTVTNGAELKPSMAKEAPIVELSGNYATGELFTLVMVDPDAPSPSEPSYREWLHWYYTGPAPPIGIHRYAFIVFKQRGPLKMPGLPSRANFNTRQFANMLDLGLPVAAVYFHSQKEGASRRKR
ME000338S05782	177	MAQGADLAVQYYKKLEEDKIVGDVIDKFSPKVELEIVYGSTPVLPAGALRKAGTQDSPIVRLGAGSEDSAFYALLLVDPDAPDPSNPQMREYAHWIVLNIPGNFDSQTLEELNVVLDYKGPAPREGRHRYVFVLYKQEVEKIERIGFKARQFAKEKNLGEPVAATFFFAEKDEGPAV
Nycol.H01308.1.p	251	MSEMIPCVQDASPCRKWLPLSCTTWCTHAYACEAIFFSSPWIFIKPPQTLFLSCHKGICESLLLPLGTLFLLLSCEKTMASSVDPLVVGRVIGEVIDMFMPSVSMSICYGNKQVTNGCDIKPSLTVDPPTVNIAGRVERLYTLIMTDPDAPSPSEPSMREWVHWIVVDIPGATDPSQGREILPYMGPRPPIGIHRYVFVLFQQQAPAAMVAAPPTRANFSTRAFAARYGLGLPVAAVYFNAHKEPATKRR*
Nycol.K00559.1.p	189	MKDVLLTTWQAGVIGDVLRPFSPSIMMEVRYGSMTLMSGSAKKPSEVAMVPLVRIGGGISNGMLYTLIMVDPDHPSPSRPTQREQLLWLKTDIPAGLSSAFGNQVVEYMAPNPRLGIHRYVIMLFKQKQPLRMLERVPLSRDNFSTEAFTASLGMETAAAVFFSCGRERAPRSSSSYRIYGERVMEHG*
Pp3c1_41080V3.1.p	233	MSRSVDPLVVGRVIGDVIDMFAPSVDMAVVYTSRKVSNGCQMKPSATNEAPTVHVTGNNGDNNFFTLIMTDPDAPSPSEPSLREWVHWIVTDIPGNSSTTTSVIRQSVAGQGSKRAREPASSAKQPNVERKKKGPAASTTDKELPSAADQGAAKPRTSGKEVVPYVGPCPPIGIHRYIFVLFKQPTGKPLLVTAPSVRNNFNTRTFAVEHGLGFPVAATYFNAAKEPGSRRR*
Pp3c14_18740V3.1.p	193	MPRSIDPLIVGKVIGDVIDTFVPRVDMAIHYSTRQVTNGCQLKPSATAQAPEIQLSDKSGDNNYYTLVMTDPDAPSPSEPSLREWLHWIVTDIPGNSGGSETNTGFSWLSEQATSTSSSGRELVPYIGPRPPIGIHRYIFVLFKQPSQSFLISPPAARNNFSTRNFAAYYGLGLPVAATYCNSQKEPASRSR*
Pp3c17_21080V3.1.p	193	MARSIDPLVVGKVIGDVIDTFVPSVDMAIHYSSRQVTNGCQMKPSATAQAPEIQLSDNSEGNNYYTLIMTDPDAPSPSEPSLREWLHWIVTDIPGNSGGSETTSGFSWLQEQVTHTSSSGRELVPYMGPRPPIGIHRYAFILFKQPSTPFLISPPTVRNNFSTRNFASHYGLGLPVAATYCNAQKEPGSRRR*
Pp3c2_1570V3.1.p	193	MARSIDPLVVGKVIGDVIDTFVPSVDMAIHYSTRQVTNGCQMMPSATAQAPEIHLSDKSGGNNLYTLIMIDPDAPSPSEPTLREWLHWIVTDIPGNSGGSEMTSGFPRLNELIAPSKSCGRELVPYMGPRPPVGIHRYIFVLFKQPLTPFHITPPTVRSNFNTRYFAAQCGLGLPVAATYLNAQKEPGSRRR*
Rw7G001430.1	193	MLDQLLLALHFLHSVFVFSDTMAASVDPLVVGRVIGDVVDMFVPTVNMSVYFGSKHVTNGCDIKPSIAVSPPKVTFSGHPGELYTLVMTDPDAPSPSEPSMREWVHWIMADIPGGTNPIRGKEILPYLGPRPPVGIHRYILVLFQQKVPMGLVDQPPTRAHFNTRYFAAQLDLGLPVSTVYFNSQKEPANRRR
Sacu_v1.1_s0011.g005192	182	MRRTTTEALAVGRVIGDVVDAFVPAADMTVKYGERNLHINGSEIPASELLRPPRVSVILAADSAAGADAIPLFTLILTDPDAPSPSEPSSREHVHWIVKDIPGGGETCQGMEILNYEPPKPLIGIHRYVFVLFKQQGPYLVSPPLNRDNFRTREFADTCNLGLPVAAFYFNAQKKVGGRRR*
Sacu_v1.1_s0047.g013508	176	MAPNRSMEPLILGRVIGDVVDMFVPGAEMSVTYPARQVSNGCEIATTALIDRPLVRIHGSPGLYTLIMVDPDAPSPSEPSSREWIHWIVTDIPAGGDADQGCEIVEYEAPRPVIGIHRYVFTLWKQECPLIVMPPARRNNFSSRAFASSYNLSHAPVAAVFFHAQKQTGGRRRTS*
Sacu_v1.1_s0119.g021312	228	MAYHQIEGGGRGYPDQKQVQGQGQGEEEVFRLVSKEVAHDGKIPRKFTWEGQGAHKDESPPLEWYGVPRGTESLALIVEDPDAPDPDHPLVPWTHWVLINIPPTIKGLPANFSMKHMDEKSEYASIQEGLNDWKVPGYRGPCPPIGVHRYEFKLYALDTPLKLGHKVTKDKALEAMEGHVHGVAELVAHYGREKIKTSSDYMPPGGPHPVGSGWPDVIKGQGAFDRR*
scaffold-DRGY-2035585-Chaetosphaeridium_globosum	158	VIGDVVKAPFNPTLDLKVTYGDLKVQAGQQLTPSATAAAPKVEIAGRAMNGDLYLLLLVDPDAPSPTNPTRREWLHWIVADIPGGTDVSAGRQVVPYNGPTPPIGLHRYVFLLFRQTALLSALTEGPTSRANFNSQAFAAKYGLGQPVAATFFTAEKE
SM000005S17200	173	MADAASALEDVLPRGAPTGDAAVEAVYGGTPVVDGVALRVPGLAEQPAVSLCGADASASYALLLVDPDAPSPADPSLRSSLHWLITNIPGSLAPGEDVAKKGTEVLPYKGPAPAEGRHRYIFLLYKQAERVEIEAPKERDHFDFSTFATQHNLGPLLAAPYFYAEPQESQPRV
SM000005S17207	231	MAGRSIDPLVMGRVVGDVLDPFSPSVELKVSYGPKQVNNGVELKPSQTPDAPRVDIGRQLDNALYTLVMVDPDAPSPSEPSAREWLHWYSCLSSPRLSAALLPGRLLLAAADSSGKLTPYRSMQSCSPTSTTTHWPLLHRCELRLVTDIPSGSTLPGPGTVLMEYMGPKPPIGIHRYVFALFRQQSLMSAVGPDSRANFNTRLFAAQHDLAVPVAAVYFNAQKETASSRRR
SM000054S18087	173	MADASSALADVLPRGAPTGDAAVEAVYGGTPVVDGVALRVPGLAEPPAVSLRGADASASYALLLVDPDAPSPADPSLRSSLHWLITNLPGNLAPGEDVAKKGTEILPYKGPAPAEGRHRYIFLLYKQAERVEIEAPKERDHFDFSAFATQHNLGPLLAAPYFYAEPQESQPRV
Smo166207	180	MEQPESRHREDVNALDPLILGGIIPDVVDDFVPCCEMAVYYGKDQVTNGCELAPFATSSPPNVQIAGNFDDGSLFTLVMTDPDAPSPAEPSLGEYLHWLVTDIPGGTDPSKGKGVLPYERPKPPAGTHRYTFCLFKQSRPMMALAPVIRSNFSTKCFAQEHGLGLAVAALYFKAQGMEP*
Smo235975	175	MGRSMDPLVLGRVIGDVLDMFVPAVDMSVCYGSKQVNNGCELKPSATQARPIVQVGSPHEEGALYTLVMVDPDAPSPSEPSMREWVHWIVADIPGGADASQGREILQYIGPKPPTGIHRYIFVVFRQMGPVLMLPPLMRNNFSTRWFAQEYFLGLPVGAVYYNAQKEPASRRRT*
Solyc02g079290.2.1	179	METSARSVDPLVVGKVIGDVLDMFVPVVDFTVEYASKQISNNGVEIKPAEAAQKPRVHIKGSLHSNNLYTLVMADPDAPSPSEPTFREWLHWIVTDIPEGGDASQGREMVEYMGPKPPAGIHRYVFTLFRQKEAEQVPHKPPQGRSNFKTRQFASDNGLDLPVAALYFNSQKEHAAHH*
Solyc03g119100.1.1	174	MGGKVDPLVVGRVIGDVVDMFVPSVTMSVHYANKHVNNGCDIKPSIATEPPKIAIGGQPDEFYTLVMTDPDAPSPSEPTMREWVHWIVTDIPGCSNVGRGKEVLGYVGPRPPVGIHRYILVLFRQNAPMQEIFQAPVARAHFRTRMFAHQLDLGVPVATVYFNAHKEPANRKR*
Thupl.29382176s0007.1.p	175	MARSTDPLVVGRVIGDVIDLFVPSVDLAVYYGTKQVTNGCEIKPSLTVNRPNVQIAGRYYDDSLYTLVMTDPDAPSPSEPNLREWIHWLVTDIPGGTDPSQGREVLAYMGPRPPIGIHRYVFALYKQQGPMVMVIPPQQRNNFSTRAFAAHYGLGLPVAAVYFNAQKEPGTRKR*

## Sheet: Sheet-8
Protein sequences of TCB clade of PEBPs from different species. Related to Extended Figure 11.
Gene ID	Length (aa)	sequence
AT2G27550.1	176	MARISSDPLMVGRVIGDVVDNCLQAVKMTVTYNSDKQVYNGHELFPSVVTYKPKVEVHGGDMRSFFTLVMTDPDVPGPSDPYLREHLHWIVTDIPGTTDVSFGKEIIGYEMPRPNIGIHRFVYLLFKQTRRGSVVSVPSYRDQFNTREFAHENDLGLPVAAVFFNCQRETAARRR*
AT5G03840.1	178	MENMGTRVIEPLIMGRVVGDVLDFFTPTTKMNVSYNKKQVSNGHELFPSSVSSKPRVEIHGGDLRSFFTLVMIDPDVPGPSDPFLKEHLHWIVTNIPGTTDATFGKEVVSYELPRPSIGIHRFVFVLFRQKQRRVIFPNIPSRDHFNTRKFAVEYDLGLPVAAVFFNAQRETAARKR*
AT5G62040.1	178	MSREIEPLIVGRVIGDVLEMFNPSVTMRVTFNSNTIVSNGHELAPSLLLSKPRVEIGGQDLRSFFTLIMMDPDAPSPSNPYMREYLHWMVTDIPGTTDASFGREIVRYETPKPVAGIHRYVFALFKQRGRQAVKAAPETRECFNTNAFSSYFGLSQPVAAVYFNAQRETAPRRRPSY*
CYCAS_021544	173	MARLMQPLVLGRVIGDVLDMFTPTVNMTVVYLQSVEVSNGYELRPSVISSPPRVQVGGDDLRISFTLILTDPDAPSPSNPAEREYLHWIVTDIPSTTSDSFGREIVSYEAPSPVIGIHRYVFALFKQKARKTVVPPESRLNFNTRDFAERNGLGLPVAAVYFNAQRETAARRR
CYCAS_021546	173	MARLTEPLVLGRVIGDVLDMFTPIVKMTVVYLQSVEVSNGYELRPSVISSPPRVQVGGDDLRISFTLILTDPDAPSPSNPAEREYLHWIVTDIPATTSDSFGREIVSYEAPNPVIGIHRYVFALFKQKARKTVVPPESRLNFNTRDFAERNGLGLPVAAVYFNAQRETAARRR
evm.model.AsparagusV1_04.3106	175	MTRMIEPLTVGRVIGDVVDVFSPSVKLEVVYGSNKQVYNGHELMPAVVSSKPKVEIGGDDMRASYTLIMTDPDAPSPSDPRLREHLHWVVTDIPGTTNSSFGREIISYEAPKPVIGIHRYVFVLFKQKARDTVRPPQSRDCFNSRVFADQNSLGLPVAAVFFNCQRETACRSRR*
evm.model.AsparagusV1_09.36	221	MARVLEPLIVGRVIGEVLDSFEPSMKMMVTYNSNKLVCNGHEFFPSAVVAKPRVEVQGGDMRSFFTLVMTDPDVPGPSDPYLREHLHWIVTDIPGTTDASFGREVVAYESPRPNIGIHRFVFVLFKQKKRETVSSSPGSRDRFNSLQRRTTSASLSRPSTSMLRGRPQLAGVSLRSIKFQFSLITRDLYIYIYICTCVSYINLHKLEQCTHEWEFEYYVR*
evm_27.model.AmTr_v1.0_scaffold00114.23	174	MARQIEPLVVGRVIGDVINSFFPSIKMNVTYNSNKQVCNGHEFMPSTVIQKPRVEVSGGDLRTFYTLVLTDPDVPGPSDPYLREHLHWIVTDIPGTTDATFGREIVGYESPRPSIGIHRFVFVLFKQRGRQTVGSPSSRDRFNTREFAEQNQLGLPVAVVYFNAQRETAARRR*
Gbichr4.1802	173	MSRMTEPLTVANVIGDVIDMFNPSVKMTVNYSSKQVNNGHEFMPSAVVPPPRVDVGGEDMRTSFTLVMTDPDAPSPSDPTGREYLHWIVTDIPATTAATFGRELVSYENPRPVIGIHRYVFTLFKQNGRHTVSPPRSRQNFTTRDFAARNGLGLPVAAVYFNAQRETAARRR*
Gbichr4.1803	174	MSRLTEPLSVGRVIGDVIDMFMPSVKMNVVYNNSIQVNNGYELRPSAITATPRVDVGGDDLRTSFTLIMTDPDAPSPSDPTEREYLHWIVTDIPATTSNSFGREIVSYEIPRPIIGIHRFVFALFKQKGRKTVFPPESRHNFNTRDFAERNGLGLPVAAVYFNAQRETAARRR*
LOC_Os02g32950.1	174	MSRVLEPLIVGKVIGEVLDNFNPTVKMTATYGANKQVFNGHEFFPSAVAGKPRVEVQGGDLRSFFTLVMTDPDVPGPSDPYLREHLHWIVTDIPGTTDASFGREVVSYESPRPNIGIHRFILVLFRQKRRQAVSPPPSRDRFSTRQFAEDNDLGLPVAAVYFNAQRETAARRR*
LOC_Os04g33570.1	174	MSRVLEPLVVGKVIGEVIDNFNPTVKMTATYSSNKQVFNGHELFPSAVVSKPRVEVQGGDLRSFFTLVMTDPDVPGPSDPYLREHLHWIVTDIPGTTDASFGREVVSYESPKPNIGIHRFVLVLFKQKRRQAVTPPSSRDYFSTRRFAADNDLGLPVAAVYFNAQRETAARRR*
LOC_Os11g05470.1	174	MSRSVEPLVVGRVIGEVLDTFNPCMKMIVTYNSNKLVFNGHELYPSAVVSKPRVEVQGGDLRSFFTLVMTDPDVPGPSDPYLREHLHWIVTDIPGTTDASFGREVISYESPKPNIGIHRFIFVLFKQKRRQTVIVPSFRDHFNTRRFAEENDLGLPVAAVYFNAQRETAARRR*
LOC_Os12g05590.1	174	MSRSVEPLVVGRVIGEVIDSFNPCTKMIVTYNSNKLVFNGHEFYPSAVVSKPRVEVQGGDMRSFFTLVMTDPDVPGPSDPYLREHLHWIVTDIPGTTDASFGREIISYESPKPSIGIHRFVFVLFKQKRRQAVVVPSSRDHFNTRQFAEENELGLPVAAVYFNAQRETAARRR*
Nycol.A00827.1.p	174	MARSFEPLVLGRVVGEVLEDFIPSIKMSVVYNSNKQVCNGHEFMPSAVAFKPKVEVNGGDLRSFFTMIMTDPDVPGPSDPYLREHLHWLVTDIPGTTDVSFGKELAAYESPRPNIGIHRFVFVLFKQKRRQCVCSPSSRDHFNTKRFAQENELGLPVAAVYFNAQRETAARRR*
Nycol.B02490.1.p	179	MAKPRLLEPLTLGRVVGDVVDTFTPSVTMKVTYSSSKLQVCNGHEYPPSSLSKKPRVEVGGEDMRHFFTLMMIDPDSPSPSEPYLGEHLHWIVTNIPGTTDASFGTEVVNYEMPKPSIGVHRYVFVLFKQKERRPVITPPASRDRFNTRWFAEEYRLGLPVAAVYFYARREPAAKRRW*
Nycol.K00183.1.p	174	MARVFEPLVVGRVIGDVLEDFSPSIKMSVVYNSSKQVCNGHEFMPSAVQPKPRVEVNGGDLRSFFTLIMTDPDVPGPSDPYLREHLHWMVTDIPGTTDVSFGKEVVAYESPKPYIGIHRFVFALFKQKKRQSVSPPPSRDHFNTKKFARDNDLGLPVAAVYFNAQRETAARRR*
Rw0G015760.1	173	MTKILYPLVVGRVIGDVVDYFSPSVKMAVTYNSSKKVYNGHELFPSSVTTKPKVEVQGGDLRSFFTLVMTDPDVPGPSDPYLKEHLHWIVTDIPGTTDNTFGREVVNNEMPRPNIGIHRFVFLLFKQKGRQTVIPPPSKDNFDSRKFAEANEFGLPVAAVFFNAQRETAARRR
Rw1G036580.1	174	MSRMMETLTLGRVVGEVVDMFTPTVKMDVIYSSNKQVSNGHELMPSVITAKPRVDIGGEDMRAAYTLVMTDPDFPSPSDPYLREHLHWLVIDIPGTTDVSFGREVVEYETPIPVVGIHRYVFLLFKQARGRQTVRVPASRDNFNTRQFSQENGLGLPVAAVYFNAQRETAARRR
Rw3G016070.1	172	MARMSEPLVVGRVIGDVLDYFTPTTKMIVTYSTKLVFNGHELFPSAVTAKPRVEIQGGDMRSFFTLVMTDPDVPGPSDPYLKEHLHWIVADIPGTTDVTFGREMVSYEMPRPNIGIHRFVFVLFKQKRRQSVNPPSSRDHFNTRSFAAENDLGLPVAAVYFNAQRETAARRR
Rw5G027520.1	173	MTKILYPLVVGRVIGDVVDYFSPSVKMAVTYNSSKKVYNGHELFPSSVTTKPKVEVQGGDLRSFFTLVMTDPDVPGPSDPYLKEHLHWIVTDIPGTTDNTFGREVVKYEMPRPNIGIHRFVFLLFKQKGRQTVIPPPSKDNFDSRKFAEANEFGLPVAAVFFNAQRETAARRR
Rw6G023700.1	164	MMETLTIGRVVGEVVDMFTPIVKMDVIYSCNKQVSNGHEIMPSVITAKPRVDIRDEDTSAADTLIMTNPDFPSPSDPYLREHLHWWVTDIPGITYVSFGREVMEYKTPKSVVGIHRYVFLLVLASRDNFNTRQFSQDNGLDLLVAVIYFNTQREIGARRRSVID
Solyc01g009560.1.1	176	MSCRDIEPLIVAKVIGEVVDSFNPSVKMNVTYNGTKQVFNGHELMPLVIASKPRVEIGGEDMRSAYTLVMIDPDVPGPSDPYLREHLHWIVTDIPGSTDASFGREIISYVNPKPVIGIHRYVFVLYKQNRGRQTVKPSVSRDHFNTRKFAVENGLGSPVAAVYFNAQRETAARRR*
Solyc01g009580.1.1	223	MNTSSKATSAITQSVVYIKSSLQVKLLKPSHIYLSIASIAYTKKTHNMSCRDIEPLIVARVIGEVVDSFNPSVKMNVIYNGTKQVFNGHELMPLVIASKPRVEIGGEDMRSAYTLIMTDPDVPGPSDPYLREHLHWIVTDIPGSTDVSFGKEIVSYESPKPVIGIHRYVFILYKQNRGRQTVKPPVTRDHFNARKFAVENGLGSPVAAVYFNAQRETAARRR*
Solyc03g026050.2.1	176	MSSRSTCEPLAVGRVIGEVVDSFSPSVKMKVIYNGRKQVSNGHEIMPAVVATQPRVEIGGEDMRSAYTLIMTDPDAPSPSDPYLREHLHWIVTDIPGTTDISFGREIVCYETPKPVIGIHRYVFLLYKQRGRQTVRAPATRDQFNTRSFSAENGLGSPVAAVYFNAQRETAARRR*
Solyc06g074350.2.1	176	MASKMCEPLVIGRVIGEVVDYFCPSVKMSVVYNNNKHVYNGHEFFPSSVTSKPRVEVHGGDLRSFFTLIMIDPDVLGPSDPYLREHLHWIVTDIPGTTDCSFGREVVGYEMPRPNIGIHRFVFLLFKQKKRQTISSAPVSRDQFSSRKFSEENELGSPVAAVFFNCQRETAARRR*
Solyc09g009560.1.1	173	MARSLEPLIVGRVIGDVIDSFNPTIKMSITYNNKLVCNGHELFPSVVSSRPKVEVQGGDLRTFFTLVMTDPDVPGPSDPYMREHLHWIITDIPGTTDATFGRELVSYETPRPNIGIHRFVFVLFKQKSRSSVSQPTSRDHFNTRNFAQENNLEQPVTAVFFNAQRETAARRR*
Thupl.29378322s0004.1.p	174	MISRLIEPLRLVGVIGDVLDVFTPSVKISVIYNTNMEVKNGFEFMPSTVRIPPQVRVDGDMGIFYTLIMTDPDVPNPSDPTGREYLHWMVTDIPGTKSSSFGRELVSYENPTPTIGIHRYVFALFKQEERGAVNASPPRHHFSTRGFTESNGLGLPVAAVFFNAQRETAARRR*
Thupl.29379796s0001.1.p	174	MSRSIRPLKLCGVIGDVLDMFTPAIKMNVVYERNIEVNNGFELLPSTLLSPPQVHLLDGNLRTYFTLIMTDPDAPSPSDPVGREYLHWIVTDIPGTLSNSYGREIVSYENPRPMVGIHRYVLALFEQNGKGTVDPPPSRCHFNTRQFAENNQLGLPVAAVYFNAQRETAARRR*
Thupl.29379796s0002.1.p	174	MSRSIEPLSLTGVIGDVLDAFLPSIQMRVVYNTDMEVKNGFEFLPSSITSPPLVELLGGEFGSYFTLIMTDPDAPNPSDPIGREYLHWMVTDIPGTKSTSFGREMVDYERPNPMVGIHRYVLALFRQSGKGKVDPPNSRRRFKTRDFAETSELGLPVAAIYFNVQRETAARRR*
Thupl.29379796s0004.1.p	171	MVSRLLKPLKSAGVIGDVLDEFSPSVKMSVVYNTNMEVHNGFEFMPSFITSPPSVQLLHNDPATFFTLIMTDPDSPSPSNPTGREIVSDIPGTKCNYSGREIVSYESPRAMIGIHRYVFVLFEQSGRGTVDPPPSRQHFKAVQFAEGNGMGSPVAAVYFNARRENAARSR*
Thupl.29379796s0005.1.p	146	MVSRLLKPLKSAGVIGDVLDEFTPSVKMSVVYNTNMEVHNGFEFMPSFITSPPRVQLLHNDPATFFTLIMTDPDSPSPSNPTGREYLHWIVSDIPGTKCNYSGKLDPPPSRQHFKTVQFAERNGLGSPVAAVYFNARRENAARSR*
Thupl.29379796s0006.1.p	177	MVSRLLKPLKSAGVIGDVLDEFSPSVKMSVMYNTNTEVHNGFEFMPSFITSPPRVQLLHNDPATFFTLIMTDPDSPSPSNPTGREYLHWIVSDIPGTECNYSAKCREIVSYESPRAMIGIHRYVFVLFEQSGRGRVDPPPSRQHFKTVQFAERNGLGSPVAAVYFNARRENAARSR*
Thupl.29379796s0007.1.p	181	MVSRLLKPLKSAGVIGDVLDEFTPSVKMSVVYNTNMEVHNGFEFMPSFITSPPRVQLLHNDPATFFTLIMTDPDSPSPRNPTGREYLHWIVSDIPGTKCNYFGKRRLISREIVNYESPRAMIGIHRYVFVLFEQSGRGTVDPPPSRQHFKTVQFAERNGLGLPVAAVYFNARRENAARSR*
Thupl.29379796s0008.1.p	148	MSVVYNTNMEVHNGFEFMPSFITSPPRVQLLHNDTATFFTLIMTDPDSPSPSNPTGREYLHWIVSDIPGTKCNYSGREIVSYESPRAMIGIHRYVFVLFEQSGRGTVDPPPSRQHFKTVQFAERNGLGSPVAAVYFNARRENAARSR*
TnS000034031t02	178	MATAMARQTEPLTVGGVIGDVLDMFSPCLRMCVVYNSNVEVRNGFELLPSTVTSPPRVDIIGGDMRTFYTLILTDPDAPSPSEPSEREYLHWMVTDIPGTTSTAFGKETVSYERPKPVIGIHRYVFVVFQQKGRQTVMTPRSRRLFNTRNFAHANGLGSPVCAVYFNAQRETAARNR*
TnS000034031t03	176	MAMARQTQPLTVGGVIGDVLDMFCPSLRMCVVYNSNMEVKNGFELLPSTITSPPRVDIIGGDMRTFYTLILTDPDAPSPSDPSEREYLHWIVTDIPGTTSTAFGKEIVSYERPKPVIGIHRYVFVLFQQKNRQTVMPPKSRRLFNTRNFAHANGLGSPVCAVYFNAQRETAARNR*
TnS000034031t05	176	MAMARLTEPLVLGRVIGDVLDMFSPCLRICVVYNSNMEVKNGFELLPSTITSPPRVDIIGGDMRTFYTLILTDPDAPSPSDPSEREYLHWIVTDIPGTTSTAFGKEIVSYERPKPAIGIHRYVFVVFQQKGRQTVMPPKSRRFFNTRNFAHANGLGSPVCAVYFNAQRETAARNR*
TnS000144187t02	174	MSRLTEPLQVGRVIGDVLEMFDPKIKISVVYNSSMQVNNGFEIMPSAITCPPRVDILGGDMRTFYTLIMTDPDAPSPSDPIEREYLHWMITDIPGTTSSAFGKEVVSYEIPRPVVGIHRYVFSVFQQKGRQTVTAPRSRRQFSTKQFAQINGLGLPVAAVYFNAQRETAARRR*
TnS000144187t03	174	MPRFTEPLQLGGVIGDVLDEFVPKQKIKVAYNSNIQVNNGFEIMPSCIASAPRMEIMGGDMRNFYTLIMTDPDAPSPSDPVEREYLHWMVTDIPGTTTNVFGKEIVSYEIPKPVVGIHRYVFVVFQQKGRQTVAAPHSRRRFNTRQFARNNELGSPVAAVYFNAQRETAARRR*

## Sheet: Sheet-9
Protein sequences of FT clade of PEBPs from different species. Related to Extended Figure 11.
Gene ID	Annotation	Length (aa)	sequence
AT1G65480	AtFT	175	MSINIRDPLIVSRVVGDVLDPFNRSITLKVTYGQREVTNGLDLRPSQVQN KPRVEIGGEDLRNFYTLVMVDPDVPSPSNPHLREYLHWLVTDIPATTGTT FGNEIVCYENPSPTAGIHRVVFILFRQLGRQTVYAPGWRQNFNTREFAEI YNLGLPVAAVFYNCQRESGCGGRRL
AT4G20370.1	AtTSF	176	MSLSRRDPLVVGSVVGDVLDPFTRLVSLKVTYGHREVTNGLDLRPSQVLNKPIVEIGGDDFRNFYTLVMVDPDVPSPSNPHQREYLHWLVTDIPATTGNAFGNEVVCYESPRPPSGIHRIVLVLFRQLGRQTVYAPGWRQQFNTREFAEIYNLGLPVAASYFNCQRENGCGGRRT*
Solyc05g053850.2.1	SlSP5G	176	MPRDPLIVSGVVGDVVDPFTRCVDFGVVYNNRVVYNGCSLRPSQVVNQPRVDIDGDDLRTFYTLIMVDPDAPNPSNPNLREYLHWLVTDIPAATGATFGNEVVGYESPRPSMGIHRYIFVLYRQLGCDAIDAPDIIDSRQNFNTRDFARFHNLGLPVAAVYFNCNREGGTGGRRL*
Solyc03g063100.1.1	SISFT/SP3D	179	MPRERDPLVVGRVVGDVLDPFTRTIGLRVIYRDREVNNGCELRPSQVINQPRVEVGGDDLRTFFTLVMVDPDAPSPSDPN LREYLHWLVTDIPATTGSSFGQEIVSYESPRPSMGIHRFVFVLFRQLGRQTVYAPGWRQNFNTRDFAELYNLGLPVAAVY FNCQRESGSGGRRRSAD
Solyc05g055660.1.1	SlSP6A	141	MPRVDPLIVGRVIGEVLDPFTRSVDLRVVYNNREVNNACVLKPSQVVMQPKVYIGGDDLRTFYTLIMVDPDAPSPSNPNLREYLHWLVTDIPATTDTRFGNEIVCYENPTPTMGIHRFVLVLFRQLGRETVYPPGWRQNF*
Solyc11g008640.1.1	SlSP11B-1 (FTL1)	175	MQRERDTLRLARVIGDVLDPFTKSINLRVVYNNKEIRNGCDLRPSMVVNQPRVEVGGDDFQTFYTLVMVDPDAPTPSNPCHKDYLHWLVTNIPASTGVTFGNEVVSYECPRPTMGIHRLVLVLFRQLRREIIYAPENRQNFDTREFAKLYNFGLPVAAVYFNCQRENGTGGRRI*
Soltu.DM.03G011110.1	StSP3D (StSFT)	179	MPRERDPLVVGRVVGDVLDPFTRTIGLRVIYRDREVNNGCELRPSQVVNQPRVEVGGEDL RTFFTLVMVDPDAPSPSDPNLREYLHWLVTDIPATTGSSFGQEIVSYESPRPSMGIHRFV FVLFRQLGRQTVYAPGWRQNFNTRDFAELYNLGLPVAAVYFNCQRETGSGGRRRSAD
Soltu.DM.11G004040.1	StFTL	179	MSSIRGRDTLELGGVISDVLDPFTRSISLSVVYNHREVINGTNLRPSQITNQPRVEIGGN GLSTFYTLIVVDPDAPSPSNPNLREYLHWLVTDIPATTGVTFGNEVICYESPRPSMGIHR IVFSLFRQLGRETVYAPNWRQNFNTRQFAELYNLGSPVAAVYFNCQRENGTGGRRCE
ABK32205.1	TaFTL	179	MAGRDRDPLVVGRVVGDVLDPFVRTTNLRVTFGNRTVSNGCELKPSMVAQQPRVEVGGNEMRTFYTLVMV DPDAPSPSDPNLREYLHWLVTDIPGTTGASFGQEVMCYESPRPTMGIHRFVLVLFQQLGRQTVYAPGWRQ NFNTRDFAELYNLGPPVAAVYFNCQREAGSGGRRMYN
AAZ38709.1	HvFT1	179	MAGRDRDPLVVGRVVGDVLDPFVRTTNLRVTFGNRAVSNGCELKPSMVAQQPRVEVGGNEMRTFYTLVMV DPDAPSPSDPNLREYLHWLVTDIPGTTGASFGQEVMCYESPRPTMGIHRFVLVLFQQLGRQTVYAPGWRQ NFNTRDFAELYNLGQPVAAVYFNCQREAGSGGRRMYN
NP_001241104.1	GmFT1a	178	MPRSTDPLVIGGVIGDVLEPFTSSVSMGIVYNNCPQVINCCELKPSKILNRPRIEIGGDDLRTFYTLVMV DPDAPSPGNPTQREYLHWLITNIPATTGANFGEEIVSYESPRPIVGIHRIVFVLFRQLRRLTLQPPGWRQ NFNTRDFAEIYNLGLPVAAMYFNCKRENDQSSGRRR
XP_002316173.1	PtHd3a	176	MPRDREPLSVGRVIGDVLDPFTRSISLRVNYNSREVNNGCELKPSHVVNQPRVDIGGEDLRTFYTLVMVD PDAPSPSNPNLREYLHWLVTDIPATTGANFGQEVVCYESPRPTAGIHRFVFVLFRQLGRQTVYPPGWRQN FNTRDFAELYNLGSPVAAVYFNCQRESGSGGRRP
CYCAS_019794		172	MARFIEPLVVGRVIGDVLDMFLPTVNLTVNYTARQVNNGCELKPSAVAAPPRVEVGGQDLRIFYTLVMTDPDAPSPSDPTQREYLHWIVTDIPATTSPSFGRELVTYESPKPTIGIHRFVFVLFKQMGRQTVYPPGSRQNFNTRNFADRNGLGLPVAAVYFNAQKETAGRRR
evm.model.AsparagusV1_01.2577		176	MSRDPLVVGRVVGDVLDPFTRTTTTLKVTYGSKDVSNGKAFKPSQVCIQPTVEVGGNDLRTFYTLVMVDPDAPSPSDPTLREYLHWLVTDIPGTTEAKYGQEVVCYENPRPSLGIHRIVFVLFQQLGRQIVYAPGWRQNFNTRDFAELYNLGSPVAAVYYNCQRESGSGGRRMYL*
evm.model.AsparagusV1_02.1035		180	MSRDPLVVGNVVGDVLDPFRKSASLRIIYNNKEVTNGSELKPSMVMNEPRVEIAGRDIRTLYTLVMIDPDAPSPSNPTKREHLHWLVTDIPETTNTSFGNEIVSYESPQPTAGIHRFVFVLFRQTVRQTIFAPGWRQNFNTRDFAALYNLGPPVAALYFNCQRENGCGGRRYRPGSGWL*
evm.model.AsparagusV1_04.1956		182	MLRERALRDPLVLGGVVGDVVDPFIKSAIMRVVYGDKEVTNGTKLREINVANRPCVTIEGRDASKLYTLVMVNPDAPNPTNPTKREYLNWLVTDIPETADASHGNEIVPYECPQAPAGFHRIVFVLFRQEVQQTVCAPGWRQNFNTRDFSAIHDLGLPAAAVYFNCQRTTGCGGRRFSGLY*
evm.model.AsparagusV1_05.2821		177	MARETDPLIVGRVVGDVLDPFTRSVPLRVFYSSREVTNGREFKPSQAVHPPRVEIGGNDLRTFYTLVMVDPDAPNPSNPHLREYLHWMVTDIPGSTGASFGQEIMCYENPRPTAGIHRFVFVLFQQLGRQTVYAPNWRQNFSTRDFAEVYNLGSPVAAVYFNCQRESGSGGRRMYT*
evm.model.AsparagusV1_09.438		180	MSRDPLVVGNVVGDVLDPFLKSASLRVIYNNKEVTNGSELKPSMVVNEPRVDFGGRDMRTLYTLVMVDPDAPSPSNPTKREHLHWLVTDIPETTNTSFGNEIVSYESPQPTAGIHRFVFVLFRQSVRQTIYAPGWRQNFNTRDFSALYNLGPPVAAIYFNCQRENGCGGRRYRPGSGWL*
Gbichr2.814		174	MTSRFIEPLAVGRVIGDVLDMFAPSVNLSVIYTSRQVNNGCELKPSAVAISPRVAVGGQDLRTFYTLVMTDPDAPSPSDPTLREYLHWIVTDIPATTAASFGRELVAYESPRPTIGIHRFVFVLFKQMGRQTVYPPVARQNFNTRSFADLNGLGLPVAAVYFNAQKETAGRRR*
Gbichr6.342		224	MLPDSNAHVTIGIFSNARTAHRIPIALFPQCSLPSIEGLHWQKYMHRMARSNFILIQPLSLGRVIGDVLDIFAPSMNLAVSYTSRQVNNGCELKPSVLVMPPRVEIGGHDLRTFHTLVMTDPDAPSPSNPTLREYLHWIVTDIPATTSTAFGRELVSYESPTPTIGIHRFVFVLFRQIGRQTVDAPESRVNFNTRLFAEHNSLGLPVAAVYFNAQKETAGRRR*
Gbichr6.343		177	MARRNFRFIEPLAVGRVIGDVLDMFVPSIDLAVTYSSRQVNNGCELKPSAVAMPPRVEIGGQEQGSYYTLVMTDPDAPSPSDPTLREYVHWIVTDIPATTSSAHGRELVGYEPPRPTIGIHRFVFVLFKQRGSHTVYGPESRQNFNTRGFADHNGLGLPVAAVYFNCQKETAGRRR*
Gbichr9.1574		173	MARFREPLVVGRVVGDVIDMFTPTVSLTVTYSSRQVNNGCEIKPSALLVSPRVAVGGEDLRTFFTLIMTDPDAPSPSEPTFREYLHWIITDIPATTSDSFGRELVTYESPRPTVGIHRFVFTLFKQTGRQTVYPPGSRHNFNTRAFADVNGLGLPVAAVYFNAQKETGSRRR*
LOC_Os06g06300.1	OsFTL3/RFT1	178	MAGSGRDDPLVVGRIVGDVLDPFVRITNLSVSYGARIVSNGCELKPSMVTQQPRVVVGGNDMRTFYTLVMVDPDAPSPSNPNLREYLHWLVTDIPGTTGATFGQEVMCYESPRPTMGIHRLVFVLFQQLGRQTVYAPGWRQNFSTRNFAELYNLGSPVATVYFNCQREAGSGGRRVYP
LOC_Os06g06320.1	OsFTL2/Hd3a	179	MAGSGRDRDPLVVGRVVGDVLDAFVRSTNLKVTYGSKTVSNGCELKPSMVTHQPRVEVGGNDMRTFYTLVMVDPDAPSPSDPNLREYLHWLVTDIPGTTAASFGQEVMCYESPRPTMGIHRLVFVLFQQLGRQTVYAPGWRQNFNTKDFAELYNLGSPVAAVYFNCQREAGSGGRRVYP
LOC_Os01g10590.1	OsFTL8	170	MSSANSLVLGRVIGDVVDLFSPEVTLRVMYNGVRVVNGEDLRPSAVSARPSVEVMVDPDAPNPSNPTLREYLHWLVTDIPGTTDANYGREVVCYESPRPAAGIHRVAVVLFRQMARGGVDQPPLLRHNFSTRGFADDHALGAPVAAAFFTCKPEGGTGGRRFRPPSRHS*
LOC_Os01g11940.1	OsFTL1	277	MTGSSCPADSSQLLYPRRGAPTTTTTSRPPLHPLIAHAPYDVVLHRSVVLSISSARDQAELASFWCYIRLGGGASAKRAAGEDDRSRSSLTAARGGGGETMSGRGRGDPLVLGRVVGDVVDPFVRRVALRVAYGAREVANGCELRPSAVADQPRVAVGGPDMRTFYTLVMVDPDAPSPSDPNLREYLHWLVTDIPATTGVSFGTEVVCYESPRPVLGIHRLVFLLFEQLGRQTVYAPGWRQNFSTRDFAELYNLGLPVAAVYFNCQRESGTGGRRM*
LOC_Os01g54490.1	OsFTL9	176	MSGVPTVEPLVLAHVIHDVLDPFRPTMPLRITYNDRLLLAGAELKPSATVHKPRVDIGGTDLRVFYTLVLVDPDAPSPSNPSLGEMVIDIPGTTGVNCQDLMLYERPELRYGIHRMVFVLFRQLGRGTVFAPEMRHNFHCRSFAQQYHLDIVAATYFNCQREAGSGGRRFRSESS*
LOC_Os02g13830.1	OsFTL13	186	MANDSLATGRVIGDVLDPFISTVDLTVMYGDDGMPVISGVELRAPAVAEKPVVEVGGDDLRVAYTLVMVDPDAPNPSNPTLREYLHWMVTDIPASTDATYGREVVCYESPNPTTGIHRMVLVLFRQLGRETVYAPAVRHNFTTRAFARRYNLGAPVAAVYFNCQRQAGSGGRRFTGPYTSRRRQA*
LOC_Os02g39064.1	OsFTL5	175	MSRDPLVVGNVVGDILDPFIKSASLRVLYSNRELTNGSELKPSQVANEPRIEIAGRDMRTLYTLVMVDPDSPSPSNPTKREYLHWLVTDIPETTNASFGNEIVSYESPKPTAGIHRFVFVLFRQSVQQTIYAPGWRQNFNTRDFSALYNLGPPVAAVFFNCQRENGCGGRRYIR*
LOC_Os04g41130.1	OsFTL6	175	MSRDPLVVGHVVGDILDPFNKSASLKVLYNNKELTNGSELKPSQVANEPRIEIAGRDIRNLYTLVMVDPDSPSPSNPTKREYLHWLVTDIPESANASYGNEVVSYESPKPTAGIHRFVFILFRQYVQQTIYAPGWRPNFNTRDFSALYNLGPPVAAVFFNCQRENGCGGRRYIR*
LOC_Os05g44180.1	OsFTL10	175	MDPLYLSQIIPDVLDPFISTISLRVTYNSRLLLAGAALKPSAVVSKPQVDVGGNDMRVSYTLVLVDPDAPSPSDPSLREYLHWMVTDIPETTSISFGEELILYEKPEPRSGIHRMVFVLFRQLGRRTVFAPEKRHNFNCRIFARQHHLNIVAATYFNCQREAGWGGRKFAPEGP*
LOC_Os06g35940.1	OsFTL12	174	MANDSLTRSHIVGDVLDQFSNSVPLTVMYDGRPVFNGKEFRSSAVSMKPRVEIGGDDFRFAYTLVMVDPDAPNPSNPTLREYLHWMVTDIPSSTDDSFGREIVTYESPSPTMGIHRIVMVLYQQLGRGTVFAPQVRQNFNLRSFARRFNLGKPVAAMYFNCQRPTGTGGRRPT*
LOC_Os09g33850.1	OsFTL4	174	MSRGRDPLALSQVIGDVLDPFIKSAAMRINYGEKEITNGTGVRSSAVFTAPHVEIEGRDQTKLYTLVMVDPDAPSPSKPEYREYLHWLVTDIPEAIDARFGNEIVPYEAPRPPAGIHRLVFVLFKQEARQTVYAPGWRQNFNVRDFSAFYNLGPPVAALYFNCQKESGVGGRR*
LOC_Os11g18870.1	OsFTL11	175	MSRDPLVVGHVVGDIVDPFVTTASLRVFYNSKEMTNGSELKPSQVLNQPRIYIEGRDMRTLYTLVMVDPDAPSPSNPTKREYLHWMVTDIPETTDARFGNEIVPYESPRPTAGIHRFVFILFRQSVRQTTYAPGWRQNFNTRDFAELYNLGSPVAALFFNCQRENGCGGRRCVR*
LOC_Os12g13030.1	OsFTL7 (TSF)	178	MSMSRDPLVVGSIVGDVVDHFGASALLRLFYNHREMTSGSELRPSQVAGEPAVQITGGRDGRALYTLVMVDPDAPSPSNPSKREYLHWLVTDVPEGGDTSKGTEVVAYESPRPTAGIHRLVFIVFRQTVRQSIYAPGWRSNFNTRDFAACYSLGSPVAAAYFNCQREGGCGGRRYRS*
Nycol.C00017.1.p		175	MRRERDPLVVGRVVGDVLDPFNRSIALRVSYKSREVTNGCDFRPSVVVNQPRVAIGGDDLRVFYTLIMVDPDAPSPSDPTLREYLHWMVTDIPATTGTAFGQEIVCYEQPRPTVGIHRFIFVLFQQLGRQTVFAPCWRQNFRTRAFAEQYNLGLPVAAVYFNCQRESGCGGRRW*
Nycol.C00018.1.p		175	MPRERDPLIVGRVVGDVLDPFNRSVALRVSYSSREVANGCEFRPSALVNQPRVAIGGDDLRVFYTLIMVDPDAPSPSDPCLREYLHWMVTDIPATTGTVFGQEVICYEPPRPTVGIHRFVFVLFQQLGRQTVFAPCWRQNFNTREFAEQYNLGLPVAAVYFNCQRESGCGGRRR*
Nycol.I00156.1.p		178	MIRRELRDPLVVARIVGDVLDPFNRSVSLEVRYNSREVTNGCEFRPSAVARQPRVVVGGDDLRTFYTLVMVDPDAPSPSSPTLAEYLHWMVTDIPATTGSFFGREVVCYEQPRPSVGIHRLILVLFQQLGRETVYEPSWRHNFCTRDFAAQYSLGLPVAAVYFNCQRESGSGGRRAP*
Nycol.I00157.1.p		178	MMRRESRDPLVVARIVGDVLDPFNRSVPLEVRYSSREVTNGCEFRPSAVARQPRVVVGGDDLRTFYTLVMVDPDAPNPSSPTLREYLHWMVTDIPASTGSFFGREAVCYEQPRPSVGIHRLILVLFQQLGRETVYVPSWRHNFSTRDFALQYNLGLPVAAVYFNCQRESGSGGRRFL*
Nycol.I00159.1.p		181	MSRRERDPLVVARIVGDVLDPFNRSVSLTVRYNSREVANGCEFKPSAVAHQPRVVVGGDDLRTFYTLVMVDPDAPSPSSPTLGEYLHWMVIDIPATTGSAFGREVVCYEQPRPSVGIHRLIFVLFQQLGRGTVYAPSWRHNFNTRDFAAQYNLGLPVAAVYFNSQRESGSGGRRAPWPLD*
Nycol.I00161.1.p		176	MRRRERDALVVARIVGDVLDPFNRSVSIRVSYNSREVTNGCEFRPSAVAHQPRVVVGGDDLRTFYTLVMVDPDAPSPSNPTLREYLHWMVTDIPGTTGSAFGSEVVCYEQPRPSIGIHRLIFVLFQQLGRETVYAPNWRQNFNTRVFAAQYNLGLPVAAVYFNCQRESGSGGRRR*
Rw0G007480.1		181	MLKTMPRARDREPLVVGRVIGDVLDPFTKSVSLRMTYSNNREVTSGCELKPSHVVNRPRVEIGGDDLRTFYTLVMVDPDAPSPSDPNLKEYLHWLVTDIPATTAASFGRELVSYETPRPAMGIHRFVSVLFRQLGRQTVYAPEWRQNFNTREFAENYNLGSPVAAVYYNCQRESGSGGRRV
Rw0G011750.1		181	MLKTMPRARDREPLVVGRVIGDVLDPFTKSVSLRMTYSNNREVTSGCELKPSHVVNRPRVEIGGDDLRTFYTLVMVDPDAPSPSDPNLKEYLHWLVTDIPATTAASFGRELVSYETPRPAMGIHRFVSVLFRQLGRQTVYAPEWRQNFNTREFAENYNLGSPVAAVYYNCQRESGSGGRRV
Rw3G000100.1		174	MPRDRDPLVVGRIIGDVLDPFTRSVSLRVTFATREVNNGCELKPSQVVTQPRVDIGGEDLRTFYTLVMVDPDAPSPSDPNLKEYMHWLVTDIPATTGASFGQEIVCYESPRPTVGIHRFVFVLFRQLGRQTVYAPGWRQNFNTKDFAELYNLGSPVAAVYFNCQRESGSGGRRR
Thupl.29378908s0009.1.p		201	MAFLIPKYSFYIVEGEKRRGESIIRRGMSGDPLVTGGVIGDVLDPFKPAPISFSVTYSATQVKNGYDLMPSALNLKPRVQIGGDPNDLRTFYTLIMTDPDAPSPSDPKHREYLHWMVTDIPAAASASVGRELMRYEAPKPSIGIHRFVFVLFKQAGWKTVSPPPSRQNFNTRSFAHGCALAPPLAAVYFNAKKEIASRRR*
Thupl.29379802s0009.1.p		177	MSRSALDAAMTARVIGDVVDLFEPADMNFAVKYTSKQVKNGCEFKPSAVALRPRVDIGRDSQDLRTFYTLIMTDPDAPNPSDPTLREYLHWMVVDIPATTSASMGIELMGYEPPRPTIGIHRYVFVLFKQVGRQTVTPPSSRSNFNTRGFAQRNSLGPPLALVYFNAQKETAARRR*
evm_27.model.AmTr_v1.0_scaffold00066.22		175	MPRERDPLMVGRVIGDVLDPFNRSVTLNVIYNSREVTNGCELKPSAVVHPPRVDIGGSDMRTFYTLVMVDPDAPSPSDPSLREYLHWLVTDIPATTGASFGQEILCYEHPQPTVGIHRFVYVLFRQLGRQTVYAPSWRQNFNTREFAELYNLGLPVAAVYYNCQRESGSGGRRMR
evm_27.model.AmTr_v1.0_scaffold00066.23		85	MARESDPPMVGGVVMGRERDPLMVGGVVMGRERDPLMVGGVIGDVLDPFNRSVTLNVIYNSREVTNGCGIKPSTVVHPPREAMT
evm_27.model.AmTr_v1.0_scaffold00066.24		71	MCYEHPRPTVGIHRFVFALFRLLGRHTVNPPNWHQNFKTREFAELYNVGLPVAAVYFNCQRESGSGGRRV
