# Supplementary material for: Florigen activation complex forms via multifaceted assembly in Arabidopsis
Source: Nature. 2025 Nov 12;648(8094):686–95. doi: 10.1038/s41586-025-09704-6 (PMC12711580; doi:10.1038/s41586-025-09704-6)
Supplement: Supplementary file 6 — Sequences of the primers used in this study, related to Methods. [file 41586_2025_9704_MOESM6_ESM.xlsx]

## Sheet: Content
Supplementary Table 4	Sequences of the primers used in this study, related to Methods.
Sheet-1	Primers used for gene cloning.
Sheet-2	Primers used for qRT-PCR.
Sheet-3	Primers used for genotyping.
Sheet-4	Primers ued for ChIP-qPCR.
Sheet-5	Primers used for RNA in situ hybridization.

## Sheet: Sheet-1
Primers used for gene cloning.
name	sequence (5' to 3')	usage
PER8-pFD-F	aattgatcccccctcgacagcttgcatgccTTCTATATGTTCACCCAAATGTGGAAAAT	To generate pFD::2HA-mVenus-FD/pFD::3HA3Flag-FD
PER8-pFD-XhoI-R	ctcgagTGGAAAAGAGAACAGAAGTGAACCAAC	To generate pFD::2HA-mVenus-FD/pFD::3HA3Flag-FD
PER8-FD-3UTR-R	gtttttaatgtactgaattaacgccgaattTTAAATTCGATTGGTCCCGAAGAACTTGT	To generate pFD::2HA-mVenus-FD/pFD::3HA3Flag-FD
PFD-3HA-F	tcacttctgttctcttttccaATGTACCCATACGATGTGCCTGATTAC	To generate pFD::2HA-mVenus-FD/pFD::3HA3Flag-FD
FD-CDS-3HA-R	cgctgccgcagcggcagcagccgcagcgccCTTATCATCATCATCCTTGTAATCTA	To generate pFD::2HA-mVenus-FD/pFD::3HA3Flag-FD
FD-CDS-F	tgcggctgctgccgctgcggcagcgTTGTCATCAGCTAAGCATCAGAGA	To generate pFD::2HA-mVenus-FD/pFD::3HA3Flag-FD
FD-CDS-R	caaaagagaaacaaggacttgtagatttcTCAAAATGGAGCTGTGGAAGACCGTTGAAGTG	To generate pFD::2HA-mVenus-FD/pFD::3HA3Flag-FD
FD-CDS-T282E-R	ccaaaagagaaacaaggacttgtagatttcTCAAAATGGAGCTTCGGAAGACCGTTGAAG	To generate T282E mutation
FD-CDS-T282A-R	ccaaaagagaaacaaggacttgtagatttcTCAAAATGGAGCTGCGGAAGACCGTTGAAG	To generate T282A mutation
FD-DBM-F	CAAGAACAGAGAATCTGCAGCTCGTTCCCGCGCTAGGAAACAGGAATGTGCCTCTCCT	To generate pFD::2HA-mVenus-FD(Mu1)/pFD::3HA3Flag-FD(Mu1)
FD-DBM-R	AGCTGCAGATTCTCTGTTCTTGATCATACGCTTATGTCTTCTATTCCCTGAACCTTCATTG	To generate pFD::2HA-mVenus-FD(Mu1)/pFD::3HA3Flag-FD(Mu1)
Y238E243-A-F	ATTCTCATTTGCAGGCTGCTACAAACGAGTTAGCACTTGAAGTTGCTCACTTG	To generate pFD::2HA-mVenus-FD(Mu2)/pFD::3HA3Flag-FD(Mu2)
Y238E243-A-R	CAAGTGAGCAACTTCAAGTGCTAACTCGTTTGTAGCAGCCTGCAAATGAGAAT	To generate pFD::2HA-mVenus-FD(Mu2)/pFD::3HA3Flag-FD(Mu2)
FD-L1A-F	GCTTATACAAACGAGGCAGAACTTGAAGT	To generate pFD::2HA-mVenus-FD(Mu3)/pFD::3HA3Flag-FD(Mu3)
FD-L1A-R	ACTTCAAGTTCTGCCTCGTTTGTATAAGC	To generate pFD::2HA-mVenus-FD(Mu3)/pFD::3HA3Flag-FD(Mu3)
FD-L2A-F	GAAGTTGCTCACGCGCAGGCAGAAAAT	To generate pFD::2HA-mVenus-FD(Mu4)/pFD::3HA3Flag-FD(Mu4)
FD-L2A-R	ATTTTCTGCCTGCGCGTGAGCAACTTC	To generate pFD::2HA-mVenus-FD(Mu4)/pFD::3HA3Flag-FD(Mu4)
FD-L3A-F	CAGAAAATGCAAGAGCCAAGAGACAAC	To generate pFD::2HA-mVenus-FD(Mu5)/pFD::3HA3Flag-FD(Mu5)
FD-L3A-R	GTTGTCTCTTGGCTCTTGCATTTTCTG	To generate pFD::2HA-mVenus-FD(Mu5)/pFD::3HA3Flag-FD(Mu5)
FD-L4A	AGCTGTGGAAGACCGTTGAAGTGTGTTCTTTTTGGGTTGCTGAATTGCTGCAGCCATTTTTGCCTGCACACAC	To generate pFD::2HA-mVenus-FD(Mu6)/pFD::3HA3Flag-FD(Mu6)
FD-C13-A-R1	TgcGgcCgcTgcGGcTgcCgcAgcTGCTGCAGCCgctgcTAACTGCACACACACACACACATAAT	To generate pFD::2HA-mVenus-FD(Mu7)/pFD::3HA3Flag-FD(Mu7)
FD-C13-A-R2	AGAGAAACAAGGACTTGTAGATTTCTCAAAATGGAGCTGTGGAAGACCGTTGAAGTgcGgcCgcTgcGGcTgcCgcAgcTG	To generate pFD::2HA-mVenus-FD(Mu7)/pFD::3HA3Flag-FD(Mu7)
FD-SAP-A-R	agagaaacaaggacttgtaTCAAGCTGCAGCTGCGGCAGCCGCTGCAGCTGCG	To generate pFD::2HA-mVenus-FD(Mu8)/pFD::3HA3Flag-FD(Mu8)
FD-T282EA283W-R	AGAGAAACAAGGACTTGTAGATTTCTCAAAATGGccaTtcGGAAGACCGTTGAAGTGTGTTC	To generate pFD::2HA-mVenus-FD(Mu9)
PGRF2-F	aattgatcccccctcgacagcttgcatgccGTACATGTTCATCAATCTTCATAAACAT	To generate pGRF2::2HA-mScarlet-I-GRF2
PGRF2-R	gaaaactagcagtttcactcaaaagacctgcaggTGTTGTTTCTAGAGAGAATCGATCTAAG	To generate pGRF2::2HA-mScarlet-I-GRF2
GRF2-3UTR-F	cttagatcgattctctctagaaacaacacctgcaggTCTTTTGAGTGAAACTGCTAGTTTTCTTC	To generate pGRF2::2HA-mScarlet-I-GRF2
GRF2-3UTR-R	gtttttaatgtactgaattaacgccgaattTCCCATAGATGAAATCATGAAAATACATTTTAC	To generate pGRF2::2HA-mScarlet-I-GRF2
PGRF2-HA-F	cttagatcgattctctctagaaacaacaATGTACCCTTACGATGTGCCTGATTACGCTG	To generate pGRF2::2HA-mScarlet-I-GRF2
GRF2-CDS-F	ggcgctgcggctgctgccgctgcggcagcgGCGTCTGGGCGTGAAGAGTTCGTATACAT	To generate pGRF2::2HA-mScarlet-I-GRF2
GRF2-CDS-R	agaaaactagcagtttcactcaaaagaTCACTGCTGTTCCTCGGTCGGTTTTGGC	To generate pGRF2::2HA-mScarlet-I-GRF2
PGRF6-F	aattgatcccccctcgacagcttgcatgccGTAAATATATGTACCTGGCATGATATGA	To generate pGRF6::2HA-mScarlet-I-GRF6
PGRF6-R	atcctcaggcctcgtccatctgctcctgcctgcaggTAGAGAGAGAAAGAGAGAGATTTGATTT	To generate pGRF6::2HA-mScarlet-I-GRF6
GRF6-3UTR-F	aaatcaaatctctctctttctctctctacctgcaggCAGGAGCAGATGGACGAGGCCTGAGGATCT	To generate pGRF6::2HA-mScarlet-I-GRF6
GRF6-3UTR-R	gtttttaatgtactgaattaacgccgaattGCCTGTAATAATAATCAAAGACACAAAACA	To generate pGRF6::2HA-mScarlet-I-GRF6
PGRF6-HA-F	atcaaatctctctctttctctctctaATGTACCCTTACGATGTGCCTGATTACGCTG	To generate pGRF6::2HA-mScarlet-I-GRF6
GRF6-CDS-F	ggcgctgcggctgctgccgctgcggcagcgGCGGCGACATTAGGCAGAGACCAGTATG	To generate pGRF6::2HA-mScarlet-I-GRF6
GRF6-CDS-R	gatcctcaggcctcgtccatctgctcctgTTACATAGAGTAGTAATAACTCAGCACACA	To generate pGRF6::2HA-mScarlet-I-GRF6
PGRF7-F	aattgatcccccctcgacagcttgcatgccATGTAACATGGATTATTTCTCTTGTAATAG	To generate pGRF7::2HA-mScarlet-I-GRF7
PGRF7-R	acttagaaatgtctctccctctctctctggcctgcaggCTTATGTTATCACACACTCTTTTAGATCCTG	To generate pGRF7::2HA-mScarlet-I-GRF7
GRF7-3UTR-F	caggatctaaaagagtgtgtgataacataagcctgcaggCCAGAGAGAGAGGGAGAGACATTTCTAAGT	To generate pGRF7::2HA-mScarlet-I-GRF7
GRF7-3UTR-R	gtttttaatgtactgaattaacgccgaattAGTTTACAGCAGATTACTATTTTGAATAAAAAAAC	To generate pGRF7::2HA-mScarlet-I-GRF7
PGRF7-HA-F	ggatctaaaagagtgtgtgataacataagATGTACCCTTACGATGTGCCTGATTACGCTG	To generate pGRF7::2HA-mScarlet-I-GRF7
GRF7-CDS-F	ggcgctgcggctgctgccgctgcggcagcgTCGTCTTCTCGGGAAGAGAATGTGTACTTAG	To generate pGRF7::2HA-mScarlet-I-GRF7
GRF7-CDS-R	atacttagaaatgtctctccctctctctctggTCACTGCCCTGTCTCAGCTGGTTTCCCCTCTTC	To generate pGRF7::2HA-mScarlet-I-GRF7
PGRF8-F	aattgatcccccctcgacagcttgcatgccCAAACTTTGACGCGAAAGTGAACCATTTAG	To generate pGRF8::2HA-mScarlet-I-GRF8
PGRF8-R	ataaccgtcttttcttccattagacctcctgcaggTAGAGAAGAAGATCTCGCTTTTTTTTTCGAT	To generate pGRF8::2HA-mScarlet-I-GRF8
GRF8-3UTR-F	gaaaaaaaaagcgagatcttcttctctacctgcaggAGGTCTAATGGAAGAAAAGACGGTTATGT	To generate pGRF8::2HA-mScarlet-I-GRF8
GRF8-3UTR-R	gtttttaatgtactgaattaacgccgaattTCCAAGTACACTTTTGATGTTTTGCTACTC	To generate pGRF8::2HA-mScarlet-I-GRF8
PGRF8-HA-F	gaaaaaaaaagcgagatcttcttctctaATGTACCCTTACGATGTGCCTGATTACGCTGG	To generate pGRF8::2HA-mScarlet-I-GRF8
GRF8-CDS-F	ggcgctgcggctgctgccgctgcggcagcgATGGCGACGACCTTAAGCAGAGATCAATAT	To generate pGRF8::2HA-mScarlet-I-GRF8
GRF8-CDS-R	tacataaccgtcttttcttccattagacctTCAGGCCTCATCCATCTGCTCCTGAAT	To generate pGRF8::2HA-mScarlet-I-GRF8
2HA-mScarlet-I-R	cgctgccgcagcggcagcagccgcagcgccCTTGTAGAGTTCGTCCATACCACCG	To generate pGRFs::2HA-mScarlet-I-GRFs
PER8-pFT-F	ctcgacagcttgcatgccATGACAGCTCCTGAGCAGTTACTTCACTG	To generate pFT::FT-mVenus/pFT::FT-Venus-Halo-Venus/pFT::FT-ALFA
PER8-pFT-AfeI-R	ctgaattaacgccgaattagcgctCTTTGATCTTGAACAAACAGGTGGTTTC	To generate pFT::FT-mVenus/pFT::FT-Venus-Halo-Venus/pFT::FT-ALFA
FT-pFT-F	gtttgttcaagatcaaagATGTCTATAAATATAAGAGACCCTC	To generate pFT::FT-mVenus/pFT::FT-Venus-Halo-Venus/pFT::FT-ALFA
FT-R	AAGTCTTCTTCCTCCGCAGCCACTC	To generate pFT::FT-mVenus/pFT::FT-Venus-Halo-Venus/pFT::FT-ALFA
mVQ-FT-F	agggagagtggctgcggaggaagaagacttggtggtggaggaagtggtggaggtggttctggaagtGTGAGCAAGGGCGAGGAGCTG	To generate pFT::FT-mVenus/pFT::FT-Venus-Halo-Venus
mVQ-R	TTACTTGTACAGCTCGTCCATGC	To generate pFT::FT-mVenus/pFT::FT-Venus-Halo-Venus
ALFA-FT-F	agggagagtggctgcggaggaagaagacttCCTAGCAGACTTGAGGAGGAGCTTAGAAGAAGACTTACTGAGTAA	To generate pFT::FT-ALFA
FT-3utr-ALFA-F	gaggagcttagaagaagacttactgagtaaATGGCTTCTTCCTTTATAACCA	To generate pFT::FT-ALFA
FT-3utr-mVenus-F	actctcggcatggacgagctgtacaagtaaATGGCTTCTTCCTTTATAACCAATTGA	To generate pFT::FT-mVenus/pFT::FT-Venus-Halo-Venus
FT-3utr-PER8-R	ctgaattaacgccgaattACACGGAAAGAACTACTGAACCTTGCGAAG	To generate pFT::FT-mVenus/pFT::FT-Venus-Halo-Venus/pFT::FT-ALFA
pFD-PER8-F	ctcgacagcttgcatgccCTTGAGAGAAAGACTTGTGAGTCTCTTA	To generate pFD::FT-mVenus/pFD::FT-Venus-Halo-Venus
pFD-PER8-AfeI-R	ctgaattaacgccgaattagcgctTGGAAAAGAGAACAGAAGTGAACCAAC	To generate pFD::FT-mVenus/pFD::FT-Venus-Halo-Venus
FT-pFD-F	cttctgttctcttttccaATGTCTATAAATATAAGAGACCCTC	To generate pFD::FT-mVenus/pFD::FT-Venus-Halo-Venus
mVQ-R	TTACTTGTACAGCTCGTCCATGC	To generate pFD::FT-mVenus/pFD::FT-Venus-Halo-Venus
FD-3utr-mVenus-F	actctcggcatggacgagctgtacaagtaaGAAATCTACAAGTCCTTGTTTCTC	To generate pFD::FT-mVenus/pFD::FT-Venus-Halo-Venus
FD-3utr-PER8-R	ctgaattaacgccgaattTTAAATTCGATTGGTCCCGAAGAACTTG	To generate pFD::FT-mVenus/pFD::FT-Venus-Halo-Venus
pSUC2-PER8-F	ctcgacagcttgcatgccAGATTCGAATGTTGAATAGTCCCTAA	To generate pSUC2::pp2A.1-mCherry
pSUC2-PER8-AfeI-R	ctgaattaacgccgaattagcgctATTTGACAAACCAAGAAAGTAAGAA	To generate pSUC2::pp2A.1-mCherry
pp2A.1-SUC2-F	tttcttggtttgtcaaatATGAGCAAGAAACATTGCTCAGA	To generate pSUC2::pp2A.1-mCherry
pp2A.1-R	CTGTTTGGGACGAATTGCAACAC	To generate pSUC2::pp2A.1-mCherry
mCherry-pp2A.1-F	ctcaaaggtgttgcaattcgtcccaaacagggaggcggttcaggtggaggcggttcaggaggcggttcaATGGTGAGCAAGGGCGAGGAGGA	To generate pSUC2::pp2A.1-mCherry
mCherry-pp2A.1-PER8-R	gatcgactagtagcgcTCTACTTGTACAGCTCGTCCATGC	To generate pSUC2::pp2A.1-mCherry

## Sheet: Sheet-2
Primers used for qRT-PCR.
name	sequence (5' to 3')
FD-qPCR-F	CGAGGCTCTGGTTCCATCCAGT
FD-qPCR-R	ATGGAGCTGTGGAAGACCGTTG
Actin2-qF	TTACCCGATGGGCAAGTCA
Actin2-qR	TGCTCATACGGTCAGCGATAC
AP1-qPCR-F	ATGAGAGGTACTCTTACGCCGA
AP1-qPCR-R	CAAGTCTTCCCCAAGATAATGC
FUL-qPCR-F	TGCTCCAACTCTTCTTCAGTTCTTC
FUL-qPCR-R	TCGTAGTGGTAGGACGTAACATC
LFY_qPCR_F	GTTTGGGGACAGAGAGACAGAG
LFY_qPCR_R	GAACTCACGGCATTGTTCGTACA
SEP3-qPCR-F	AGAAGATCTTGGACCTCTAAG
SEP3-qPCR-R	TATTTGTCTCAGTCAGCATGC
SOC1-qPCR-F	GTGATGCTGAAGTTTCTCTTAT
SOC1-qPCR-R	CTGCATATTTTCTTCAGAAACC

## Sheet: Sheet-3
Primers used for genotyping.
name	sequence (5' to 3')
fd-3-LP	TTTCGTCAATACCCTTAGGGG
fd-3-RP	CGGAATTCAAGCTCAGAACAG
LBb1.3-Fw	ATTTTGCCGATTTCGGAAC
S084141C-grf7-LP	GTCTTAAACCAAAAGCGGACC
S084141C-grf7-RP	AGGAGCTGTCATGATGAATGC
S148929C-grf8-LP	TCAGAGTGTGTTAATCACGCG
S148929C-grf8-RP	ATACAAGATGGGGCCAATAGG
ft-10-LB	AGTTGAGATTGGTGGAGAAGACCT
ft10-RB	GACAAATTGATGCATCGCACTCTC

## Sheet: Sheet-4
Primers used for ChIP-qPCR.
name	sequence (5' to 3')
AP1-A1-F	GGTCCGTACAATGTTACTTACCCA
AP1-A1-R	TATCTCGTACTAATGTCGGGTCCA
AP1-A2-F	TCAAATCTGAGTAGGGAGTCTTTGA
AP1-A2-R	TTGTTGGAGCTAAGTTTGACCATC
FUL-A1-F	ACGGAAACAATGTAAGCTAAAGG
FUL-A1-R	GATAAAGTTTTAAGGGCTGTTTG
FUL-A2-F	AATCCATCTACCCAAATCCAATG
FUL-A2-R	TCTTTTGACCGGGAAAAAGTGG
LFY-A1-F	GTTTGGGGACAGAGAGACAGAG
LFY-A1-R	GAACTCACGGCATTGTTCGTACA
LFY-A2-F	TAGAAGTTGCTCGAGTGGTCAT
LFY-A2-R	CACTCGTGAAACCTTCAGGATC
SEP3-A1-F	TGGATTTATCAGACCCTACCATCG
SEP3-A1-R	TAATAATGGAAGGTGGAGATGGCG
SEP3-A2-F	ACGATATAACTCACAGTCTCACAC
SEP3-A2-R	GCCAGTGAGTTGCTCTTTAACAAG
SOC1-A1-F	GAGATATGGCAATTTTTGTGAG
SOC1-A1-R	GATAATTCGAAAACGCACCTCT
SOC1-A2-F	CGTCATGATCTTTTCTTTTTTC
SOC1-A2-R	CGGTTTAATTGAAGGATGCAAC

## Sheet: Sheet-5
Primers used for RNA in situ hybridization.
name	sequence (5' to 3')
V498	taatacgactcactatagggCCTGCAGTGGGACTTGGATT
V499	attaaccctcactaaagggaCAATCAACACAGAGAAACCACCT
